# Supplementary material for: Co‐purification of nitrate reductase 1 with components of the cytochrome bcc‐aa3 oxidase supercomplex from spores of Streptomyces coelicolor A3(2)
Source: FEBS Open Bio. 2021 Feb 14;11(3):652–69. doi: 10.1002/2211-5463.13086 (PMC7931247; doi:10.1002/2211-5463.13086)
Supplement: Supplementary file 3 — Table S2. Detailed list of MS data. [file FEB4-11-652-s003.xlsx]

## Sheet: Proteins
Table S2 Detailed list of MS data	MS data NarIStrepC purification
	NarIStrepC filtered against NM92 purification without Strep-tag
Protein FDR Confidence: Combined	Master	Accession	Description	Exp. q-value: Combined	Sum PEP Score	Coverage [%]	# Peptides	# PSMs	# Unique Peptides	# AAs	MW [kDa]	calc. pI	Score Sequest HT: Sequest HT	Gene Symbol	Found in Sample: [S1] F1: Sample	Found in Sample: [S2] F2: Sample	Found in Sample: [S3] F3: Sample	Found in Sample: [S4] F4: Sample	Found in Sample: [S5] F5: Sample	Modifications
High	Master Protein	Q9S2A2	Putative gntR-family transcriptional regulator OS=Streptomyces coelicolor (strain ATCC BAA-471 / A3(2) / M145) OX=100226 GN=SCO1728 PE=4 SV=1	0	4.745	9	1	1	1	134	14.1	9.6	2.26	SCO1728; SSPG_RS29215	Peak Found	Peak Found	Peak Found	High	Not Found
High	Master Protein	Q9K3Y6	Putative secreted protein OS=Streptomyces coelicolor (strain ATCC BAA-471 / A3(2) / M145) OX=100226 GN=SCO1347 PE=4 SV=1	0	4.723	14	1	2	1	254	25.5	4.67	2.95	SCO1347	Peak Found	High	High	Peak Found	Not Found
High	Master Protein	Q9Z5B2	Putative transferase OS=Streptomyces coelicolor (strain ATCC BAA-471 / A3(2) / M145) OX=100226 GN=SCO6190 PE=4 SV=1	0	4.486	6	1	1	1	298	32.6	9.1	1.7	SCO6190	Not Found	Peak Found	High	Not Found	Not Found
High	Master Protein	Q8CK45	Putative hydrolase OS=Streptomyces coelicolor (strain ATCC BAA-471 / A3(2) / M145) OX=100226 GN=SCO0790 PE=4 SV=1	0.006	1.573	6	1	1	1	218	22.8	4.97	0	SCO0790; SSPG_RS34115	Peak Found	Peak Found	Peak Found	High	Not Found
High	Master Protein	O69893	Uncharacterized protein OS=Streptomyces coelicolor (strain ATCC BAA-471 / A3(2) / M145) OX=100226 GN=SCO5605 PE=4 SV=1	0.009	1.444	18	1	1	1	103	10.8	7.93	0	SCO5605	Peak Found	Peak Found	Peak Found	High	Not Found
High	Master Protein	Q9KZC5	Uncharacterized protein OS=Streptomyces coelicolor (strain ATCC BAA-471 / A3(2) / M145) OX=100226 GN=SCO6964 PE=4 SV=1	0	8.238	7	1	4	1	216	23.8	7.44	9.6	SCO6964	High	High	High	Peak Found	Not Found
High	Master Protein	Q9RIY5	Uncharacterized protein OS=Streptomyces coelicolor (strain ATCC BAA-471 / A3(2) / M145) OX=100226 GN=SCO0180 PE=4 SV=1	0	10.426	13	2	2	2	283	30.1	7.21	5.65	SCO0180; SSPG_RS37200	Peak Found	High	Peak Found	Not Found	Not Found
High	Master Protein	Q9S2R1	Nicotinate-nucleotide--dimethylbenzimidazole phosphoribosyltransferase OS=Streptomyces coelicolor (strain ATCC BAA-471 / A3(2) / M145) OX=100226 GN=cobT PE=3 SV=1	0	17.709	10	2	3	2	357	36.9	4.88	9.51	cobT	Peak Found	High	Peak Found	High	Not Found
High	Master Protein	Q9K3Z4	TetR_C_31 domain-containing protein OS=Streptomyces coelicolor (strain ATCC BAA-471 / A3(2) / M145) OX=100226 GN=SCO1339 PE=4 SV=1	0.001	3.429	4	1	1	1	206	21.7	7.66	1.71	SCO1339; SSPG_RS31200	Peak Found	Not Found	High	Not Found	Not Found
High	Master Protein	O69877	Uncharacterized protein OS=Streptomyces coelicolor (strain ATCC BAA-471 / A3(2) / M145) OX=100226 GN=SCO5589 PE=4 SV=1	0	4.564	7	2	2	2	295	31.2	6.7	2.61	SCO5589	Peak Found	High	High	Peak Found	Not Found
High	Master Protein	Q9KXU7	Uncharacterized protein OS=Streptomyces coelicolor (strain ATCC BAA-471 / A3(2) / M145) OX=100226 GN=SCO4294 PE=4 SV=1	0	22.741	35	3	5	3	91	9.6	5.1	12.21	SCO4294; SSPG_RS16960	High	Peak Found	High	Peak Found	Not Found
High	Master Protein	Q9RK42	Putative transcriptional regulator OS=Streptomyces coelicolor (strain ATCC BAA-471 / A3(2) / M145) OX=100226 GN=SCO0337 PE=1 SV=1	0	5.658	6	1	1	1	188	20.3	5.69	2.66	SCO0337	Peak Found	High	Peak Found	Peak Found	Not Found
High	Master Protein	Q9K3H9	Putative transcriptional regulatory protein OS=Streptomyces coelicolor (strain ATCC BAA-471 / A3(2) / M145) OX=100226 GN=SCO1261 PE=4 SV=1	0	4.172	4	1	1	1	384	40.2	6.32	2.46	SCO1261; SSPG_RS31610	Peak Found	High	Peak Found	Not Found	Not Found
High	Master Protein	Q9KYU1	Putative MarR-family transcriptional repressor OS=Streptomyces coelicolor (strain ATCC BAA-471 / A3(2) / M145) OX=100226 GN=SCO3205 PE=1 SV=1	0	7.701	9	1	2	1	163	18.8	8.18	5.03	SCO3205; SSPG_RS21700	High	High	Peak Found	Peak Found	Not Found
High	Master Protein	Q9L039	Putative LacI-family transcriptional regulatory protein OS=Streptomyces coelicolor (strain ATCC BAA-471 / A3(2) / M145) OX=100226 GN=SCO7016 PE=4 SV=1	0	6.271	4	1	1	1	336	35.8	6.35	2.63	SCO7016	Peak Found	Peak Found	High	Not Found	Not Found
High	Master Protein	O86806	Uncharacterized protein OS=Streptomyces coelicolor (strain ATCC BAA-471 / A3(2) / M145) OX=100226 GN=SCO5746 PE=4 SV=1	0	7.078	7	1	3	1	225	24.1	7.85	8.98	SCO5746	High	High	High	Peak Found	Not Found
High	Master Protein	Q9Z512	UvrABC system protein C OS=Streptomyces coelicolor (strain ATCC BAA-471 / A3(2) / M145) OX=100226 GN=uvrC PE=3 SV=1	0	12.997	5	3	3	3	728	80.8	5.99	4.45	uvrC	High	High	Peak Found	Not Found	Not Found
High	Master Protein	Q9EWZ1	Putative tetR-family transcriptional regulator OS=Streptomyces coelicolor (strain ATCC BAA-471 / A3(2) / M145) OX=100226 GN=SCO1135 PE=4 SV=1	0.002	2.712	5	1	1	1	196	21.5	6.06	1.77	SCO1135; SSPG_RS32260	Peak Found	Peak Found	High	Peak Found	Not Found
High	Master Protein	Q9RCV8	Putative membrane protein OS=Streptomyces coelicolor (strain ATCC BAA-471 / A3(2) / M145) OX=100226 GN=SCO0853 PE=4 SV=1	0	4.931	14	1	3	1	132	14.1	10.71	4.88	SCO0853	High	High	High	Peak Found	Not Found
High	Master Protein	Q9RD81	Putative integral membrane protein OS=Streptomyces coelicolor (strain ATCC BAA-471 / A3(2) / M145) OX=100226 GN=SCO0796 PE=4 SV=1	0.009	1.443	2	1	1	1	419	46.4	9.66	0	SCO0796; SSPG_RS34085	Peak Found	Peak Found	High	Not Found	Not Found
High	Master Protein	Q9EWX2	Uncharacterized protein OS=Streptomyces coelicolor (strain ATCC BAA-471 / A3(2) / M145) OX=100226 GN=SCO1754 PE=4 SV=1	0	6.137	18	1	2	1	71	7.8	6.7	6.49	SCO1754; SSPG_RS29085	Peak Found	High	High	Not Found	Not Found
High	Master Protein	Q9XAF2	Putative membrane protein OS=Streptomyces coelicolor (strain ATCC BAA-471 / A3(2) / M145) OX=100226 GN=SCO5303 PE=4 SV=1	0	4.394	6	1	2	1	155	15.7	9.72	5.01	SCO5303; SSPG_RS11800	High	High	Peak Found	Peak Found	Not Found
High	Master Protein	Q9RDP8	Uncharacterized protein OS=Streptomyces coelicolor (strain ATCC BAA-471 / A3(2) / M145) OX=100226 GN=SCO2386 PE=4 SV=1	0.001	2.928	2	1	2	1	401	42.7	5.12	3.91	SCO2386	Peak Found	High	High	Peak Found	Not Found
Medium	Master Protein	Q8CJW1	Putative two-component system response regulator OS=Streptomyces coelicolor (strain ATCC BAA-471 / A3(2) / M145) OX=100226 GN=SCO3590 PE=4 SV=1	0.022	0.947	3	1	3	1	231	24.9	4.87	3.25	SCO3590; SSPG_RS20370	High	High	High	Peak Found	Not Found
High	Master Protein	Q7AKI6	Alkyl hydroperoxide reductase AhpD OS=Streptomyces coelicolor (strain ATCC BAA-471 / A3(2) / M145) OX=100226 GN=ahpD PE=3 SV=1	0	7.747	13	2	2	2	178	19	5.19	3.93	SCO5031; SSPG_RS13200	Peak Found	High	Peak Found	High	Not Found
High	Master Protein	O69964	Uncharacterized protein OS=Streptomyces coelicolor (strain ATCC BAA-471 / A3(2) / M145) OX=100226 GN=SCO5788 PE=4 SV=1	0	7.304	7	1	1	1	237	23.7	4.64	2.35	SCO5788	Peak Found	Peak Found	High	Not Found	Not Found
High	Master Protein	P54739	Serine/threonine-protein kinase PkaA OS=Streptomyces coelicolor (strain ATCC BAA-471 / A3(2) / M145) OX=100226 GN=pkaA PE=3 SV=1	0.005	1.764	3	1	1	1	543	58.1	6.48	0	SCO2974; SSPG_RS22875	Not Found	Not Found	High	Not Found	Not Found
High	Master Protein	Q9RL36	PPM-type phosphatase domain-containing protein OS=Streptomyces coelicolor (strain ATCC BAA-471 / A3(2) / M145) OX=100226 GN=SCO0451 PE=4 SV=1	0.001	3.279	4	1	1	1	284	29.6	5.1	0	SCO0451; SSPG_RS35825	Peak Found	Peak Found	High	Not Found	Not Found
Medium	Master Protein	Q9KZP7	Putative membrane protein OS=Streptomyces coelicolor (strain ATCC BAA-471 / A3(2) / M145) OX=100226 GN=SCO1385 PE=4 SV=1	0.033	0.698	5	1	1	1	284	30.5	4.94	0	SCO1385	Peak Found	High	Peak Found	Not Found	Not Found
High	Master Protein	O86786	Alanine racemase OS=Streptomyces coelicolor (strain ATCC BAA-471 / A3(2) / M145) OX=100226 GN=alr PE=1 SV=1	0.001	3.177	2	1	1	1	391	41.2	6.15	2.11	SCO4745	Peak Found	Peak Found	Peak Found	High	Not Found
High	Master Protein	Q9K3X1	Putative mut-like protein OS=Streptomyces coelicolor (strain ATCC BAA-471 / A3(2) / M145) OX=100226 GN=SCO4373 PE=4 SV=1	0.002	2.555	5	1	1	1	184	21	11.21	0	SCO4373	Peak Found	High	Peak Found	Peak Found	Not Found
High	Master Protein	Q9EWD6	Putative tetR-family transcriptional regulator OS=Streptomyces coelicolor (strain ATCC BAA-471 / A3(2) / M145) OX=100226 GN=SCO4871 PE=4 SV=1	0	13.119	6	1	3	1	216	24	5.38	8.19	SCO4871; SSPG_RS13990	High	High	High	Peak Found	Not Found
High	Master Protein	Q9RKV0	Uncharacterized protein OS=Streptomyces coelicolor (strain ATCC BAA-471 / A3(2) / M145) OX=100226 GN=SCO6242 PE=4 SV=1	0	4.635	3	1	2	1	304	33.4	5.96	2.23	SCO6242; SSPG_RS06880	High	Peak Found	High	Peak Found	Not Found
High	Master Protein	Q9F3L7	Putative deaminase OS=Streptomyces coelicolor (strain ATCC BAA-471 / A3(2) / M145) OX=100226 GN=SCO5247 PE=3 SV=1	0	6.824	5	1	2	1	302	32	9.76	4.92	SCO5247	High	High	Peak Found	Peak Found	Not Found
High	Master Protein	Q9F2W7	Putative oxidoreductase OS=Streptomyces coelicolor (strain ATCC BAA-471 / A3(2) / M145) OX=100226 GN=SCO4594 PE=4 SV=1	0	5.167	3	1	3	1	352	37.8	6.15	5.95	SCO4594	High	Peak Found	High	High	Not Found
High	Master Protein	Q9S261	Putative tetR transcriptional regulator OS=Streptomyces coelicolor (strain ATCC BAA-471 / A3(2) / M145) OX=100226 GN=SCO1691 PE=4 SV=1	0	4.957	5	1	1	1	251	28	7.21	2.67	SCO1691	Not Found	Peak Found	High	Peak Found	Not Found
High	Master Protein	Q9RI47	Putative alcohol dehydrogenase OS=Streptomyces coelicolor (strain ATCC BAA-471 / A3(2) / M145) OX=100226 GN=SCO0199 PE=3 SV=1	0	10.982	7	2	5	2	340	35.3	6.18	13.36	SCO0199; SSPG_RS37060	High	High	High	Peak Found	Not Found
High	Master Protein	Q9EWU1	Putative_PNPOx domain-containing protein OS=Streptomyces coelicolor (strain ATCC BAA-471 / A3(2) / M145) OX=100226 GN=SCO0730 PE=4 SV=1	0.004	2.107	5	1	1	1	153	16.6	11.12	0	SCO0730; SSPG_RS34415	Peak Found	Peak Found	High	Not Found	Not Found
High	Master Protein	O54137	Putative turgor pressure sensor OS=Streptomyces coelicolor (strain ATCC BAA-471 / A3(2) / M145) OX=100226 GN=SCO5871 PE=4 SV=1	0	4.345	1	1	1	1	848	90.8	5.85	2.38	SCO5871	Peak Found	High	Peak Found	Not Found	Not Found
High	Master Protein	Q9FCL8	Uncharacterized protein OS=Streptomyces coelicolor (strain ATCC BAA-471 / A3(2) / M145) OX=100226 GN=SCO7796 PE=4 SV=1	0.005	1.735	7	1	1	1	219	24.9	8.29	0	SCO7796	Not Found	Not Found	High	Not Found	Not Found	Acetyl [N-Term]
High	Master Protein	Q9L132	HTH-type transcriptional repressor NsrR OS=Streptomyces coelicolor (strain ATCC BAA-471 / A3(2) / M145) OX=100226 GN=nsrR PE=1 SV=1	0.002	2.53	7	1	1	1	148	15.9	7.25	2.05	SCO7427	High	Peak Found	Peak Found	Peak Found	Not Found
High	Master Protein	Q9AJZ8	N-acetyltransferase domain-containing protein OS=Streptomyces coelicolor (strain ATCC BAA-471 / A3(2) / M145) OX=100226 GN=SCO7730 PE=4 SV=1	0	14.531	29	2	2	2	112	12.3	4.88	6.41	SCO7730	Peak Found	Peak Found	Peak Found	High	Not Found
High	Master Protein	Q9L1H9	Putative dehydrogenase OS=Streptomyces coelicolor (strain ATCC BAA-471 / A3(2) / M145) OX=100226 GN=SCO2598 PE=4 SV=1	0.003	2.224	3	1	1	1	340	35.2	6.09	0	SCO2598	Peak Found	Peak Found	High	Not Found	Not Found
High	Master Protein	Q9L0T8	Chorismate dehydratase OS=Streptomyces coelicolor (strain ATCC BAA-471 / A3(2) / M145) OX=100226 GN=mqnA PE=1 SV=1	0	5.634	4	1	1	1	282	31.3	4.96	2.25	SCO4506; SSPG_RS15755	Peak Found	High	Peak Found	Peak Found	Not Found
High	Master Protein	O86707	Lactamase_B domain-containing protein OS=Streptomyces coelicolor (strain ATCC BAA-471 / A3(2) / M145) OX=100226 GN=SCO6525 PE=4 SV=1	0.001	3.1	8	1	1	1	255	27.8	9.44	2.07	SCO6525; SSPG_RS05740	Peak Found	Peak Found	High	Peak Found	Not Found
High	Master Protein	Q9RK13	Putative ABC-transporter transmembrane protein OS=Streptomyces coelicolor (strain ATCC BAA-471 / A3(2) / M145) OX=100226 GN=SCO0493 PE=4 SV=1	0.009	1.413	1	1	2	1	601	62.1	5.74	3.81	SCO0493; SSPG_RS35610	High	High	Peak Found	Peak Found	Not Found
High	Master Protein	Q9F2Y0	Putative oxidoreductase OS=Streptomyces coelicolor (strain ATCC BAA-471 / A3(2) / M145) OX=100226 GN=SCO4367 PE=4 SV=1	0	6.934	1	1	1	1	951	101.4	6.64	2.82	SCO4367	Not Found	High	Peak Found	Not Found	Not Found
High	Master Protein	Q9RJV3	Probable GntR-family regulator (Putative secreted protein) OS=Streptomyces coelicolor (strain ATCC BAA-471 / A3(2) / M145) OX=100226 GN=SCO0357 PE=4 SV=1	0	4.75	9	1	1	1	239	25.9	5.17	0	SCO0357; SSPG_RS36295	Peak Found	Peak Found	High	Peak Found	Not Found
High	Master Protein	Q9L2G2	Uncharacterized protein OS=Streptomyces coelicolor (strain ATCC BAA-471 / A3(2) / M145) OX=100226 GN=SCO2521 PE=4 SV=1	0	4.319	4	1	1	1	326	35.2	8.16	2.4	SCO2521	Not Found	Peak Found	High	Not Found	Not Found
High	Master Protein	O69809	D-hydantoinase OS=Streptomyces coelicolor (strain ATCC BAA-471 / A3(2) / M145) OX=100226 GN=hyuA PE=3 SV=1	0	18.28	13	3	4	3	467	50.7	5.5	6.4	SCO6415	Peak Found	High	High	High	Not Found
High	Master Protein	Q9KZN7	MutT-like protein OS=Streptomyces coelicolor (strain ATCC BAA-471 / A3(2) / M145) OX=100226 GN=SCO1395 PE=4 SV=1	0.003	2.025	9	1	1	1	138	15.1	5.54	0	SCO1395	Not Found	Peak Found	Peak Found	High	Not Found
High	Master Protein	O69825	Putative peptide synthase OS=Streptomyces coelicolor (strain ATCC BAA-471 / A3(2) / M145) OX=100226 GN=SCO6431 PE=3 SV=1	0.006	1.604	1	1	1	1	1171	126.5	4.89	1.73	SCO6431	Peak Found	Peak Found	High	Not Found	Not Found
Medium	Master Protein	Q9RI36	Hemerythrin domain-containing protein OS=Streptomyces coelicolor (strain ATCC BAA-471 / A3(2) / M145) OX=100226 GN=SCO0212 PE=4 SV=1	0.039	0.646	7	1	1	1	157	17.4	4.82	0	SCO0212; SSPG_RS37000	High	Peak Found	Peak Found	Peak Found	Not Found
High	Master Protein	O86749	Putative membrane protein OS=Streptomyces coelicolor (strain ATCC BAA-471 / A3(2) / M145) OX=100226 GN=SCO5650 PE=4 SV=1	0	11.851	15	2	3	2	234	23.6	4.68	7.83	SCO5650	High	High	Peak Found	Peak Found	Not Found
High	Master Protein	Q9WX08	Putative epimerase OS=Streptomyces coelicolor (strain ATCC BAA-471 / A3(2) / M145) OX=100226 GN=SCO3326 PE=4 SV=1	0	4.795	4	1	2	1	353	37.5	9.57	4.59	SCO3326; SSPG_RS21195	Peak Found	High	High	Peak Found	Not Found
High	Master Protein	Q9ZC05	Putative gas vesicle synthesis protein OS=Streptomyces coelicolor (strain ATCC BAA-471 / A3(2) / M145) OX=100226 GN=SCO6508 PE=4 SV=1	0	7.085	21	2	3	2	98	11.5	4.7	7.65	SCO6508; SSPG_RS05820	High	High	Peak Found	Peak Found	Not Found
High	Master Protein	Q9RD23	Putative TetR-family transcriptional regulator OS=Streptomyces coelicolor (strain ATCC BAA-471 / A3(2) / M145) OX=100226 GN=SCO0887 PE=4 SV=1	0	10.744	13	2	2	2	234	25	6.73	4.41	SCO0887	High	High	Peak Found	Peak Found	Not Found
High	Master Protein	O69994	Putative DNA hydrolase with mutT domain OS=Streptomyces coelicolor (strain ATCC BAA-471 / A3(2) / M145) OX=100226 GN=SCO5817 PE=3 SV=1	0	9.191	7	1	2	1	294	31.6	5.88	7.53	SCO5817	High	High	Peak Found	Peak Found	Not Found
Medium	Master Protein	Q9K403	Putative fatty acid CoA ligase OS=Streptomyces coelicolor (strain ATCC BAA-471 / A3(2) / M145) OX=100226 GN=SCO1330 PE=4 SV=1	0.039	0.645	3	1	2	1	360	38.8	10.35	0	SCO1330	Peak Found	High	Peak Found	High	Not Found
High	Master Protein	Q9F2R8	Putative secreted protein OS=Streptomyces coelicolor (strain ATCC BAA-471 / A3(2) / M145) OX=100226 GN=SCO4471 PE=4 SV=1	0.001	3.157	3	1	1	1	432	47	7.94	3.05	SCO4471	Peak Found	High	Peak Found	Peak Found	Not Found
High	Master Protein	P15360	Glycerol operon regulatory protein OS=Streptomyces coelicolor (strain ATCC BAA-471 / A3(2) / M145) OX=100226 GN=gylR PE=4 SV=1	0	6.845	6	1	1	1	254	27.6	6.38	2.27	SCO1658; SSPG_RS29570	Not Found	Not Found	High	Not Found	Not Found
High	Master Protein	Q06542	Uncharacterized protein SCO4090 OS=Streptomyces coelicolor (strain ATCC BAA-471 / A3(2) / M145) OX=100226 GN=SCO4090 PE=4 SV=3	0	16.678	12	2	2	2	283	31.8	5.48	5.49	SCO4090; SSPG_RS18000	Peak Found	High	Peak Found	Not Found	Not Found
High	Master Protein	Q9RI52	RNA polymerase sigma factor OS=Streptomyces coelicolor (strain ATCC BAA-471 / A3(2) / M145) OX=100226 GN=SCO0194 PE=3 SV=1	0	5.475	7	1	1	1	202	22.3	8.56	2.67	SCO0194	Peak Found	Peak Found	High	Not Found	Not Found
High	Master Protein	Q9FCE6	Uncharacterized protein OS=Streptomyces coelicolor (strain ATCC BAA-471 / A3(2) / M145) OX=100226 GN=SCO4224 PE=4 SV=1	0.001	2.99	4	1	1	1	421	44.8	5.34	0	SCO4224	Peak Found	Peak Found	High	Not Found	Not Found
High	Master Protein	Q9L0F9	Glutamate dehydrogenase OS=Streptomyces coelicolor (strain ATCC BAA-471 / A3(2) / M145) OX=100226 GN=SCO4683 PE=3 SV=1	0	15.335	8	2	3	2	461	49.5	5.38	5.71	SCO4683; SSPG_RS14930	Peak Found	High	High	High	Not Found
High	Master Protein	Q9S2V3	Methylenetetrahydrofolate reductase OS=Streptomyces coelicolor (strain ATCC BAA-471 / A3(2) / M145) OX=100226 GN=SCO2103 PE=3 SV=1	0	7.185	5	1	3	1	307	33.3	6.24	7.19	SCO2103	High	Peak Found	High	High	Not Found
High	Master Protein	Q9KZ30	Uncharacterized protein OS=Streptomyces coelicolor (strain ATCC BAA-471 / A3(2) / M145) OX=100226 GN=SCO2204 PE=4 SV=1	0	6.496	3	1	1	1	395	42.8	6.64	2.69	SCO2204	Peak Found	Not Found	Peak Found	High	Not Found
High	Master Protein	O87843	Uncharacterized protein OS=Streptomyces coelicolor (strain ATCC BAA-471 / A3(2) / M145) OX=100226 GN=SCO6588 PE=4 SV=1	0	7.01	4	1	1	1	443	48.1	11.18	0	SCO6588	Not Found	High	Peak Found	Not Found	Not Found
High	Master Protein	Q9KYI7	Putative ATP-binding protein SCC61A.06c OS=Streptomyces coelicolor (strain ATCC BAA-471 / A3(2) / M145) OX=100226 GN=SCO2685 PE=4 SV=1	0.005	1.793	2	1	1	1	535	58.1	5.99	0	SCO2685	Peak Found	Not Found	High	Peak Found	Not Found
High	Master Protein	O86514	Putative transcriptional regulator OS=Streptomyces coelicolor (strain ATCC BAA-471 / A3(2) / M145) OX=100226 GN=SCO5532 PE=4 SV=1	0	4.285	6	1	1	1	194	20.9	7.14	2.07	SCO5532; SSPG_RS10770	Peak Found	Peak Found	High	Not Found	Not Found
High	Master Protein	Q9RJ19	Cobalamin biosynthesis protein OS=Streptomyces coelicolor (strain ATCC BAA-471 / A3(2) / M145) OX=100226 GN=SCO1849 PE=4 SV=1	0.001	3.829	1	1	1	1	1217	130.8	4.93	0	cobN	Peak Found	High	Peak Found	Peak Found	Not Found
Medium	Master Protein	Q9L214	2,3-bisphosphoglycerate-independent phosphoglycerate mutase OS=Streptomyces coelicolor (strain ATCC BAA-471 / A3(2) / M145) OX=100226 GN=gpmI PE=3 SV=1	0.012	1.295	2	1	1	1	511	53.3	5.25	1.96	SCO6818	High	Peak Found	Peak Found	Peak Found	Not Found
High	Master Protein	Q9RKY0	RNA polymerase-binding protein RbpA OS=Streptomyces coelicolor (strain ATCC BAA-471 / A3(2) / M145) OX=100226 GN=rbpA PE=1 SV=1	0	11.056	10	1	2	1	124	14.1	5.63	6.09	SCO1421; SSFG_RS28835; AQI96_RS19630; A8713_RS04805; M878_RS84475	Peak Found	Peak Found	Peak Found	High	Not Found
Medium	Master Protein	Q9FCA4	Putative acyl-CoA dehydrogenase OS=Streptomyces coelicolor (strain ATCC BAA-471 / A3(2) / M145) OX=100226 GN=SCO1209 PE=3 SV=1	0.015	1.073	3	1	1	1	408	44.1	5.64	2.93	SCO1209; SSPG_RS31875	Peak Found	High	Peak Found	Peak Found	Not Found
High	Master Protein	Q9KYP4	Putative membrane protein OS=Streptomyces coelicolor (strain ATCC BAA-471 / A3(2) / M145) OX=100226 GN=SCO4489 PE=4 SV=1	0	5.383	13	1	1	1	100	11.1	7.18	3.35	SCO4489	Peak Found	Peak Found	High	Peak Found	Not Found
High	Master Protein	Q8CJM2	Uncharacterized protein OS=Streptomyces coelicolor (strain ATCC BAA-471 / A3(2) / M145) OX=100226 GN=SCO6627 PE=4 SV=1	0	19.387	5	7	13	1	1210	136.2	5.63	15.48	SCO6627	Peak Found	Peak Found	High	Peak Found	Not Found
High	Master Protein	Q9AK88	Putative secreted protein OS=Streptomyces coelicolor (strain ATCC BAA-471 / A3(2) / M145) OX=100226 GN=SCO1374 PE=4 SV=1	0	4.763	6	1	2	1	203	21.7	9.06	2.55	SCO1374; SSPG_RS31025	High	High	Peak Found	Peak Found	Not Found
High	Master Protein	Q9S2V9	Putative membrane protein OS=Streptomyces coelicolor (strain ATCC BAA-471 / A3(2) / M145) OX=100226 GN=SCO2097 PE=4 SV=1	0.001	3.454	8	1	1	1	135	15.2	10.32	2.05	SCO2097	Peak Found	Peak Found	High	Not Found	Not Found
High	Master Protein	Q9ZBU0	Uncharacterized protein OS=Streptomyces coelicolor (strain ATCC BAA-471 / A3(2) / M145) OX=100226 GN=SCO6148 PE=4 SV=1	0	6.537	3	1	1	1	442	49.6	5.33	2.9	SCO6148	Peak Found	Peak Found	High	Peak Found	Not Found
High	Master Protein	Q9FCK7	Putative integral membrane protein OS=Streptomyces coelicolor (strain ATCC BAA-471 / A3(2) / M145) OX=100226 GN=SCO5181 PE=4 SV=1	0	5.613	2	2	3	2	925	98.2	7.72	1.91	SCO5181	High	High	Peak Found	Peak Found	Not Found
High	Master Protein	Q9K4L5	Putative stress-inducible protein OS=Streptomyces coelicolor (strain ATCC BAA-471 / A3(2) / M145) OX=100226 GN=SCO7299 PE=4 SV=1	0	4.427	4	1	3	1	312	32.3	6.29	5.31	SCO7299	High	High	High	Not Found	Not Found
High	Master Protein	Q9F316	ATP-dependent Clp protease ATP-binding subunit ClpX OS=Streptomyces coelicolor (strain ATCC BAA-471 / A3(2) / M145) OX=100226 GN=clpX PE=3 SV=1	0	8.36	6	2	5	2	428	46.8	5.14	8.97	clpX	High	High	High	High	Not Found
High	Master Protein	Q9EX09	Putative secreted protein OS=Streptomyces coelicolor (strain ATCC BAA-471 / A3(2) / M145) OX=100226 GN=SCO1117 PE=4 SV=1	0	7.376	5	1	1	1	345	35.4	6.02	3.13	SCO1117; SSPG_RS32350	Peak Found	High	Peak Found	Peak Found	Not Found
High	Master Protein	Q9KXM5	Putative integral membrane ATPase OS=Streptomyces coelicolor (strain ATCC BAA-471 / A3(2) / M145) OX=100226 GN=SCO4332 PE=4 SV=1	0.001	3.408	2	1	1	1	802	85.1	5.29	2.49	SCO4332	Not Found	Peak Found	High	Not Found	Not Found
High	Master Protein	Q9K3S9	Putative acetyltransferase OS=Streptomyces coelicolor (strain ATCC BAA-471 / A3(2) / M145) OX=100226 GN=SCO3135 PE=4 SV=1	0	4.256	9	1	2	1	151	17	8.53	5.09	SCO3135; SSPG_RS22040	Peak Found	High	High	Peak Found	Not Found
High	Master Protein	O86716	Putative nitrate reductase beta chain NarH OS=Streptomyces coelicolor (strain ATCC BAA-471 / A3(2) / M145) OX=100226 GN=SCO6534 PE=4 SV=1	0	48.837	17	6	15	6	531	59.7	5.96	41.61	SCO6534	High	High	High	Peak Found	Not Found
High	Master Protein	O50517	Uncharacterized protein OS=Streptomyces coelicolor (strain ATCC BAA-471 / A3(2) / M145) OX=100226 GN=SCO5843 PE=4 SV=1	0	198.959	83	10	121	10	195	20.7	4.92	440.61	SCO5843; SSPG_RS09320	High	High	High	High	High
High	Master Protein	Q9RKX6	Putative GntR-family regulatory protein OS=Streptomyces coelicolor (strain ATCC BAA-471 / A3(2) / M145) OX=100226 GN=SCO1417 PE=4 SV=1	0.001	3.467	2	1	1	1	500	53	5.88	1.98	SCO1417; SSPG_RS30795	Not Found	Peak Found	High	Peak Found	Not Found
High	Master Protein	Q9KZR5	Putative hydrolase OS=Streptomyces coelicolor (strain ATCC BAA-471 / A3(2) / M145) OX=100226 GN=SCO2886 PE=4 SV=1	0	17.624	12	2	4	2	294	32.8	9.64	8.87	SCO2886	High	High	High	Not Found	Not Found
High	Master Protein	O86644	ESAT-6-like protein OS=Streptomyces coelicolor (strain ATCC BAA-471 / A3(2) / M145) OX=100226 GN=SCO5725 PE=3 SV=1	0.001	3.528	11	1	1	1	103	11.5	5.22	1.81	SCO5725	Not Found	Not Found	High	Not Found	Not Found
Medium	Master Protein	Q9XAN3	Putative 3-oxoadipate enol-lactone hydrolase/4-carboxymuconolactone decarboxylase OS=Streptomyces coelicolor (strain ATCC BAA-471 / A3(2) / M145) OX=100226 GN=SCO6697 PE=4 SV=1	0.041	0.61	2	1	1	1	375	39.8	6.24	0	SCO6697	Not Found	Peak Found	High	Not Found	Not Found
High	Master Protein	Q9RKI6	Putative dehalogenase OS=Streptomyces coelicolor (strain ATCC BAA-471 / A3(2) / M145) OX=100226 GN=SCO3446 PE=4 SV=1	0	5.978	8	1	1	1	225	24.3	5.4	2.73	SCO3446	Peak Found	High	Peak Found	Peak Found	Not Found
High	Master Protein	Q9RKL3	Putative integral membrane protein OS=Streptomyces coelicolor (strain ATCC BAA-471 / A3(2) / M145) OX=100226 GN=SCO4069 PE=4 SV=1	0	11.034	5	2	2	2	664	69.1	5.21	6.87	SCO4069	High	Peak Found	High	Peak Found	Not Found
High	Master Protein	Q9KZ21	Putative two-component system response regulator OS=Streptomyces coelicolor (strain ATCC BAA-471 / A3(2) / M145) OX=100226 GN=SCO2216 PE=4 SV=1	0	5.588	7	1	1	1	217	23.9	5.39	2.52	SCO2216	Peak Found	Peak Found	Peak Found	High	Not Found
High	Master Protein	Q9K4I8	Putative secreted protein OS=Streptomyces coelicolor (strain ATCC BAA-471 / A3(2) / M145) OX=100226 GN=SCO7237 PE=4 SV=1	0	7.997	14	1	1	1	119	12.9	5.87	1.86	SCO7237; SSPG_RS03000	Peak Found	Peak Found	High	Peak Found	Not Found
High	Master Protein	Q9XAA4	Putative threonine dehydratase OS=Streptomyces coelicolor (strain ATCC BAA-471 / A3(2) / M145) OX=100226 GN=SCO0821 PE=4 SV=1	0	6.771	4	1	1	1	325	33.9	7.12	2.7	SCO0821	High	Peak Found	Peak Found	Peak Found	Not Found
High	Master Protein	Q9X7W4	Probable aminotransferase OS=Streptomyces coelicolor (strain ATCC BAA-471 / A3(2) / M145) OX=100226 GN=SCO6769 PE=3 SV=1	0	11.142	6	2	2	2	461	50.5	6.87	3.55	SCO6769	Peak Found	High	High	Peak Found	Not Found
High	Master Protein	Q9S2N4	Thiazole synthase OS=Streptomyces coelicolor (strain ATCC BAA-471 / A3(2) / M145) OX=100226 GN=thiG PE=3 SV=1	0.001	2.837	5	1	1	1	264	27.4	5.12	0	thiG; SSPG_RS27270	High	Peak Found	Peak Found	Peak Found	Not Found
High	Master Protein	Q9FBP7	Putative secreted protein OS=Streptomyces coelicolor (strain ATCC BAA-471 / A3(2) / M145) OX=100226 GN=SCO5029 PE=4 SV=1	0.004	2.096	4	1	1	1	238	25.2	7.94	0	SCO5029; SSPG_RS13210	Peak Found	High	Peak Found	Peak Found	Not Found
High	Master Protein	Q9K3L3	Putative integral membrane protein OS=Streptomyces coelicolor (strain ATCC BAA-471 / A3(2) / M145) OX=100226 GN=SCO1047 PE=4 SV=1	0.001	3.564	6	1	2	1	230	22.7	10.95	4.04	SCO1047	Peak Found	High	High	Not Found	Not Found
High	Master Protein	Q7AKD1	Putative RNA polymerase secondary sigma factor OS=Streptomyces coelicolor (strain ATCC BAA-471 / A3(2) / M145) OX=100226 GN=SCO7341 PE=3 SV=1	0	7.688	7	1	1	1	263	29.4	6.46	3.4	SCO7341	Peak Found	Peak Found	High	Peak Found	Not Found
High	Master Protein	Q9XAP2	Cyclic dehypoxanthine futalosine synthase OS=Streptomyces coelicolor (strain ATCC BAA-471 / A3(2) / M145) OX=100226 GN=mqnC PE=3 SV=1	0.005	1.742	2	1	1	1	399	44.2	6.44	0	SCO4550	Peak Found	Peak Found	High	Not Found	Not Found
High	Master Protein	Q9RL02	Putative DNA-binding protein OS=Streptomyces coelicolor (strain ATCC BAA-471 / A3(2) / M145) OX=100226 GN=SCO0316 PE=4 SV=1	0	4.194	2	1	2	1	555	58.3	6.79	3.71	SCO0316	Peak Found	High	High	Not Found	Not Found
High	Master Protein	Q9K3T5	Putative TetR-family transcriptional regulator OS=Streptomyces coelicolor (strain ATCC BAA-471 / A3(2) / M145) OX=100226 GN=SCO3129 PE=4 SV=1	0	4.557	6	1	2	1	225	24.9	8.63	4.11	SCO3129; SSPG_RS22070	Peak Found	High	High	Not Found	Not Found
High	Master Protein	Q9L1D9	Putative hydrolase OS=Streptomyces coelicolor (strain ATCC BAA-471 / A3(2) / M145) OX=100226 GN=SCO5466 PE=4 SV=1	0	19.605	12	2	5	2	185	20.8	6.8	19.04	SCO5466; SSPG_RS11110	High	High	Peak Found	High	Not Found
High	Master Protein	Q9KZR6	Alkyl hydroperoxide reductase AhpD OS=Streptomyces coelicolor (strain ATCC BAA-471 / A3(2) / M145) OX=100226 GN=SCO2885 PE=3 SV=1	0	10.288	10	1	1	1	157	16.7	5.14	2.88	SCO2885	Not Found	Not Found	Peak Found	High	Not Found
High	Master Protein	Q9KY05	Mak_N_cap domain-containing protein OS=Streptomyces coelicolor (strain ATCC BAA-471 / A3(2) / M145) OX=100226 GN=SCO7333 PE=4 SV=1	0	5.393	4	1	1	1	453	49.5	9.07	2	SCO7333	Peak Found	Peak Found	High	Not Found	Not Found
High	Master Protein	Q9EWW2	Putative lipoprotein OS=Streptomyces coelicolor (strain ATCC BAA-471 / A3(2) / M145) OX=100226 GN=SCO4934 PE=4 SV=1	0	8.667	7	2	2	2	414	43.5	6.44	2.2	SCO4934	Not Found	High	Peak Found	High	Not Found
High	Master Protein	Q9K4A1	Uncharacterized protein OS=Streptomyces coelicolor (strain ATCC BAA-471 / A3(2) / M145) OX=100226 GN=SCO5220 PE=4 SV=1	0	46.6	30	6	14	6	326	35.7	5.02	21.87	SCO5220; SSPG_RS12220	High	High	High	Peak Found	Not Found
High	Master Protein	Q93RV3	Putative acetyltransferase OS=Streptomyces coelicolor (strain ATCC BAA-471 / A3(2) / M145) OX=100226 GN=SCO1873 PE=4 SV=1	0	10.607	19	2	3	2	156	17.3	6.95	8.04	SCO1873; SSPG_RS28455	Peak Found	High	High	Peak Found	Not Found
High	Master Protein	Q93JE5	Putative regulator OS=Streptomyces coelicolor (strain ATCC BAA-471 / A3(2) / M145) OX=100226 GN=SCO5982 PE=4 SV=1	0	4.85	5	1	1	1	281	30.9	8.22	2.33	SCO5982; SSPG_RS08650	Peak Found	Peak Found	High	Not Found	Not Found
High	Master Protein	Q9FCH9	Putative GntR-family transcriptional regulator OS=Streptomyces coelicolor (strain ATCC BAA-471 / A3(2) / M145) OX=100226 GN=SCO4190 PE=4 SV=1	0	9.25	7	1	5	1	291	33	5.82	9.67	SCO4190; SSPG_RS17475	High	High	High	High	Not Found
High	Master Protein	O88029	Uncharacterized protein OS=Streptomyces coelicolor (strain ATCC BAA-471 / A3(2) / M145) OX=100226 GN=SCO6673 PE=3 SV=1	0.001	3.36	6	1	1	1	226	24.5	5.69	1.78	SCO6673	Not Found	Peak Found	High	Not Found	Not Found
High	Master Protein	Q9X8N3	Uncharacterized protein OS=Streptomyces coelicolor (strain ATCC BAA-471 / A3(2) / M145) OX=100226 GN=SCO3377 PE=4 SV=1	0	8.999	25	2	3	2	124	13.8	5.54	6.83	SCO3377; SSPG_RS20925	Peak Found	Peak Found	High	High	Not Found
High	Master Protein	Q9XAI8	Aspartate-semialdehyde dehydrogenase OS=Streptomyces coelicolor (strain ATCC BAA-471 / A3(2) / M145) OX=100226 GN=asd PE=3 SV=1	0	7.244	4	1	2	1	362	38	5.14	6.32	SCO3614; SSPG_RS20250	Peak Found	High	High	Peak Found	Not Found
High	Master Protein	Q9EWK0	Phosphoribosyl-ATP pyrophosphatase OS=Streptomyces coelicolor (strain ATCC BAA-471 / A3(2) / M145) OX=100226 GN=hisE PE=1 SV=1	0	10.049	26	2	4	2	90	9.9	5.02	8.61	hisE; SSPG_RS30690	High	High	Peak Found	High	Not Found
High	Master Protein	Q9RJL4	Putative TetR family transcriptional regulator OS=Streptomyces coelicolor (strain ATCC BAA-471 / A3(2) / M145) OX=100226 GN=SCO0521 PE=4 SV=1	0	10.673	10	1	2	1	193	20.7	5.77	2.77	SCO0521	Peak Found	High	Peak Found	Peak Found	Not Found
High	Master Protein	Q9FCD4	Urease accessory protein UreF OS=Streptomyces coelicolor (strain ATCC BAA-471 / A3(2) / M145) OX=100226 GN=ureF PE=3 SV=1	0	4.126	5	1	1	1	224	22.6	7.47	2.21	SCO1233	Peak Found	Peak Found	High	Not Found	Not Found
High	Master Protein	O86684	DUF262 domain-containing protein OS=Streptomyces coelicolor (strain ATCC BAA-471 / A3(2) / M145) OX=100226 GN=SCO6638 PE=4 SV=1	0	7.916	5	2	4	2	605	67.7	5.21	5.33	SCO6638	High	High	High	High	Not Found
High	Master Protein	Q9S2K4	Methyltransf_11 domain-containing protein OS=Streptomyces coelicolor (strain ATCC BAA-471 / A3(2) / M145) OX=100226 GN=SCO1999 PE=4 SV=1	0	7.626	9	1	1	1	220	24.3	4.96	5.34	SCO1999; SSPG_RS27830	High	Peak Found	Peak Found	Peak Found	Not Found
High	Master Protein	Q9XA40	Nudix hydrolase domain-containing protein OS=Streptomyces coelicolor (strain ATCC BAA-471 / A3(2) / M145) OX=100226 GN=SCO3573 PE=4 SV=1	0	4.667	3	1	4	1	312	32.9	5.14	6.79	SCO3573; SSPG_RS20450	High	High	High	High	Not Found
High	Master Protein	Q9L260	Putative sugar hydrolase OS=Streptomyces coelicolor (strain ATCC BAA-471 / A3(2) / M145) OX=100226 GN=SCO2661 PE=3 SV=1	0	9.076	5	2	4	2	421	45	5.41	8.26	SCO2661	High	High	High	Peak Found	Not Found
Medium	Master Protein	Q9XA28	Putative rRNA methylase OS=Streptomyces coelicolor (strain ATCC BAA-471 / A3(2) / M145) OX=100226 GN=SCO3836 PE=4 SV=1	0.03	0.769	6	1	1	1	261	27.1	6.64	0	SCO3836	Peak Found	Peak Found	High	Peak Found	Not Found
High	Master Protein	O69970	Putative kinase/phosphohydrolase OS=Streptomyces coelicolor (strain ATCC BAA-471 / A3(2) / M145) OX=100226 GN=SCO5794 PE=4 SV=1	0	5.879	2	1	1	1	725	78.3	6.33	3.12	SCO5794; SSPG_RS09565	Peak Found	High	Peak Found	Peak Found	Not Found
High	Master Protein	Q9RKJ4	ATP-dependent helicase OS=Streptomyces coelicolor (strain ATCC BAA-471 / A3(2) / M145) OX=100226 GN=SCO4092 PE=4 SV=1	0	8.063	2	2	2	2	1327	150.5	8.1	3.94	SCO4092	Peak Found	High	Peak Found	Peak Found	Not Found
High	Master Protein	Q9X7Q1	Uncharacterized protein OS=Streptomyces coelicolor (strain ATCC BAA-471 / A3(2) / M145) OX=100226 GN=SCO6745 PE=4 SV=1	0	7.87	6	1	3	1	292	30.8	6.8	7.12	SCO6745	High	Peak Found	High	Peak Found	Not Found
High	Master Protein	Q9RJA9	Probable gas vesicle protein GvpJ 2 OS=Streptomyces coelicolor (strain ATCC BAA-471 / A3(2) / M145) OX=100226 GN=gvpJ2 PE=3 SV=1	0	7.716	14	1	2	1	114	12.4	4.68	5.64	SCO0655; SSPG_RS34800	Peak Found	High	High	Peak Found	Not Found
High	Master Protein	Q9S231	Segregation and condensation protein B OS=Streptomyces coelicolor (strain ATCC BAA-471 / A3(2) / M145) OX=100226 GN=SCO1769 PE=3 SV=1	0.001	3.159	5	1	1	1	223	24.3	4.5	2.23	SCO1769	Not Found	Not Found	High	Not Found	Not Found
High	Master Protein	O54625	Putative membrane protein insertion efficiency factor OS=Streptomyces coelicolor (strain ATCC BAA-471 / A3(2) / M145) OX=100226 GN=SCO3882 PE=3 SV=1	0.001	3.542	30	1	3	1	124	13.6	9.86	0	SCO3882; SSPG_RS18880	High	High	High	Not Found	Not Found
High	Master Protein	Q9K4L9	Putative LuxR-family regulator OS=Streptomyces coelicolor (strain ATCC BAA-471 / A3(2) / M145) OX=100226 GN=SCO7295 PE=4 SV=1	0	6.204	2	1	1	1	988	105.3	5.96	2.25	SCO7295	Peak Found	Peak Found	High	Not Found	Not Found
High	Master Protein	Q9FC89	Putative sugar-phosphate isomerase OS=Streptomyces coelicolor (strain ATCC BAA-471 / A3(2) / M145) OX=100226 GN=SCO1224 PE=4 SV=1	0.001	3.716	8	1	3	1	152	16.3	5.41	1.8	SCO1224	High	High	High	Peak Found	Not Found
High	Master Protein	Q9X7Y8	Uncharacterized protein OS=Streptomyces coelicolor (strain ATCC BAA-471 / A3(2) / M145) OX=100226 GN=SCO2129 PE=4 SV=1	0.001	3.346	6	1	1	1	144	15.9	6.01	1.87	SCO2129; SSPG_RS27170	Peak Found	Not Found	Peak Found	High	Not Found
High	Master Protein	Q8CJK3	Uncharacterized protein OS=Streptomyces coelicolor (strain ATCC BAA-471 / A3(2) / M145) OX=100226 GN=SCO7347 PE=4 SV=1	0	5.9	5	1	1	1	221	24.3	7.52	3.14	SCO7347	Peak Found	High	Peak Found	Not Found	Not Found
High	Master Protein	Q9FBY9	Uncharacterized protein OS=Streptomyces coelicolor (strain ATCC BAA-471 / A3(2) / M145) OX=100226 GN=SCO7193 PE=1 SV=1	0	4.161	3	1	1	1	316	34.1	4.74	2.12	SCO7193	Peak Found	Peak Found	Peak Found	High	Not Found
High	Master Protein	Q9RIY0	Putative geranylgeranyl pyrophosphate synthase OS=Streptomyces coelicolor (strain ATCC BAA-471 / A3(2) / M145) OX=100226 GN=SCO0185 PE=3 SV=1	0	13.283	9	2	2	2	392	40.9	6.67	6.59	SCO0185	Peak Found	High	Peak Found	Peak Found	Not Found
High	Master Protein	Q9XAD3	Putative dioxygenase ferredoxin subunit OS=Streptomyces coelicolor (strain ATCC BAA-471 / A3(2) / M145) OX=100226 GN=SCO1923 PE=4 SV=1	0.006	1.551	12	1	1	1	105	11.5	4.61	2.32	SCO1923; SSPG_RS28210	Peak Found	Not Found	Peak Found	High	Not Found
High	Master Protein	Q9L085	Putative secreted protein OS=Streptomyces coelicolor (strain ATCC BAA-471 / A3(2) / M145) OX=100226 GN=SCO2461 PE=4 SV=1	0	10.443	22	2	6	2	108	11.9	10.45	11.09	SCO2461; SSPG_RS25450	High	High	High	Peak Found	Not Found
High	Master Protein	Q93JD9	Uncharacterized protein OS=Streptomyces coelicolor (strain ATCC BAA-471 / A3(2) / M145) OX=100226 GN=SCO5988 PE=4 SV=1	0	4.646	9	1	1	1	147	14.7	6.14	1.75	SCO5988; SSPG_RS08620	Peak Found	Peak Found	High	Not Found	Not Found
High	Master Protein	Q9Z5C1	Putative transferase OS=Streptomyces coelicolor (strain ATCC BAA-471 / A3(2) / M145) OX=100226 GN=SCO6181 PE=4 SV=1	0	24.354	11	4	14	4	344	37	10.27	35.69	SCO6181	High	High	High	Peak Found	Peak Found
High	Master Protein	Q9X7Z4	Putative secreted protein OS=Streptomyces coelicolor (strain ATCC BAA-471 / A3(2) / M145) OX=100226 GN=SCO2135 PE=4 SV=1	0	5.336	3	1	1	1	338	35.7	8.92	1.88	SCO2135; SSPG_RS27140	Peak Found	High	Peak Found	Peak Found	Not Found
High	Master Protein	Q9RJN6	Putative regulatory protein OS=Streptomyces coelicolor (strain ATCC BAA-471 / A3(2) / M145) OX=100226 GN=SCO0608 PE=4 SV=1	0	8.778	6	1	3	1	292	30.2	10.14	2.63	SCO0608	High	High	High	Peak Found	Not Found
High	Master Protein	Q9ZBK8	Putative transferase OS=Streptomyces coelicolor (strain ATCC BAA-471 / A3(2) / M145) OX=100226 GN=SCO6466 PE=3 SV=1	0	5.939	5	1	1	1	380	37.8	4.84	3.15	SCO6466	Peak Found	Peak Found	Peak Found	High	Not Found
Medium	Master Protein	Q9AD23	Uncharacterized protein OS=Streptomyces coelicolor (strain ATCC BAA-471 / A3(2) / M145) OX=100226 GN=SCP1.127 PE=4 SV=1	0.019	0.992	7	1	1	1	259	28.7	11.03	0	SCP1.127	Peak Found	High	Peak Found	Not Found	Not Found
High	Master Protein	Q8CJR7	Uncharacterized protein OS=Streptomyces coelicolor (strain ATCC BAA-471 / A3(2) / M145) OX=100226 GN=SCO5332 PE=4 SV=1	0	5.294	2	1	1	1	503	56.6	6.55	2.46	SCO5332	Peak Found	Peak Found	High	Not Found	Not Found
High	Master Protein	Q9ZBS0	Glycerol-3-phosphate dehydrogenase [NAD(P)+] OS=Streptomyces coelicolor (strain ATCC BAA-471 / A3(2) / M145) OX=100226 GN=gpsA PE=3 SV=1	0	4.78	4	1	1	1	336	34.7	6.25	1.92	gpsA	Peak Found	High	Peak Found	Peak Found	Not Found
High	Master Protein	Q9RJX8	Uncharacterized protein OS=Streptomyces coelicolor (strain ATCC BAA-471 / A3(2) / M145) OX=100226 GN=SCO1192 PE=4 SV=1	0	4.223	10	1	1	1	122	13.5	4.97	2.18	SCO1192	Peak Found	Peak Found	High	Peak Found	Not Found
High	Master Protein	Q9KXJ0	Putative isochorismatase OS=Streptomyces coelicolor (strain ATCC BAA-471 / A3(2) / M145) OX=100226 GN=SCO2330 PE=4 SV=1	0	4.919	6	1	1	1	196	20.7	5.1	1.65	SCO2330	Peak Found	Not Found	High	Peak Found	Not Found
High	Master Protein	Q93IY1	PAS domain-containing protein OS=Streptomyces coelicolor (strain ATCC BAA-471 / A3(2) / M145) OX=100226 GN=SCO5104 PE=4 SV=1	0.001	3.118	1	1	1	1	880	94.7	5	0	SCO5104	Not Found	Peak Found	High	Peak Found	Not Found
High	Master Protein	Q9RD74	Putative RNA polymerase sigma factor OS=Streptomyces coelicolor (strain ATCC BAA-471 / A3(2) / M145) OX=100226 GN=SCO0803 PE=3 SV=1	0	6.285	6	1	1	1	324	35.2	6.15	2.86	SCO0803	Peak Found	High	Peak Found	Peak Found	Not Found
High	Master Protein	O86714	Putative nitrate reductase gamma chain NarI OS=Streptomyces coelicolor (strain ATCC BAA-471 / A3(2) / M145) OX=100226 GN=SCO6532 PE=4 SV=1	0	8.178	14	4	4	4	240	26.9	10.2	6.48	SCO6532	Peak Found	Peak Found	High	Peak Found	Peak Found
High	Master Protein	O86808	Histidine kinase OS=Streptomyces coelicolor (strain ATCC BAA-471 / A3(2) / M145) OX=100226 GN=SCO5748 PE=4 SV=1	0	3.92	2	2	3	1	1829	195.6	5.07	0	SCO5748	Peak Found	High	Peak Found	Peak Found	Not Found
High	Master Protein	Q9KZA5	Putative short-chain dehydrogenase OS=Streptomyces coelicolor (strain ATCC BAA-471 / A3(2) / M145) OX=100226 GN=SCO4841 PE=4 SV=1	0.001	3.582	7	1	1	1	256	26.8	10.35	0	SCO4841; SSPG_RS14145	Not Found	Not Found	High	Not Found	Not Found
High	Master Protein	Q9KZD4	Putative membrane protein OS=Streptomyces coelicolor (strain ATCC BAA-471 / A3(2) / M145) OX=100226 GN=SCO6955 PE=4 SV=1	0	4.834	7	1	1	1	254	27.1	5.3	2.42	SCO6955; SSPG_RS04410	Peak Found	Peak Found	High	Not Found	Not Found
High	Master Protein	Q9F2S8	Putative tetR-family transcriptional regulatory protein OS=Streptomyces coelicolor (strain ATCC BAA-471 / A3(2) / M145) OX=100226 GN=SCO4461 PE=4 SV=1	0.002	2.488	7	1	1	1	185	20.5	6.54	1.95	SCO4461; SSPG_RS16150	Peak Found	Peak Found	High	Peak Found	Not Found
Medium	Master Protein	Q9ADF9	Putative secreted protein OS=Streptomyces coelicolor (strain ATCC BAA-471 / A3(2) / M145) OX=100226 GN=SCO6104 PE=4 SV=1	0.015	1.164	2	1	1	1	437	46.2	5.48	0	SCO6104; SSPG_RS07565	Peak Found	High	Peak Found	Not Found	Not Found
High	Master Protein	Q9S2Q4	Putative gntR-family transcriptional regulator OS=Streptomyces coelicolor (strain ATCC BAA-471 / A3(2) / M145) OX=100226 GN=SCO2182 PE=4 SV=1	0	6.5	7	1	3	1	207	23	6.16	7.33	SCO2182; SSPG_RS26900	High	High	Peak Found	High	Not Found
High	Master Protein	Q9XAR2	NADH-quinone oxidoreductase subunit I 1 OS=Streptomyces coelicolor (strain ATCC BAA-471 / A3(2) / M145) OX=100226 GN=nuoI1 PE=3 SV=1	0	8.281	7	1	3	1	211	23.4	5.11	8.88	SCO4570; SSPG_RS15430	High	Peak Found	High	High	Not Found
High	Master Protein	Q9KYF7	ATP-grasp domain-containing protein OS=Streptomyces coelicolor (strain ATCC BAA-471 / A3(2) / M145) OX=100226 GN=SCO2715 PE=4 SV=1	0	6.703	5	2	2	2	432	46.6	10.89	2.03	SCO2715	Peak Found	High	High	Not Found	Not Found
High	Master Protein	Q9RKR9	Putative multi-domain regulatory protein OS=Streptomyces coelicolor (strain ATCC BAA-471 / A3(2) / M145) OX=100226 GN=SCO2259 PE=4 SV=1	0	10.843	2	2	2	2	1334	138.7	5.39	4.03	SCO2259	High	High	Peak Found	Not Found	Not Found
High	Master Protein	Q05954	Uncharacterized HTH-type transcriptional regulator SCO4158 OS=Streptomyces coelicolor (strain ATCC BAA-471 / A3(2) / M145) OX=100226 GN=SCO4158 PE=4 SV=2	0	5.529	4	1	2	1	340	36.7	5.6	5.67	SCO4158; SSPG_RS17630	High	High	Peak Found	Peak Found	Not Found
High	Master Protein	P40170	Chaperone protein DnaJ 1 OS=Streptomyces coelicolor (strain ATCC BAA-471 / A3(2) / M145) OX=100226 GN=dnaJ1 PE=3 SV=2	0	12.834	7	2	6	2	399	41.3	9	8.64	SCO3669; SSPG_RS19980; dnaJ	High	High	High	Peak Found	Not Found
Medium	Master Protein	Q9F2T7	Uncharacterized protein OS=Streptomyces coelicolor (strain ATCC BAA-471 / A3(2) / M145) OX=100226 GN=SCO4625 PE=4 SV=1	0.023	0.934	4	1	1	1	335	37.5	7.12	2.07	SCO4625	Peak Found	Not Found	Peak Found	High	Not Found
High	Master Protein	Q9S219	NAD kinase 2 OS=Streptomyces coelicolor (strain ATCC BAA-471 / A3(2) / M145) OX=100226 GN=nadK2 PE=3 SV=1	0	5.489	6	1	2	1	301	32.1	6.18	4.8	ppnK	High	Peak Found	Peak Found	High	Not Found
High	Master Protein	Q9RI48	Uncharacterized protein OS=Streptomyces coelicolor (strain ATCC BAA-471 / A3(2) / M145) OX=100226 GN=SCO0198 PE=4 SV=1	0	12.909	10	2	4	2	288	30.8	7.21	11.05	SCO0198	High	High	High	Not Found	Not Found
High	Master Protein	Q9KZK3	Putative transcriptional regulator OS=Streptomyces coelicolor (strain ATCC BAA-471 / A3(2) / M145) OX=100226 GN=SCO3042 PE=4 SV=1	0	6.511	3	1	1	1	396	41.8	6.32	2.75	SCO3042; SSPG_RS22515	Peak Found	Peak Found	High	Peak Found	Not Found
High	Master Protein	Q9RK69	Putative alpha-galactosidase OS=Streptomyces coelicolor (strain ATCC BAA-471 / A3(2) / M145) OX=100226 GN=SCO0541 PE=3 SV=1	0	4.683	3	1	1	1	441	48.3	5.83	2.18	SCO0541; SSPG_RS35375	Peak Found	Peak Found	High	Peak Found	Not Found
High	Master Protein	Q9ZC10	Uncharacterized protein OS=Streptomyces coelicolor (strain ATCC BAA-471 / A3(2) / M145) OX=100226 GN=SCO6503 PE=4 SV=1	0	5.567	11	1	1	1	239	25.2	9.52	2.91	SCO6503	Peak Found	High	Peak Found	Not Found	Not Found
High	Master Protein	Q9L1P4	Uncharacterized lipoprotein SCO6871 OS=Streptomyces coelicolor (strain ATCC BAA-471 / A3(2) / M145) OX=100226 GN=SCO6871 PE=3 SV=1	0	12.205	7	2	2	2	355	38.2	8.59	5.17	SCO6871	Peak Found	High	Peak Found	Not Found	Not Found
Medium	Master Protein	Q9EX02	Putative integral membrane protein OS=Streptomyces coelicolor (strain ATCC BAA-471 / A3(2) / M145) OX=100226 GN=SCO1124 PE=4 SV=1	0.021	0.958	5	1	2	1	163	17.3	9.03	3.88	SCO1124	Peak Found	High	High	Peak Found	Not Found
High	Master Protein	Q9Z505	Putative hydrolase OS=Streptomyces coelicolor (strain ATCC BAA-471 / A3(2) / M145) OX=100226 GN=SCO1960 PE=4 SV=1	0	52.632	29	5	17	5	218	23.4	5.36	50.17	SCO1960; SSPG_RS28030	High	High	High	High	Peak Found
High	Master Protein	Q9X853	NADH-quinone oxidoreductase subunit D 1 OS=Streptomyces coelicolor (strain ATCC BAA-471 / A3(2) / M145) OX=100226 GN=nuoD1 PE=3 SV=1	0	11.398	11	3	3	3	383	42.1	6.3	1.99	SCO3392; SSPG_RS20845	Peak Found	High	High	Peak Found	Not Found
High	Master Protein	Q9S1N4	DNA primase OS=Streptomyces coelicolor (strain ATCC BAA-471 / A3(2) / M145) OX=100226 GN=dnaG PE=3 SV=1	0	8.582	3	2	3	2	641	69.7	6.4	6.06	dnaG; SSPG_RS25415	High	Peak Found	High	Peak Found	Not Found
Medium	Master Protein	Q9KZ66	Uncharacterized protein OS=Streptomyces coelicolor (strain ATCC BAA-471 / A3(2) / M145) OX=100226 GN=SCO3082 PE=4 SV=1	0.019	0.973	9	1	2	1	76	9	8.92	0	SCO3082; SSPG_RS22315	High	High	Peak Found	Peak Found	Not Found
High	Master Protein	Q9Z5B5	Bifunctional protein HldE OS=Streptomyces coelicolor (strain ATCC BAA-471 / A3(2) / M145) OX=100226 GN=hldE PE=3 SV=1	0	4.91	4	1	1	1	463	47.2	6.23	2.14	SCO6187	Peak Found	High	Peak Found	Peak Found	Not Found
High	Master Protein	Q9EWY5	Uncharacterized protein OS=Streptomyces coelicolor (strain ATCC BAA-471 / A3(2) / M145) OX=100226 GN=SCO1141 PE=4 SV=1	0	12.339	17	2	6	2	140	15	5.94	15.77	SCO1141; SSPG_RS32230	High	High	High	High	Not Found
High	Master Protein	Q9AD78	Putative membrane protein OS=Streptomyces coelicolor (strain ATCC BAA-471 / A3(2) / M145) OX=100226 GN=SCO4931 PE=4 SV=1	0	6.511	3	1	2	1	366	39.3	6.02	5.69	SCO4931	High	Peak Found	High	Peak Found	Not Found
High	Master Protein	Q9X9V7	Uncharacterized protein OS=Streptomyces coelicolor (strain ATCC BAA-471 / A3(2) / M145) OX=100226 GN=SCO1915 PE=4 SV=1	0.001	3.638	5	1	2	1	242	26.9	7.27	3.86	SCO1915	High	High	Peak Found	Peak Found	Not Found
High	Master Protein	Q9RJJ2	Uncharacterized protein OS=Streptomyces coelicolor (strain ATCC BAA-471 / A3(2) / M145) OX=100226 GN=SCO0396 PE=4 SV=1	0.005	1.714	2	1	1	1	424	47	5.47	0	SCO0396; SSPG_RS36100	Not Found	Not Found	Peak Found	High	Not Found
High	Master Protein	Q9RJP9	Lysozyme OS=Streptomyces coelicolor (strain ATCC BAA-471 / A3(2) / M145) OX=100226 GN=SCO0591 PE=3 SV=1	0	14.62	6	1	2	1	279	30.1	9.36	5.34	SCO0591	Peak Found	High	Peak Found	High	Not Found
Medium	Master Protein	Q9FCA8	Uncharacterized protein OS=Streptomyces coelicolor (strain ATCC BAA-471 / A3(2) / M145) OX=100226 GN=SCO1205 PE=4 SV=1	0.039	0.645	11	1	1	1	74	7.8	4.72	1.72	SCO1205; SSPG_RS31895	Peak Found	High	Peak Found	Peak Found	Not Found
High	Master Protein	Q9K4D0	Corrinoid adenosyltransferase OS=Streptomyces coelicolor (strain ATCC BAA-471 / A3(2) / M145) OX=100226 GN=SCO5381 PE=3 SV=1	0	5.291	7	1	4	1	190	20.7	5.14	9.35	SCO5381; SSPG_RS11530	High	High	High	High	Not Found
High	Master Protein	Q9S1Q0	Putative transcriptional regulator OS=Streptomyces coelicolor (strain ATCC BAA-471 / A3(2) / M145) OX=100226 GN=SCO0241 PE=4 SV=1	0	4.381	4	1	2	1	224	24.1	6.39	3.93	SCO0241	High	Peak Found	High	Peak Found	Not Found
High	Master Protein	Q53867	Uncharacterized protein SCO3923 OS=Streptomyces coelicolor (strain ATCC BAA-471 / A3(2) / M145) OX=100226 GN=SCO3923 PE=4 SV=2	0.001	3.541	9	1	1	1	105	11.5	5.74	2.13	SCO3923	Peak Found	Not Found	Peak Found	High	Not Found
High	Master Protein	Q8CK03	SCO2206 protein OS=Streptomyces coelicolor (strain ATCC BAA-471 / A3(2) / M145) OX=100226 GN=SCO2206 PE=3 SV=1	0	8.429	12	1	2	1	133	15	5.1	3.55	SCO2206	Not Found	Not Found	High	High	Not Found
High	Master Protein	Q9X8H8	Dihydropteroate synthase OS=Streptomyces coelicolor (strain ATCC BAA-471 / A3(2) / M145) OX=100226 GN=SCO3398 PE=3 SV=1	0	17.557	11	2	7	2	288	30	6.55	23.21	SCO3398; SSPG_RS20815; folP	High	High	High	High	Not Found
High	Master Protein	Q9FCI8	Putative membrane protein OS=Streptomyces coelicolor (strain ATCC BAA-471 / A3(2) / M145) OX=100226 GN=SCO5200 PE=4 SV=1	0	11.148	5	1	2	1	373	39.4	6.74	9.92	SCO5200; SSPG_RS12340	High	High	Peak Found	Not Found	Not Found
High	Master Protein	Q9FBU8	Putative transcriptional regulator OS=Streptomyces coelicolor (strain ATCC BAA-471 / A3(2) / M145) OX=100226 GN=SCO7143 PE=4 SV=1	0	6.25	1	1	3	1	937	99.8	6.38	8.55	SCO7143	High	High	High	Peak Found	Not Found
High	Master Protein	Q8CJV5	E1-alpha branched-chain alpha keto acid dehydrogenase OS=Streptomyces coelicolor (strain ATCC BAA-471 / A3(2) / M145) OX=100226 GN=SCO3831 PE=4 SV=1	0	6.343	3	1	2	1	388	42.3	5.36	4.57	SCO3831	Peak Found	High	Peak Found	High	Not Found
High	Master Protein	Q9K4I7	Uncharacterized protein OS=Streptomyces coelicolor (strain ATCC BAA-471 / A3(2) / M145) OX=100226 GN=SCO7238 PE=4 SV=1	0	9.267	11	1	1	1	125	13.9	4.81	2.98	SCO7238; SSPG_RS02995	Peak Found	Not Found	High	Not Found	Not Found
High	Master Protein	Q9RDK7	Probable nicotinate-nucleotide adenylyltransferase OS=Streptomyces coelicolor (strain ATCC BAA-471 / A3(2) / M145) OX=100226 GN=nadD PE=3 SV=2	0.001	2.804	6	1	1	1	188	20.6	5.74	1.98	nadD	Not Found	Peak Found	Peak Found	High	Not Found
High	Master Protein	Q93JE8	Putative enoyl-CoA hydratase OS=Streptomyces coelicolor (strain ATCC BAA-471 / A3(2) / M145) OX=100226 GN=SCO5979 PE=1 SV=1	0	6.442	4	1	1	1	275	29.3	5.91	2.67	SCO5979; SSPG_RS08665	Peak Found	Peak Found	High	Not Found	Not Found
High	Master Protein	Q9EWD4	Uncharacterized protein OS=Streptomyces coelicolor (strain ATCC BAA-471 / A3(2) / M145) OX=100226 GN=SCO4873 PE=4 SV=1	0	14.048	12	3	6	3	312	33.4	5.6	8.9	SCO4873	High	High	High	Peak Found	Not Found
High	Master Protein	Q9L049	Uncharacterized protein OS=Streptomyces coelicolor (strain ATCC BAA-471 / A3(2) / M145) OX=100226 GN=SCO2986 PE=4 SV=1	0	17.336	33	3	3	3	137	13.9	4.6	7.24	SCO2986; SSPG_RS22810	High	Peak Found	Peak Found	High	Not Found
High	Master Protein	Q9RJK5	Glyco_trans_4-like_N domain-containing protein OS=Streptomyces coelicolor (strain ATCC BAA-471 / A3(2) / M145) OX=100226 GN=SCO0383 PE=4 SV=1	0.009	1.439	2	1	1	1	407	45.3	9.06	1.78	SCO0383; SSPG_RS36165	High	Peak Found	Peak Found	Not Found	Not Found
High	Master Protein	Q9S2R3	Putative adenosylcobinamide kinase/adenosylcobinamide phosphate guanylyltransferase OS=Streptomyces coelicolor (strain ATCC BAA-471 / A3(2) / M145) OX=100226 GN=SCO2173 PE=4 SV=1	0	13.596	9	2	3	2	397	41.2	5.52	7.58	SCO2173	Peak Found	Peak Found	High	High	Not Found
High	Master Protein	Q9KXP0	Putative peptidyl-prolyl cis-trans isomerase OS=Streptomyces coelicolor (strain ATCC BAA-471 / A3(2) / M145) OX=100226 GN=SCO1510 PE=4 SV=1	0.001	2.859	6	1	1	1	277	29.5	9.03	0	SCO1510; SSPG_RS30340	Not Found	High	Peak Found	Not Found	Not Found
High	Master Protein	Q9L2F8	Uncharacterized protein OS=Streptomyces coelicolor (strain ATCC BAA-471 / A3(2) / M145) OX=100226 GN=SCO2525 PE=4 SV=1	0.002	2.714	4	1	1	1	257	29	5.12	0	SCO2525; SSPG_RS25125	Peak Found	Peak Found	High	Not Found	Not Found
High	Master Protein	P12690	Spore-associated protein A OS=Streptomyces coelicolor (strain ATCC BAA-471 / A3(2) / M145) OX=100226 GN=sapA PE=1 SV=2	0	10.228	10	1	2	1	154	15.6	8.13	5.04	SCO0409; SSPG_RS36035	High	High	Peak Found	Peak Found	Not Found
High	Master Protein	Q9K492	HTH-type transcriptional repressor DasR OS=Streptomyces coelicolor (strain ATCC BAA-471 / A3(2) / M145) OX=100226 GN=dasR PE=1 SV=1	0	4.475	5	1	2	1	254	28.3	9.28	2.16	SCO5231; SSPG_RS12160	High	High	Peak Found	Not Found	Not Found
High	Master Protein	Q9RI34	Uncharacterized protein OS=Streptomyces coelicolor (strain ATCC BAA-471 / A3(2) / M145) OX=100226 GN=SCO0214 PE=4 SV=1	0	5.209	14	1	1	1	137	14.5	5.12	2.8	SCO0214; SSPG_RS36990	Peak Found	High	Peak Found	Peak Found	Not Found
High	Master Protein	Q9S2F1	Putative permease membrane component OS=Streptomyces coelicolor (strain ATCC BAA-471 / A3(2) / M145) OX=100226 GN=SCO2930 PE=3 SV=1	0	4.555	5	1	3	1	215	22.5	10.1	2.23	SCO2930; SSPG_RS23090	High	High	High	Peak Found	Not Found
High	Master Protein	Q9XA17	Putative secreted penicillin-binding protein OS=Streptomyces coelicolor (strain ATCC BAA-471 / A3(2) / M145) OX=100226 GN=SCO3847 PE=4 SV=1	0	4.416	2	1	1	1	490	52.6	5.02	2.51	SCO3847	Peak Found	Not Found	Peak Found	High	Not Found
High	Master Protein	Q53949	Trk system potassium uptake protein TrkA OS=Streptomyces coelicolor (strain ATCC BAA-471 / A3(2) / M145) OX=100226 GN=trkA PE=3 SV=2	0.001	3.47	5	1	1	1	223	24.1	6.43	2.13	SCO5876; SSPG_RS09165	Peak Found	Not Found	Peak Found	High	Not Found
High	Master Protein	Q9S2M1	Putative esterase/lipase OS=Streptomyces coelicolor (strain ATCC BAA-471 / A3(2) / M145) OX=100226 GN=SCO2123 PE=4 SV=1	0	7.436	6	1	1	1	267	28.5	6.96	4.12	SCO2123	Peak Found	High	Peak Found	Peak Found	Not Found
High	Master Protein	Q9KY71	Putative NPL/P60 family secreted protein OS=Streptomyces coelicolor (strain ATCC BAA-471 / A3(2) / M145) OX=100226 GN=SCO4793 PE=4 SV=1	0	18.498	12	3	5	3	347	37.1	10.14	15.37	SCO4793	High	High	Peak Found	Peak Found	Not Found
High	Master Protein	Q9L053	Putative glycosyl transferase OS=Streptomyces coelicolor (strain ATCC BAA-471 / A3(2) / M145) OX=100226 GN=SCO2982 PE=4 SV=1	0	7.412	3	2	4	1	736	81.2	9.03	2.51	SCO2982	Peak Found	Peak Found	High	Not Found	Not Found
High	Master Protein	P66417	30S ribosomal protein S14 type Z OS=Streptomyces coelicolor (strain ATCC BAA-471 / A3(2) / M145) OX=100226 GN=rpsZ PE=3 SV=1	0.005	1.737	21	1	1	1	61	6.9	11	0	rpsN	Peak Found	High	Peak Found	Peak Found	Not Found
High	Master Protein	Q9S276	Putative gntR-family transcriptional regulator OS=Streptomyces coelicolor (strain ATCC BAA-471 / A3(2) / M145) OX=100226 GN=SCO1813 PE=4 SV=1	0.002	2.652	5	1	1	1	230	24.9	5.35	1.72	SCO1813; SSPG_RS28775	Peak Found	Peak Found	High	Peak Found	Not Found
High	Master Protein	Q9K4B7	Putative ABC transporter integral membrane subunit OS=Streptomyces coelicolor (strain ATCC BAA-471 / A3(2) / M145) OX=100226 GN=SCO5394 PE=4 SV=1	0.01	1.376	4	1	1	1	258	27.3	9.74	1.97	SCO5394; SSPG_RS11460	Peak Found	Peak Found	Peak Found	High	Not Found
High	Master Protein	Q9Z523	Glucose-6-phosphate isomerase 2 OS=Streptomyces coelicolor (strain ATCC BAA-471 / A3(2) / M145) OX=100226 GN=pgi2 PE=3 SV=1	0	46.449	17	6	17	1	551	60.5	5.77	39.35	pgi	Peak Found	Not Found	Peak Found	High	Not Found
High	Master Protein	Q9RJE3	dTDP-glucose 4,6-dehydratase OS=Streptomyces coelicolor (strain ATCC BAA-471 / A3(2) / M145) OX=100226 GN=SCO0749 PE=3 SV=1	0	10.077	7	2	3	2	324	35.4	6.57	6.99	SCO0749; SSPG_RS34320; rfbB	High	High	Peak Found	Not Found	Not Found
High	Master Protein	Q9KZL3	Uncharacterized protein OS=Streptomyces coelicolor (strain ATCC BAA-471 / A3(2) / M145) OX=100226 GN=SCO3031 PE=4 SV=1	0	6.891	12	1	2	1	117	13.1	4.86	4.86	SCO3031; SSPG_RS22575	Peak Found	High	Peak Found	High	Not Found
High	Master Protein	O69873	Bifunctional uridylyltransferase/uridylyl-removing enzyme OS=Streptomyces coelicolor (strain ATCC BAA-471 / A3(2) / M145) OX=100226 GN=glnD PE=3 SV=1	0	4.734	2	1	2	1	835	89	6.68	2.65	SCO5585	Peak Found	High	High	Peak Found	Not Found
High	Master Protein	Q9KZZ9	Uncharacterized protein OS=Streptomyces coelicolor (strain ATCC BAA-471 / A3(2) / M145) OX=100226 GN=SCO4427 PE=4 SV=1	0	5.359	12	1	1	1	139	15.8	11.91	2.87	SCO4427	Peak Found	High	Peak Found	Not Found	Not Found
High	Master Protein	Q9AK23	Putative membrane protein OS=Streptomyces coelicolor (strain ATCC BAA-471 / A3(2) / M145) OX=100226 GN=SCO4903 PE=4 SV=1	0	5.633	16	1	2	1	67	7.3	10.74	4.94	SCO4903; SSPG_RS13830	Peak Found	High	High	Not Found	Not Found
High	Master Protein	Q8CJZ2	Putative membrane protein OS=Streptomyces coelicolor (strain ATCC BAA-471 / A3(2) / M145) OX=100226 GN=SCO2534 PE=4 SV=1	0	6.834	4	1	1	1	434	46.6	4.96	2.44	SCO2534	Peak Found	Peak Found	High	Peak Found	Not Found
High	Master Protein	Q9KYC4	PIN_12 domain-containing protein OS=Streptomyces coelicolor (strain ATCC BAA-471 / A3(2) / M145) OX=100226 GN=SCO6906 PE=4 SV=1	0	14.001	6	2	4	2	529	57.4	4.84	10.44	SCO6906	High	High	High	Peak Found	Not Found
High	Master Protein	Q9KZA1	Putative integral membrane protein OS=Streptomyces coelicolor (strain ATCC BAA-471 / A3(2) / M145) OX=100226 GN=SCO4845 PE=4 SV=1	0	8.756	19	2	2	2	157	15.9	10.46	4.32	SCO4845	Peak Found	High	High	Not Found	Not Found
High	Master Protein	Q9RCZ2	Putative excinuclease ABC subunit A OS=Streptomyces coelicolor (strain ATCC BAA-471 / A3(2) / M145) OX=100226 GN=SCO0918 PE=4 SV=1	0.001	3.07	1	1	1	1	781	83	7.62	1.83	SCO0918	Peak Found	Peak Found	Peak Found	High	Not Found
Medium	Master Protein	Q9KZV0	Mycothiol acetyltransferase OS=Streptomyces coelicolor (strain ATCC BAA-471 / A3(2) / M145) OX=100226 GN=mshD PE=2 SV=1	0.015	1.182	4	1	1	1	309	33.5	6.07	0	SCO4151; SSPG_RS17655; mshD	Peak Found	Not Found	Peak Found	High	Not Found
High	Master Protein	O86715	Putative nitrate reductase delta chain NarJ OS=Streptomyces coelicolor (strain ATCC BAA-471 / A3(2) / M145) OX=100226 GN=SCO6533 PE=4 SV=1	0	5.949	7	1	1	1	164	18.4	5.8	3.63	SCO6533; SSPG_RS05700; narJ	Not Found	Peak Found	High	Not Found	Not Found
High	Master Protein	Q9RJP2	Uncharacterized protein OS=Streptomyces coelicolor (strain ATCC BAA-471 / A3(2) / M145) OX=100226 GN=SCO0602 PE=4 SV=1	0	12.609	4	2	4	2	373	42.2	9.11	7.44	SCO0602	Peak Found	High	High	High	Not Found
High	Master Protein	Q9X935	Putative secreted protein OS=Streptomyces coelicolor (strain ATCC BAA-471 / A3(2) / M145) OX=100226 GN=SCO3582 PE=4 SV=1	0	23.984	15	3	9	3	309	33.4	7.91	23.99	SCO3582; SSPG_RS20405	High	High	High	High	Not Found
High	Master Protein	Q9L2I2	Putative DNA-binding protein OS=Streptomyces coelicolor (strain ATCC BAA-471 / A3(2) / M145) OX=100226 GN=SCO2501 PE=4 SV=1	0.001	3.101	4	1	1	1	298	34.1	8.4	0	SCO2501; SSPG_RS25245	Peak Found	High	Peak Found	Not Found	Not Found
High	Master Protein	Q9RDF2	GTPase Era OS=Streptomyces coelicolor (strain ATCC BAA-471 / A3(2) / M145) OX=100226 GN=era PE=3 SV=2	0	8.885	4	1	4	1	317	34.8	6.67	10.96	era	High	High	High	High	Not Found
High	Master Protein	Q9S2X6	Putative DNA-binding protein OS=Streptomyces coelicolor (strain ATCC BAA-471 / A3(2) / M145) OX=100226 GN=SCO2075 PE=4 SV=1	0	12.706	12	2	2	2	239	25.2	9.28	5.81	SCO2075	Peak Found	Peak Found	Peak Found	High	Not Found
High	Master Protein	Q9XAQ9	NADH-quinone oxidoreductase subunit F OS=Streptomyces coelicolor (strain ATCC BAA-471 / A3(2) / M145) OX=100226 GN=nuoF PE=3 SV=1	0	5.354	6	2	2	2	449	48.8	5.72	2.11	SCO4567	Peak Found	Peak Found	Peak Found	High	Not Found
Medium	Master Protein	Q9S200	Putative multi-domain beta keto-acyl synthase OS=Streptomyces coelicolor (strain ATCC BAA-471 / A3(2) / M145) OX=100226 GN=SCO0126 PE=4 SV=1	0.034	0.676	1	1	2	1	2082	214.6	6.07	0	SCO0126	High	Peak Found	Peak Found	High	Not Found
High	Master Protein	O69982	TerD domain-containing protein OS=Streptomyces coelicolor (strain ATCC BAA-471 / A3(2) / M145) OX=100226 GN=SCO5806 PE=4 SV=1	0	45.074	24	4	16	4	202	21.4	5.19	41.24	SCO5806	High	High	High	Peak Found	Peak Found
High	Master Protein	Q9XA92	Uncharacterized protein OS=Streptomyces coelicolor (strain ATCC BAA-471 / A3(2) / M145) OX=100226 GN=SCO0833 PE=4 SV=1	0	18.787	16	2	6	2	236	24.8	6.21	16.14	SCO0833	High	High	High	High	Not Found
High	Master Protein	Q9KZ70	Putative secreted protein OS=Streptomyces coelicolor (strain ATCC BAA-471 / A3(2) / M145) OX=100226 GN=SCO3078 PE=4 SV=1	0	21.609	11	2	7	2	340	35.1	10.3	28.94	SCO3078; SSPG_RS22335	High	High	High	Peak Found	Peak Found
High	Master Protein	Q9X923	Putative morphological differentiation-associated protein OS=Streptomyces coelicolor (strain ATCC BAA-471 / A3(2) / M145) OX=100226 GN=SCO3558 PE=4 SV=1	0	27.258	22	5	11	5	268	29.3	6.24	28.51	SCO3558; SSPG_RS20520	High	High	High	Peak Found	Peak Found
High	Master Protein	Q9RIX7	Putative methylesterase OS=Streptomyces coelicolor (strain ATCC BAA-471 / A3(2) / M145) OX=100226 GN=SCO0188 PE=4 SV=1	0	138.751	54	12	50	12	336	36.6	9.72	166.71	SCO0188	High	High	High	High	High
High	Master Protein	Q9X9W2	Putative alanine-rich protein OS=Streptomyces coelicolor (strain ATCC BAA-471 / A3(2) / M145) OX=100226 GN=SCO1910 PE=4 SV=1	0	84.71	36	10	35	10	165	16.7	11.19	88.55	SCO1910	High	High	High	Peak Found	Peak Found
High	Master Protein	Q9RI46	Uncharacterized protein OS=Streptomyces coelicolor (strain ATCC BAA-471 / A3(2) / M145) OX=100226 GN=SCO0200 PE=4 SV=1	0	15.149	7	2	6	2	301	32.2	6.33	14.61	SCO0200; SSPG_RS37055	High	High	High	Peak Found	Peak Found
High	Master Protein	Q9L146	Putative oxidoreductase OS=Streptomyces coelicolor (strain ATCC BAA-471 / A3(2) / M145) OX=100226 GN=SCO7413 PE=3 SV=1	0	77.714	33	9	25	9	343	36.6	9.16	66.32	SCO7413	High	High	High	Peak Found	Peak Found
High	Master Protein	Q9RKN9	Putative membrane protein OS=Streptomyces coelicolor (strain ATCC BAA-471 / A3(2) / M145) OX=100226 GN=SCO2289 PE=4 SV=1	0	45.251	34	5	27	5	180	17.7	9.83	75.42	SCO2289; SSPG_RS26360	High	High	High	High	High
High	Master Protein	Q9KYL5	Uncharacterized protein OS=Streptomyces coelicolor (strain ATCC BAA-471 / A3(2) / M145) OX=100226 GN=SCO7372 PE=4 SV=1	0	67.685	26	5	55	5	177	18.8	11.41	138.3	SCO7372; SSPG_RS02320	High	High	High	High	High
High	Master Protein	Q93J44	N5-carboxyaminoimidazole ribonucleotide mutase OS=Streptomyces coelicolor (strain ATCC BAA-471 / A3(2) / M145) OX=100226 GN=purE PE=3 SV=1	0	87.257	41	7	26	7	180	18.7	5.53	79.02	SCO3059; SSPG_RS22430; purE	High	High	High	High	Peak Found
High	Master Protein	Q9XA07	Putative regulatory protein OS=Streptomyces coelicolor (strain ATCC BAA-471 / A3(2) / M145) OX=100226 GN=SCO3857 PE=4 SV=1	0	164.076	45	9	168	9	232	24.8	9.45	523.31	SCO3857	High	High	High	High	High
High	Master Protein	Q9EWZ7	Putative secreted deacetylase OS=Streptomyces coelicolor (strain ATCC BAA-471 / A3(2) / M145) OX=100226 GN=SCO1129 PE=4 SV=1	0	18.526	15	3	8	3	282	29.8	11.05	28.19	SCO1129	High	High	High	Peak Found	Peak Found
High	Master Protein	Q9RIX8	Putative phytoene synthase OS=Streptomyces coelicolor (strain ATCC BAA-471 / A3(2) / M145) OX=100226 GN=SCO0187 PE=4 SV=1	0	37.339	19	6	12	6	331	36.7	10.23	31.27	SCO0187	High	High	High	Peak Found	Peak Found
Medium	Master Protein	Q93JB9	Putative membrane protein OS=Streptomyces coelicolor (strain ATCC BAA-471 / A3(2) / M145) OX=100226 GN=SCO7477 PE=4 SV=1	0.027	0.818	2	1	3	1	497	53.7	8.6	3.46	SCO7477	High	High	High	Not Found	Peak Found
High	Master Protein	Q9RI50	Uncharacterized protein OS=Streptomyces coelicolor (strain ATCC BAA-471 / A3(2) / M145) OX=100226 GN=SCO0196 PE=4 SV=1	0	6.765	10	1	4	1	134	14.6	9.79	6.82	SCO0196; SSPG_RS37075	High	High	High	Not Found	Peak Found
High	Master Protein	Q9X9W1	Putative integral membrane protein OS=Streptomyces coelicolor (strain ATCC BAA-471 / A3(2) / M145) OX=100226 GN=SCO1911 PE=4 SV=1	0	57.659	27	4	45	4	165	17	10.23	135.97	SCO1911; SSPG_RS28270	High	High	High	High	High
High	Master Protein	Q9ZC02	DAGKc domain-containing protein OS=Streptomyces coelicolor (strain ATCC BAA-471 / A3(2) / M145) OX=100226 GN=SCO6511 PE=4 SV=1	0	19.618	5	3	11	3	501	52.3	10.59	22.59	SCO6511	High	High	High	Peak Found	Peak Found
High	Master Protein	Q9RI56	Putative methyltransferase OS=Streptomyces coelicolor (strain ATCC BAA-471 / A3(2) / M145) OX=100226 GN=SCO0190 PE=4 SV=1	0	18.404	21	4	9	4	246	26.6	10.96	20.81	SCO0190	High	High	High	Peak Found	Peak Found
High	Master Protein	Q9RIZ9	Putative regulator OS=Streptomyces coelicolor (strain ATCC BAA-471 / A3(2) / M145) OX=100226 GN=SCO0166 PE=4 SV=1	0	99.453	43	11	34	11	267	31.7	9.58	80.17	SCO0166; SSPG_RS37265; ppk2	High	High	High	Peak Found	Peak Found
High	Master Protein	Q9AD99	Uncharacterized protein OS=Streptomyces coelicolor (strain ATCC BAA-471 / A3(2) / M145) OX=100226 GN=SCO1668 PE=4 SV=1	0	23.044	17	4	11	4	262	29	7.4	28.25	SCO1668	High	High	High	High	High
High	Master Protein	Q9ZC17	Putative dehydrogenase OS=Streptomyces coelicolor (strain ATCC BAA-471 / A3(2) / M145) OX=100226 GN=SCO6496 PE=4 SV=1	0	137.788	29	13	51	13	629	65.6	9.72	143.04	SCO6496	High	High	High	High	High
High	Master Protein	Q9K3Y9	Putative solute binding transport lipoprotein OS=Streptomyces coelicolor (strain ATCC BAA-471 / A3(2) / M145) OX=100226 GN=SCO1344 PE=4 SV=1	0.003	1.87	2	1	1	1	530	58.6	5.08	2.2	SCO1344; SSPG_RS31180	Peak Found	Peak Found	High	Peak Found	Peak Found
High	Master Protein	O69889	Uncharacterized protein OS=Streptomyces coelicolor (strain ATCC BAA-471 / A3(2) / M145) OX=100226 GN=SCO5601 PE=4 SV=1	0	10.08	31	4	4	4	102	12.3	4.7	6.38	SCO5601; SGR_1879; SGR_RS09215	Peak Found	Peak Found	High	Peak Found	Peak Found
Medium	Master Protein	Q9KYY5	Putative ABC-transport protein, membrane component OS=Streptomyces coelicolor (strain ATCC BAA-471 / A3(2) / M145) OX=100226 GN=SCO7544 PE=3 SV=1	0.024	0.894	4	1	1	1	267	28.3	8.87	0	SCO7544; SSPG_RS01475	Peak Found	High	Peak Found	Peak Found	Peak Found
High	Master Protein	O86545	Putative_PNPOx domain-containing protein OS=Streptomyces coelicolor (strain ATCC BAA-471 / A3(2) / M145) OX=100226 GN=SCO6611 PE=4 SV=1	0	7.716	7	1	4	1	186	19.9	5.35	12.77	SCO6611; SSPG_RS05290	High	High	High	High	Peak Found
High	Master Protein	Q9X7V1	Putative glycosyltransferase OS=Streptomyces coelicolor (strain ATCC BAA-471 / A3(2) / M145) OX=100226 GN=SCO6756 PE=4 SV=1	0	35.686	19	4	15	4	290	32.1	9.33	33.44	SCO6756	High	High	High	High	High
High	Master Protein	Q9KZE9	Probable carbohydrate kinase OS=Streptomyces coelicolor (strain ATCC BAA-471 / A3(2) / M145) OX=100226 GN=SCO7004 PE=4 SV=1	0.009	1.42	2	1	1	1	479	49.6	5.34	0	SCO7004	Peak Found	Peak Found	High	Peak Found	Peak Found
High	Master Protein	Q9KZW4	Uncharacterized protein OS=Streptomyces coelicolor (strain ATCC BAA-471 / A3(2) / M145) OX=100226 GN=SCO4137 PE=4 SV=1	0	8.221	12	2	4	2	206	23.2	4.6	11.17	SCO4137; SSPG_RS17730	High	High	High	Peak Found	Peak Found
High	Master Protein	Q9RCW1	Putative membrane protein OS=Streptomyces coelicolor (strain ATCC BAA-471 / A3(2) / M145) OX=100226 GN=SCO0850 PE=4 SV=1	0	118.052	53	8	85	8	141	14.7	10.14	251.54	SCO0850; SSPG_RS33815	High	High	High	High	High
High	Master Protein	Q9RIZ8	Uncharacterized protein OS=Streptomyces coelicolor (strain ATCC BAA-471 / A3(2) / M145) OX=100226 GN=SCO0167 PE=4 SV=1	0	44.391	29	6	9	6	294	31	6	24.94	SCO0167; SSPG_RS37260	High	High	High	Peak Found	Peak Found
High	Master Protein	Q9X8W9	Uncharacterized protein OS=Streptomyces coelicolor (strain ATCC BAA-471 / A3(2) / M145) OX=100226 GN=SCO3687 PE=4 SV=1	0	22.334	10	2	8	2	199	20.7	9.61	17.99	SCO3687	High	High	High	High	Peak Found
High	Master Protein	Q9L188	Uncharacterized protein OS=Streptomyces coelicolor (strain ATCC BAA-471 / A3(2) / M145) OX=100226 GN=SCO7387 PE=4 SV=1	0	21.014	19	2	10	2	168	18.3	6.92	26.63	SCO7387	High	High	High	Peak Found	Peak Found
High	Master Protein	Q9KZI2	DUF2236 domain-containing protein OS=Streptomyces coelicolor (strain ATCC BAA-471 / A3(2) / M145) OX=100226 GN=SCO1163 PE=4 SV=1	0	33.207	20	5	11	5	299	34.3	9.57	32.91	SCO1163	High	High	High	High	Peak Found
High	Master Protein	Q9XA95	Putative penicillin-binding protein OS=Streptomyces coelicolor (strain ATCC BAA-471 / A3(2) / M145) OX=100226 GN=SCO0830 PE=4 SV=1	0	9.625	7	2	6	2	359	38.3	9.82	13.08	SCO0830; SSPG_RS33915	High	High	High	Peak Found	Peak Found
High	Master Protein	Q9KY46	Putative integral membrane transport protein OS=Streptomyces coelicolor (strain ATCC BAA-471 / A3(2) / M145) OX=100226 GN=SCO2344 PE=3 SV=1	0.001	2.876	3	1	1	1	689	73.4	8.76	2.04	SCO2344	Peak Found	Peak Found	High	Peak Found	Peak Found
High	Master Protein	Q9X7N5	Putative membrane protein OS=Streptomyces coelicolor (strain ATCC BAA-471 / A3(2) / M145) OX=100226 GN=SCO6729 PE=4 SV=1	0.001	3.65	3	1	2	1	396	41.9	9.41	3.86	SCO6729	Peak Found	High	High	Peak Found	Peak Found
High	Master Protein	O86499	Uncharacterized protein OS=Streptomyces coelicolor (strain ATCC BAA-471 / A3(2) / M145) OX=100226 GN=SCO6331 PE=4 SV=1	0	5.968	5	2	3	2	469	52.1	9.32	0	SCO6331	Peak Found	High	High	Not Found	Peak Found
High	Master Protein	Q9RJ21	Cobalamin biosynthesis protein CobD OS=Streptomyces coelicolor (strain ATCC BAA-471 / A3(2) / M145) OX=100226 GN=cobD PE=3 SV=1	0	9.382	7	2	3	2	327	33.1	11.44	7.86	cobD	Peak Found	High	High	Peak Found	Peak Found
High	Master Protein	O69992	Putative ATP-dependent DNA helicase OS=Streptomyces coelicolor (strain ATCC BAA-471 / A3(2) / M145) OX=100226 GN=SCO5815 PE=4 SV=1	0	9.969	2	1	4	1	719	77	5.87	15.48	SCO5815	High	High	High	High	Peak Found
High	Master Protein	Q9S2R7	Putative integral membrane protein OS=Streptomyces coelicolor (strain ATCC BAA-471 / A3(2) / M145) OX=100226 GN=SCO2169 PE=4 SV=1	0	9.348	6	1	2	1	251	28	11.53	2.36	SCO2169; SSPG_RS26970	Peak Found	High	Peak Found	Peak Found	Peak Found
High	Master Protein	Q8CJQ0	Putative oxidase OS=Streptomyces coelicolor (strain ATCC BAA-471 / A3(2) / M145) OX=100226 GN=SCO5966 PE=4 SV=1	0	138.986	30	23	57	23	1047	113.8	5.64	135.55	SCO5966	High	High	High	High	High
High	Master Protein	Q8CJX7	Putative oxidoreductase OS=Streptomyces coelicolor (strain ATCC BAA-471 / A3(2) / M145) OX=100226 GN=SCO3092 PE=4 SV=1	0	35.623	18	9	19	8	446	48.4	8.5	42.65	SCO3092	High	High	High	Peak Found	Peak Found
High	Master Protein	Q9RIZ7	Possible regulator protein OS=Streptomyces coelicolor (strain ATCC BAA-471 / A3(2) / M145) OX=100226 GN=SCO0168 PE=4 SV=1	0	33.626	34	6	17	6	190	21.1	7.25	37.7	SCO0168; SSPG_RS37255	High	High	High	Peak Found	Peak Found
High	Master Protein	Q9S203	Uncharacterized protein OS=Streptomyces coelicolor (strain ATCC BAA-471 / A3(2) / M145) OX=100226 GN=SCO0123 PE=4 SV=1	0	12.112	5	2	4	2	448	48.6	9.01	12.38	SCO0123	High	High	High	Peak Found	Peak Found
High	Master Protein	Q9X8R9	Putative membrane protein OS=Streptomyces coelicolor (strain ATCC BAA-471 / A3(2) / M145) OX=100226 GN=SCO3652 PE=4 SV=1	0	12.717	11	2	5	2	310	31.7	4.88	12.42	SCO3652	High	Peak Found	High	High	Peak Found
High	Master Protein	Q9K4I9	Ubiquinol-cytochrome C reductase cytochrome subunit B OS=Streptomyces coelicolor (strain ATCC BAA-471 / A3(2) / M145) OX=100226 GN=SCO7236 PE=4 SV=1	0	6.67	2	1	2	1	554	61.4	6.64	2.8	SCO7236	Peak Found	High	High	Not Found	Peak Found
High	Master Protein	Q9KZA4	Putative oxidoreductase OS=Streptomyces coelicolor (strain ATCC BAA-471 / A3(2) / M145) OX=100226 GN=SCO4842 PE=4 SV=1	0	9.83	5	2	2	2	457	49.3	9.73	4.98	SCO4842; SSPG_RS14140	Peak Found	Peak Found	High	Peak Found	Peak Found
High	Master Protein	Q9RIZ1	Putative DNA-binding protein OS=Streptomyces coelicolor (strain ATCC BAA-471 / A3(2) / M145) OX=100226 GN=SCO0174 PE=4 SV=1	0	60.469	33	6	21	6	323	34.2	5.57	67.1	SCO0174	High	High	High	High	High
High	Master Protein	O05625	Tryptophan synthase beta chain OS=Streptomyces coelicolor (strain ATCC BAA-471 / A3(2) / M145) OX=100226 GN=trpB PE=3 SV=2	0	8.079	6	3	7	3	427	45.4	5.24	8.34	SCO2037; SSPG_RS27630; trpB	High	High	High	Peak Found	Peak Found
High	Master Protein	Q9L186	Putative oxidoreductase OS=Streptomyces coelicolor (strain ATCC BAA-471 / A3(2) / M145) OX=100226 GN=SCO7389 PE=4 SV=1	0	15.699	12	3	6	3	292	30.6	9.94	15.86	SCO7389; SSPG_RS02240	High	High	High	High	Peak Found
High	Master Protein	P24532	Argininosuccinate synthase OS=Streptomyces coelicolor (strain ATCC BAA-471 / A3(2) / M145) OX=100226 GN=argG PE=3 SV=4	0	31.767	14	5	11	5	481	52.2	4.97	19.13	SCO7036; SSPG_RS03975	High	High	High	High	Peak Found
High	Master Protein	Q9WX12	Putative membrane protein OS=Streptomyces coelicolor (strain ATCC BAA-471 / A3(2) / M145) OX=100226 GN=SCO3322 PE=4 SV=1	0	77.33	28	6	23	6	298	32	7.72	69.54	SCO3322	High	High	High	Peak Found	Peak Found
High	Master Protein	Q9KYF1	Putative NADH dehydrogenase OS=Streptomyces coelicolor (strain ATCC BAA-471 / A3(2) / M145) OX=100226 GN=SCO4119 PE=4 SV=1	0	53.565	26	10	23	9	442	48	8.19	52.1	SCO4119	High	High	High	Peak Found	Peak Found
High	Master Protein	Q9XAP8	Demethylmenaquinone methyltransferase OS=Streptomyces coelicolor (strain ATCC BAA-471 / A3(2) / M145) OX=100226 GN=menG PE=3 SV=1	0	64.715	39	7	26	7	231	25.5	9.79	69.76	ubiE; SSPG_RS15500	High	High	High	Peak Found	Peak Found
High	Master Protein	Q9S253	Putative transcriptional regulator OS=Streptomyces coelicolor (strain ATCC BAA-471 / A3(2) / M145) OX=100226 GN=SCO1699 PE=4 SV=1	0	56.207	34	6	23	6	215	23.1	5.87	51.06	SCO1699; SSPG_RS29355	High	High	High	High	Peak Found
High	Master Protein	Q9XA84	Putative oxidoreductase OS=Streptomyces coelicolor (strain ATCC BAA-471 / A3(2) / M145) OX=100226 GN=SCO0841 PE=4 SV=1	0	46.528	21	9	19	9	520	56.1	9.09	37.74	SCO0841	High	High	High	Peak Found	Peak Found
High	Master Protein	Q9RDJ7	Putative glycosyl transferase OS=Streptomyces coelicolor (strain ATCC BAA-471 / A3(2) / M145) OX=100226 GN=SCO2589 PE=4 SV=1	0	81.922	21	13	41	13	743	84.1	7.44	88.05	SCO2589	High	High	High	High	High
High	Master Protein	Q9XA94	Uncharacterized protein OS=Streptomyces coelicolor (strain ATCC BAA-471 / A3(2) / M145) OX=100226 GN=SCO0831 PE=4 SV=1	0	19.977	11	3	8	3	306	34.2	5.22	16.74	SCO0831; SSPG_RS33910	High	High	High	High	High
High	Master Protein	Q9F3K1	PadR domain-containing protein OS=Streptomyces coelicolor (strain ATCC BAA-471 / A3(2) / M145) OX=100226 GN=SCO5264 PE=4 SV=1	0	44.885	21	5	15	5	360	40.1	5.95	32.49	SCO5264; SSPG_RS11990	High	High	High	Peak Found	Peak Found
High	Master Protein	O86633	Putative two-component regulator OS=Streptomyces coelicolor (strain ATCC BAA-471 / A3(2) / M145) OX=100226 GN=SCO6364 PE=4 SV=1	0	8.566	8	2	4	2	263	28.7	6.37	1.83	SCO6364	High	High	High	Peak Found	Peak Found
High	Master Protein	Q9ZBS1	Putative acyltransferase OS=Streptomyces coelicolor (strain ATCC BAA-471 / A3(2) / M145) OX=100226 GN=SCO5558 PE=4 SV=1	0	6.631	7	2	4	2	264	29.5	9.69	7.21	SCO5558; SSPG_RS10605	High	High	High	Peak Found	Peak Found
High	Master Protein	Q9EWH6	Putative transferase OS=Streptomyces coelicolor (strain ATCC BAA-471 / A3(2) / M145) OX=100226 GN=SCO2998 PE=4 SV=1	0	209.489	36	19	88	19	573	64.4	9.85	242.38	SCO2998	High	High	High	High	High
High	Master Protein	Q9RD17	Putative membrane protein OS=Streptomyces coelicolor (strain ATCC BAA-471 / A3(2) / M145) OX=100226 GN=SCO0893 PE=4 SV=1	0	34.552	17	6	13	6	407	44.1	6.39	29.57	SCO0893	High	High	High	High	Peak Found
High	Master Protein	Q9K4F9	UPF0678 fatty acid-binding protein-like protein SCO4179 OS=Streptomyces coelicolor (strain ATCC BAA-471 / A3(2) / M145) OX=100226 GN=SCO4179 PE=3 SV=1	0	71.694	49	7	30	7	191	21.7	4.97	79.33	SCO4179; SSPG_RS17525	High	High	High	High	High	Acetyl [N-Term]
High	Master Protein	Q9FBN2	Fructose-1,6-bisphosphatase OS=Streptomyces coelicolor (strain ATCC BAA-471 / A3(2) / M145) OX=100226 GN=SCO5047 PE=3 SV=1	0	31.73	11	4	11	4	343	36.5	5.43	31.2	glpX; SSPG_RS13115	High	High	High	High	Peak Found
High	Master Protein	Q9L1E4	Putative secreted protein OS=Streptomyces coelicolor (strain ATCC BAA-471 / A3(2) / M145) OX=100226 GN=SCO5461 PE=1 SV=1	0	55.001	47	7	20	7	204	22.4	6.68	51.2	SCO5461	High	High	High	High	High
High	Master Protein	Q9XA93	Uncharacterized protein OS=Streptomyces coelicolor (strain ATCC BAA-471 / A3(2) / M145) OX=100226 GN=SCO0832 PE=4 SV=1	0	17.221	10	2	5	2	321	34.7	5.48	18.38	SCO0832	High	High	High	Peak Found	Peak Found
High	Master Protein	Q9F3J9	Putative membrane protei OS=Streptomyces coelicolor (strain ATCC BAA-471 / A3(2) / M145) OX=100226 GN=SCO5266 PE=4 SV=1	0	33.192	28	5	9	5	277	28.6	8.24	25.98	SCO5266; SSPG_RS11980	High	High	High	Peak Found	Peak Found
High	Master Protein	Q9RIX9	Putative phytoene dehydrogenase (Phytoene desaturase) (Putative secreted protein) OS=Streptomyces coelicolor (strain ATCC BAA-471 / A3(2) / M145) OX=100226 GN=SCO0186 PE=3 SV=1	0	24.4	14	6	13	6	523	55.6	8.92	35.34	SCO0186	High	High	High	Peak Found	Peak Found
High	Master Protein	Q9AK12	Uncharacterized protein OS=Streptomyces coelicolor (strain ATCC BAA-471 / A3(2) / M145) OX=100226 GN=SCO7716 PE=4 SV=1	0	25.437	25	4	11	4	151	17	9.58	37.55	SCO7716; SSPG_RS00595	High	High	High	Peak Found	Peak Found
High	Master Protein	Q9X7T8	Putative membrane protein OS=Streptomyces coelicolor (strain ATCC BAA-471 / A3(2) / M145) OX=100226 GN=SCO7261 PE=4 SV=1	0	17.304	10	1	8	1	147	15.6	8.37	17.77	SCO7261; SSPG_RS02880	High	High	High	High	Peak Found
High	Master Protein	Q9F2K5	Putative membrane protein OS=Streptomyces coelicolor (strain ATCC BAA-471 / A3(2) / M145) OX=100226 GN=SCO3776 PE=4 SV=1	0	40.692	35	5	18	5	180	19.3	6.65	53.07	SCO3776; SSPG_RS19450	High	High	High	High	High
High	Master Protein	Q9RJH0	Putative integral membrane protein OS=Streptomyces coelicolor (strain ATCC BAA-471 / A3(2) / M145) OX=100226 GN=SCO0464 PE=4 SV=1	0	12.322	7	3	6	3	565	60.6	5.6	15.88	SCO0464	High	High	High	High	Peak Found
High	Master Protein	O86717	Putative nitrate reductase alpha chain NarG OS=Streptomyces coelicolor (strain ATCC BAA-471 / A3(2) / M145) OX=100226 GN=SCO6535 PE=3 SV=1	0	132.91	23	21	41	21	1231	135.8	6.62	98.82	SCO6535; SSPG_RS05690	High	High	High	Peak Found	Peak Found
High	Master Protein	Q9KZH4	Putative carbohydrate kinase OS=Streptomyces coelicolor (strain ATCC BAA-471 / A3(2) / M145) OX=100226 GN=SCO6978 PE=4 SV=1	0	6.28	5	1	1	1	320	34.1	4.91	2.13	SCO6978; SSPG_RS04285; iolC	Peak Found	Peak Found	Peak Found	High	Peak Found
High	Master Protein	Q9ZBG4	Putative dehydrogenase OS=Streptomyces coelicolor (strain ATCC BAA-471 / A3(2) / M145) OX=100226 GN=SCO6449 PE=4 SV=1	0	18.611	13	5	10	5	472	50	9.29	22.59	SCO6449	High	High	High	Peak Found	Peak Found
High	Master Protein	Q9L197	Uncharacterized protein OS=Streptomyces coelicolor (strain ATCC BAA-471 / A3(2) / M145) OX=100226 GN=SCO7378 PE=4 SV=1	0	4.244	6	1	3	1	236	25.7	5.17	5.37	SCO7378	High	High	High	Peak Found	Peak Found
High	Master Protein	O68814	Indole-3-glycerol phosphate synthase 1 OS=Streptomyces coelicolor (strain ATCC BAA-471 / A3(2) / M145) OX=100226 GN=trpC1 PE=3 SV=3	0	44.221	28	7	21	7	269	28.4	5.19	45.56	trpC	High	High	High	High	High
High	Master Protein	Q9X7W1	Elp3 domain-containing protein OS=Streptomyces coelicolor (strain ATCC BAA-471 / A3(2) / M145) OX=100226 GN=SCO6766 PE=4 SV=1	0	27.749	12	3	12	3	340	38.6	8.05	35.19	SCO6766; SSPG_RS04615; hpnH	High	High	High	High	High
High	Master Protein	P40182	Uncharacterized protein SCO2127 OS=Streptomyces coelicolor (strain ATCC BAA-471 / A3(2) / M145) OX=100226 GN=SCO2127 PE=4 SV=1	0	14.689	21	4	12	4	191	20.1	4.54	7.89	SCO2127	High	High	High	Peak Found	High
High	Master Protein	Q9R3X8	Anti-sigma factor OS=Streptomyces coelicolor (strain ATCC BAA-471 / A3(2) / M145) OX=100226 GN=prsH PE=1 SV=1	0	21.438	34	3	9	3	137	14.3	4.6	20.42	SCO5244; SSPG_RS12095	High	High	High	High	High
High	Master Protein	Q9EWS2	Putative integral membrane protein OS=Streptomyces coelicolor (strain ATCC BAA-471 / A3(2) / M145) OX=100226 GN=SCO0778 PE=4 SV=1	0	37.228	25	3	22	3	102	10.9	10.05	54.15	SCO0778; SSPG_RS34175	High	High	High	High	High
High	Master Protein	Q9L0W2	Putative glycosyltransferase OS=Streptomyces coelicolor (strain ATCC BAA-471 / A3(2) / M145) OX=100226 GN=SCO3742 PE=4 SV=1	0	35.831	24	4	12	4	242	25.9	10.7	33.79	SCO3742	High	High	High	Peak Found	Peak Found
High	Master Protein	Q9XA35	Putative ion-transporting ATPase OS=Streptomyces coelicolor (strain ATCC BAA-471 / A3(2) / M145) OX=100226 GN=SCO3578 PE=4 SV=1	0	65.076	23	9	21	9	481	50.9	6.24	47.63	SCO3578	High	High	High	Peak Found	High
High	Master Protein	Q9KYG8	Putative secreted protein OS=Streptomyces coelicolor (strain ATCC BAA-471 / A3(2) / M145) OX=100226 GN=SCO2704 PE=4 SV=1	0	16.181	14	2	5	2	244	23.8	4.32	14.25	SCO2704; SSPG_RS24185	High	High	High	High	Peak Found
High	Master Protein	Q9R408	DpsA OS=Streptomyces coelicolor (strain ATCC BAA-471 / A3(2) / M145) OX=100226 GN=dpsA PE=1 SV=1	0	85.685	49	7	32	7	187	20	5.25	113.44	SCO0596	High	High	High	High	High
High	Master Protein	O86495	Putative integral membrane protein OS=Streptomyces coelicolor (strain ATCC BAA-471 / A3(2) / M145) OX=100226 GN=SCO6327 PE=4 SV=1	0	43.3	42	7	29	7	154	17.1	8.16	76.3	SCO6327	High	High	High	High	High
High	Master Protein	Q9X7S4	Uncharacterized protein OS=Streptomyces coelicolor (strain ATCC BAA-471 / A3(2) / M145) OX=100226 GN=SCO7276 PE=4 SV=1	0.002	2.296	5	1	2	1	194	20.5	11.05	1.72	SCO7276	Peak Found	Peak Found	High	High	Peak Found
High	Master Protein	Q9EWH7	Putative transferase OS=Streptomyces coelicolor (strain ATCC BAA-471 / A3(2) / M145) OX=100226 GN=SCO2997 PE=4 SV=1	0	205.098	38	23	103	22	746	82	8.79	261.9	SCO2997	High	High	High	High	High
High	Master Protein	Q9F348	Putative peptidase OS=Streptomyces coelicolor (strain ATCC BAA-471 / A3(2) / M145) OX=100226 GN=SCO5122 PE=4 SV=1	0	38.02	11	6	14	6	707	75.8	5.73	41.05	SCO5122	High	High	High	High	Peak Found
High	Master Protein	Q9RK64	Pyruvate carboxylase OS=Streptomyces coelicolor (strain ATCC BAA-471 / A3(2) / M145) OX=100226 GN=SCO0546 PE=4 SV=1	0	796.836	60	59	491	59	1124	121	5.5	1296.39	SCO0546	High	High	High	High	High
High	Master Protein	Q9X8X2	Putative hydrolase OS=Streptomyces coelicolor (strain ATCC BAA-471 / A3(2) / M145) OX=100226 GN=SCO3690 PE=4 SV=1	0	6.788	8	2	2	2	269	28.6	4.65	4.13	SCO3690; SSPG_RS19880	Peak Found	High	High	Peak Found	Peak Found
High	Master Protein	Q9X9U1	Putative membrane protein OS=Streptomyces coelicolor (strain ATCC BAA-471 / A3(2) / M145) OX=100226 GN=SCO3927 PE=4 SV=1	0	13.305	6	2	4	2	513	52.5	8.88	10.76	SCO3927	High	High	High	Peak Found	Peak Found
High	Master Protein	Q9FC19	Uncharacterized protein OS=Streptomyces coelicolor (strain ATCC BAA-471 / A3(2) / M145) OX=100226 GN=SCO7065 PE=4 SV=1	0	28.045	48	4	10	4	123	13.6	4.79	23.58	SCO7065	High	High	High	High	Peak Found
High	Master Protein	Q9KZR0	Uncharacterized protein OS=Streptomyces coelicolor (strain ATCC BAA-471 / A3(2) / M145) OX=100226 GN=SCO2893 PE=4 SV=1	0	47.257	24	5	19	5	277	30.7	5.82	48.79	SCO2893	High	High	High	High	High
High	Master Protein	Q9RKD5	Uncharacterized protein OS=Streptomyces coelicolor (strain ATCC BAA-471 / A3(2) / M145) OX=100226 GN=SCO3152 PE=4 SV=1	0	4.944	7	1	2	1	145	15.5	7.96	5.28	SCO3152; SSPG_RS21970	High	Peak Found	High	Peak Found	Peak Found
High	Master Protein	Q9FBQ5	Putative transport integral membrane protein OS=Streptomyces coelicolor (strain ATCC BAA-471 / A3(2) / M145) OX=100226 GN=SCO4265 PE=3 SV=1	0.001	3.305	3	1	2	1	503	52.4	9.58	0	SCO4265	Peak Found	High	High	Peak Found	Peak Found
High	Master Protein	Q9L079	Acyl-CoA dehydrogenase OS=Streptomyces coelicolor (strain ATCC BAA-471 / A3(2) / M145) OX=100226 GN=SCO2774 PE=3 SV=1	0	13.696	13	4	6	4	385	42.2	5.6	11.53	SCO2774	High	High	High	Peak Found	Peak Found
High	Master Protein	Q9R3I9	Uncharacterized protein ushY OS=Streptomyces coelicolor (strain ATCC BAA-471 / A3(2) / M145) OX=100226 GN=ushY PE=4 SV=1	0.001	2.961	10	1	2	1	86	9.5	5.88	1.82	SCO5245; SSPG_RS12090	Peak Found	Peak Found	Peak Found	High	Peak Found
High	Master Protein	Q9FC29	Putative methyltransferase OS=Streptomyces coelicolor (strain ATCC BAA-471 / A3(2) / M145) OX=100226 GN=SCO7055 PE=4 SV=1	0	19.916	20	4	6	4	241	26.4	10.18	16.33	SCO7055; SSPG_RS03885	Peak Found	High	High	Peak Found	Peak Found
High	Master Protein	Q9S2J9	Putative formate dehydrogenase OS=Streptomyces coelicolor (strain ATCC BAA-471 / A3(2) / M145) OX=100226 GN=SCO2004 PE=3 SV=1	0	22.768	6	4	7	4	759	82.8	6.4	14.33	SCO2004	High	High	High	Peak Found	Peak Found
High	Master Protein	Q9RJR6	Homoserine dehydrogenase OS=Streptomyces coelicolor (strain ATCC BAA-471 / A3(2) / M145) OX=100226 GN=SCO0420 PE=3 SV=1	0	24.333	14	3	7	3	344	35.5	8.87	17.78	SCO0420; SSPG_RS35980	High	High	High	Not Found	Peak Found
High	Master Protein	P52560	GTP pyrophosphokinase OS=Streptomyces coelicolor (strain ATCC BAA-471 / A3(2) / M145) OX=100226 GN=relA PE=3 SV=1	0	22.793	6	4	5	4	847	94.1	9.33	14.77	SCO1513; SSPG_RS30330	High	High	High	Peak Found	Peak Found
High	Master Protein	Q9S234	Putative glycohydrolase OS=Streptomyces coelicolor (strain ATCC BAA-471 / A3(2) / M145) OX=100226 GN=SCO1766 PE=4 SV=1	0	9.908	8	2	3	2	339	36.4	5.34	6.82	SCO1766; SSPG_RS29020	High	High	Peak Found	Peak Found	Peak Found
High	Master Protein	Q9L1B5	Putative acyltransferase OS=Streptomyces coelicolor (strain ATCC BAA-471 / A3(2) / M145) OX=100226 GN=SCO1566 PE=4 SV=1	0.005	1.826	5	1	1	1	223	24.4	9.74	0	SCO1566; SSPG_RS30015	Peak Found	Peak Found	High	Peak Found	Peak Found
High	Master Protein	O86828	Putative oxidoreductase OS=Streptomyces coelicolor (strain ATCC BAA-471 / A3(2) / M145) OX=100226 GN=SCO5671 PE=4 SV=1	0	16.631	7	2	4	2	475	52.3	6.96	14.12	SCO5671	High	High	High	Peak Found	Peak Found
High	Master Protein	Q9KZ96	Putative tetR-family transcriptional regulator OS=Streptomyces coelicolor (strain ATCC BAA-471 / A3(2) / M145) OX=100226 GN=SCO4850 PE=1 SV=1	0	12.146	12	2	2	2	251	28.3	7.23	3.44	SCO4850	Peak Found	Peak Found	High	Peak Found	Peak Found
High	Master Protein	Q93RW0	L-ectoine synthase OS=Streptomyces coelicolor (strain ATCC BAA-471 / A3(2) / M145) OX=100226 GN=ectC PE=3 SV=1	0	28.303	13	1	4	1	132	15	5.69	14.49	ectC	Peak Found	High	High	Peak Found	Peak Found
High	Master Protein	O69985	Putative hydrolase OS=Streptomyces coelicolor (strain ATCC BAA-471 / A3(2) / M145) OX=100226 GN=SCO5809 PE=4 SV=1	0.001	3.307	4	1	1	1	301	31.6	6.13	1.61	SCO5809; SSPG_RS09490	Peak Found	Peak Found	High	Peak Found	Peak Found
High	Master Protein	Q9AK72	Putative integral membrane protein OS=Streptomyces coelicolor (strain ATCC BAA-471 / A3(2) / M145) OX=100226 GN=SCO4045 PE=4 SV=1	0	32.238	19	2	8	2	226	23.7	9.95	39.67	SCO4045	High	High	High	High	Peak Found
High	Master Protein	Q9RKK8	Putative LSR2-like protein OS=Streptomyces coelicolor (strain ATCC BAA-471 / A3(2) / M145) OX=100226 GN=SCO4076 PE=4 SV=1	0	4.599	11	1	2	1	105	11.6	9.57	5.03	SCO4076; SSPG_RS18070	Peak Found	High	High	Not Found	Peak Found
High	Master Protein	Q9L266	Putative membrane protein OS=Streptomyces coelicolor (strain ATCC BAA-471 / A3(2) / M145) OX=100226 GN=SCO1543 PE=4 SV=1	0	6.925	9	1	2	1	153	15.8	10.81	6.91	SCO1543; SSPG_RS30160	Peak Found	High	High	Peak Found	Peak Found
High	Master Protein	Q8CK66	Putative dehydrogenase OS=Streptomyces coelicolor (strain ATCC BAA-471 / A3(2) / M145) OX=100226 GN=SCO0189 PE=4 SV=1	0	23.577	10	4	6	4	522	56.7	9.07	16.59	SCO0189	High	High	Peak Found	Peak Found	Peak Found
High	Master Protein	Q9X819	Fe-S_biosyn domain-containing protein OS=Streptomyces coelicolor (strain ATCC BAA-471 / A3(2) / M145) OX=100226 GN=SCO2161 PE=3 SV=1	0	16.185	28	2	8	2	118	12.4	4.46	20.04	SCO2161; SSPG_RS27005	Peak Found	High	High	High	Peak Found
High	Master Protein	Q9EWG3	Putative amino acid deaminase OS=Streptomyces coelicolor (strain ATCC BAA-471 / A3(2) / M145) OX=100226 GN=SCO4962 PE=4 SV=1	0.001	3.397	2	1	1	1	409	42.3	6.47	2.68	SCO4962	Peak Found	High	Peak Found	Peak Found	Peak Found
High	Master Protein	O86534	3-isopropylmalate dehydratase large subunit OS=Streptomyces coelicolor (strain ATCC BAA-471 / A3(2) / M145) OX=100226 GN=leuC PE=3 SV=1	0	24.703	12	4	7	4	476	50.4	5.08	17.53	SCO5553; SSPG_RS10635; leuC	High	High	High	High	Peak Found
High	Master Protein	O54131	Uncharacterized protein OS=Streptomyces coelicolor (strain ATCC BAA-471 / A3(2) / M145) OX=100226 GN=SCO5865 PE=4 SV=1	0	15.26	15	4	8	4	317	33.8	10.67	15.19	SCO5865	High	High	High	Peak Found	Peak Found
High	Master Protein	Q9XAQ6	NADH-quinone oxidoreductase subunit C OS=Streptomyces coelicolor (strain ATCC BAA-471 / A3(2) / M145) OX=100226 GN=nuoC PE=3 SV=1	0	22.184	14	4	14	4	251	28	5.21	37.56	SCO4564	High	High	High	High	High
High	Master Protein	Q93IZ6	Polyketide_cyc domain-containing protein OS=Streptomyces coelicolor (strain ATCC BAA-471 / A3(2) / M145) OX=100226 GN=SCO7524 PE=4 SV=1	0	33.922	28	3	16	3	172	19.2	8.28	38.92	SCO7524; SSPG_RS01575	High	High	High	High	High
High	Master Protein	Q9X8T2	Putative RNA nucleotidyltransferase OS=Streptomyces coelicolor (strain ATCC BAA-471 / A3(2) / M145) OX=100226 GN=SCO3896 PE=3 SV=1	0	3.974	2	1	4	1	483	54.2	6.3	0	SCO3896; SSPG_RS18810	High	High	High	High	Peak Found
High	Master Protein	Q9RD00	Hercynine oxygenase OS=Streptomyces coelicolor (strain ATCC BAA-471 / A3(2) / M145) OX=100226 GN=egtB PE=3 SV=1	0	41.127	19	8	24	8	446	49.9	5.39	52.6	SCO0911	High	High	High	High	Peak Found
High	Master Protein	O86787	Putative lipase OS=Streptomyces coelicolor (strain ATCC BAA-471 / A3(2) / M145) OX=100226 GN=SCO4746 PE=4 SV=1	0	4.305	3	1	1	1	420	44	6.13	2.92	SCO4746	Not Found	High	Peak Found	Not Found	Peak Found
High	Master Protein	Q9K3Q9	Uncharacterized protein OS=Streptomyces coelicolor (strain ATCC BAA-471 / A3(2) / M145) OX=100226 GN=SCO1089 PE=4 SV=1	0	26.689	14	6	11	6	467	52.9	5.07	25.38	SCO1089; SSPG_RS32495	High	High	High	Peak Found	Peak Found
High	Master Protein	Q53915	Peptide chain release factor 2 OS=Streptomyces coelicolor (strain ATCC BAA-471 / A3(2) / M145) OX=100226 GN=prfB PE=3 SV=2	0	36.859	29	7	13	7	368	41.1	4.87	30.41	prfB; SSPG_RS22885	High	High	High	High	Peak Found
High	Master Protein	Q9K426	Putative hydrogenase OS=Streptomyces coelicolor (strain ATCC BAA-471 / A3(2) / M145) OX=100226 GN=SCO1073 PE=4 SV=1	0	22.829	17	7	12	7	422	44.8	8.84	16.88	SCO1073; SSPG_RS32575	High	High	High	Peak Found	Peak Found
High	Master Protein	O50487	Protein RecA OS=Streptomyces coelicolor (strain ATCC BAA-471 / A3(2) / M145) OX=100226 GN=recA PE=3 SV=1	0	26.056	14	3	9	3	374	39.6	6.32	22.55	recA	High	High	High	High	Peak Found
High	Master Protein	Q9EX20	TerD domain-containing protein OS=Streptomyces coelicolor (strain ATCC BAA-471 / A3(2) / M145) OX=100226 GN=SCO1020 PE=4 SV=1	0	21.085	13	3	4	3	440	46.6	7.53	12.98	SCO1020	Peak Found	High	High	High	Peak Found
High	Master Protein	Q9X7Z0	Putative long chain fatty acid CoA ligase OS=Streptomyces coelicolor (strain ATCC BAA-471 / A3(2) / M145) OX=100226 GN=SCO2131 PE=4 SV=1	0	11.406	5	2	5	2	598	64.2	6.39	12.96	SCO2131	High	High	High	Peak Found	Peak Found
High	Master Protein	Q9L0I3	Putative glycerol phosphate dehydrogenase OS=Streptomyces coelicolor (strain ATCC BAA-471 / A3(2) / M145) OX=100226 GN=SCO4774 PE=4 SV=1	0	291.35	53	26	162	26	568	62	6.84	497.97	SCO4774; SSPG_RS14500	High	High	High	High	High
High	Master Protein	Q9L114	NAD(P)-bd_dom domain-containing protein OS=Streptomyces coelicolor (strain ATCC BAA-471 / A3(2) / M145) OX=100226 GN=SCO1445 PE=4 SV=1	0	27.637	22	4	13	4	255	27	9.89	37.49	SCO1445	High	High	High	High	Peak Found
High	Master Protein	Q9S281	Phosphoserine phosphatase OS=Streptomyces coelicolor (strain ATCC BAA-471 / A3(2) / M145) OX=100226 GN=SCO1808 PE=1 SV=1	0	5.334	3	1	1	1	410	43.1	5.08	2.9	SCO1808; SSPG_RS28800; serB	Peak Found	High	Peak Found	Peak Found	Peak Found
High	Master Protein	Q9K4L6	Putative thioredoxin reductase OS=Streptomyces coelicolor (strain ATCC BAA-471 / A3(2) / M145) OX=100226 GN=SCO7298 PE=4 SV=1	0	12.947	7	3	5	3	558	59.6	5.22	11.63	SCO7298; SSPG_RS02685	High	High	High	Peak Found	Peak Found
High	Master Protein	Q9KZE4	Uncharacterized protein OS=Streptomyces coelicolor (strain ATCC BAA-471 / A3(2) / M145) OX=100226 GN=SCO7009 PE=4 SV=1	0	24.347	7	4	7	4	593	63.2	6.13	17.98	SCO7009; SSPG_RS04120	High	High	High	Peak Found	Peak Found
High	Master Protein	O69840	Putative membrane protein OS=Streptomyces coelicolor (strain ATCC BAA-471 / A3(2) / M145) OX=100226 GN=SCO6052 PE=4 SV=1	0	52.596	24	7	16	7	465	50.2	6.11	44.14	SCO6052	High	High	High	Peak Found	Peak Found
High	Master Protein	Q8CJZ0	Putative membrane protein OS=Streptomyces coelicolor (strain ATCC BAA-471 / A3(2) / M145) OX=100226 GN=SCO2616 PE=4 SV=1	0	18.369	10	2	5	2	335	34.6	5.02	15.2	SCO2616	High	High	High	High	High
High	Master Protein	O86515	YceI domain-containing protein OS=Streptomyces coelicolor (strain ATCC BAA-471 / A3(2) / M145) OX=100226 GN=SCO5533 PE=3 SV=1	0	79.093	26	4	32	4	185	19.9	5.03	113.14	SCO5533; SSPG_RS10765	High	High	High	High	High
High	Master Protein	Q9RJL8	MDMPI_N domain-containing protein OS=Streptomyces coelicolor (strain ATCC BAA-471 / A3(2) / M145) OX=100226 GN=SCO0514 PE=4 SV=1	0.005	1.832	3	1	1	1	217	22.8	4.87	0	SCO0514	Peak Found	Peak Found	High	Peak Found	Peak Found
High	Master Protein	Q9KZZ8	Putative secreted protein OS=Streptomyces coelicolor (strain ATCC BAA-471 / A3(2) / M145) OX=100226 GN=SCO4428 PE=4 SV=1	0	12.508	9	3	5	3	507	54.1	6.34	9.56	SCO4428	High	High	High	Peak Found	Peak Found
High	Master Protein	Q9AK89	Uncharacterized protein OS=Streptomyces coelicolor (strain ATCC BAA-471 / A3(2) / M145) OX=100226 GN=SCO1373 PE=4 SV=1	0	12.735	10	4	8	4	505	56.2	5.25	14.15	SCO1373; SSPG_RS31030	High	High	High	Peak Found	Peak Found
High	Master Protein	Q9S2X5	Isoleucine--tRNA ligase OS=Streptomyces coelicolor (strain ATCC BAA-471 / A3(2) / M145) OX=100226 GN=ileS PE=3 SV=1	0	59.218	12	10	33	10	1047	116.8	5.25	78.34	ileS; SSPG_RS27430	High	High	High	High	High
High	Master Protein	Q9RI42	Putative luxR family two-component response regulator OS=Streptomyces coelicolor (strain ATCC BAA-471 / A3(2) / M145) OX=100226 GN=SCO0204 PE=4 SV=1	0	66.709	45	9	24	8	233	25.4	5.1	54.36	SCO0204	High	High	High	High	High
High	Master Protein	Q9RJ79	5'-3' exonuclease OS=Streptomyces coelicolor (strain ATCC BAA-471 / A3(2) / M145) OX=100226 GN=SCO1622 PE=3 SV=1	0	10.196	9	3	8	3	301	31.9	5.17	13.86	SCO1622	High	High	High	Peak Found	High
High	Master Protein	Q9RL59	Putative hydrolase OS=Streptomyces coelicolor (strain ATCC BAA-471 / A3(2) / M145) OX=100226 GN=SCO0427 PE=4 SV=1	0	7.132	5	1	2	1	278	29.3	8.51	5.74	SCO0427	Peak Found	High	High	Peak Found	Peak Found
High	Master Protein	Q9K3U6	Uncharacterized protein OS=Streptomyces coelicolor (strain ATCC BAA-471 / A3(2) / M145) OX=100226 GN=SCO4399 PE=4 SV=1	0.003	2.028	2	1	2	1	461	49.4	7.37	0	SCO4399	Peak Found	High	High	Peak Found	Peak Found
High	Master Protein	Q9RD85	Epimerase domain-containing protein OS=Streptomyces coelicolor (strain ATCC BAA-471 / A3(2) / M145) OX=100226 GN=SCO0792 PE=4 SV=1	0	31.267	17	5	17	5	343	36.9	8.09	42.48	SCO0792	High	High	High	High	High
High	Master Protein	Q9FCC0	Methyltransf_11 domain-containing protein OS=Streptomyces coelicolor (strain ATCC BAA-471 / A3(2) / M145) OX=100226 GN=SCO1247 PE=4 SV=1	0	24.095	21	4	15	4	225	24.5	10.83	30.61	SCO1247	High	High	High	High	High
High	Master Protein	Q7AKM3	Two component system response regulator OS=Streptomyces coelicolor (strain ATCC BAA-471 / A3(2) / M145) OX=100226 GN=SCO3226 PE=4 SV=1	0	15.285	20	3	4	3	222	24	5.53	7.23	SCO3226	Peak Found	High	High	High	Peak Found
High	Master Protein	Q9XAF8	Non-homologous end joining protein Ku OS=Streptomyces coelicolor (strain ATCC BAA-471 / A3(2) / M145) OX=100226 GN=ku PE=3 SV=1	0	5.816	4	1	3	1	365	38.9	9.14	7.45	SCO5309; SSPG_RS11770	High	High	High	Peak Found	Peak Found
High	Master Protein	Q9ZBI6	Putative acyl-peptide hydrolase OS=Streptomyces coelicolor (strain ATCC BAA-471 / A3(2) / M145) OX=100226 GN=SCO6488 PE=4 SV=1	0	55.772	17	7	20	7	655	70.8	5.16	54.56	SCO6488; SSPG_RS05920	High	High	High	High	High
High	Master Protein	Q9L2J2	Putative integral membrane protein OS=Streptomyces coelicolor (strain ATCC BAA-471 / A3(2) / M145) OX=100226 GN=SCO0717 PE=4 SV=1	0.001	3.429	3	1	1	1	375	39.3	5.45	1.71	SCO0717	Not Found	Peak Found	High	Peak Found	Peak Found
High	Master Protein	Q9X8I3	GTP cyclohydrolase 1 OS=Streptomyces coelicolor (strain ATCC BAA-471 / A3(2) / M145) OX=100226 GN=folE PE=3 SV=1	0	6.634	8	1	3	1	201	22.4	5.49	4.15	folE; SSPG_RS20790	Peak Found	Peak Found	High	High	Peak Found
High	Master Protein	O69839	Putative iron-sulfur binding oxidoreductase OS=Streptomyces coelicolor (strain ATCC BAA-471 / A3(2) / M145) OX=100226 GN=SCO6051 PE=4 SV=1	0	23.16	10	4	11	4	513	54.9	5.82	18.37	SCO6051	High	High	High	High	High
High	Master Protein	Q9ZBT3	Pyruvate dehydrogenase OS=Streptomyces coelicolor (strain ATCC BAA-471 / A3(2) / M145) OX=100226 GN=SCO6155 PE=3 SV=1	0	67.462	17	10	35	10	580	62.5	6.74	99.41	SCO6155	High	High	High	High	High
High	Master Protein	P66301	50S ribosomal protein L36 1 OS=Streptomyces coelicolor (strain ATCC BAA-471 / A3(2) / M145) OX=100226 GN=rpmJ1 PE=3 SV=1	0	6.603	24	1	4	1	37	4.4	11	8.2	rpmJ; SSPG_RS14740; ADL00_RS19755; IO27_RS0110555	Peak Found	High	High	High	Peak Found
High	Master Protein	Q9KXM7	Uncharacterized protein OS=Streptomyces coelicolor (strain ATCC BAA-471 / A3(2) / M145) OX=100226 GN=SCO4330 PE=4 SV=1	0	35.356	31	5	9	5	308	32.2	4.81	30.88	SCO4330; SSPG_RS16780	High	High	High	High	Peak Found
High	Master Protein	Q9RKD6	Uncharacterized protein OS=Streptomyces coelicolor (strain ATCC BAA-471 / A3(2) / M145) OX=100226 GN=SCO3151 PE=4 SV=1	0.002	2.705	4	1	2	1	296	31.4	5.63	0	SCO3151	High	Peak Found	Peak Found	High	Peak Found
High	Master Protein	Q9S2P0	Putative integral membrane protein OS=Streptomyces coelicolor (strain ATCC BAA-471 / A3(2) / M145) OX=100226 GN=SCO2196 PE=4 SV=1	0	11.07	11	2	6	2	234	25	11.02	16.49	SCO2196; SSPG_RS26835	High	High	High	Peak Found	Peak Found
High	Master Protein	Q9F3J0	Putative ATP/GTP binding protein OS=Streptomyces coelicolor (strain ATCC BAA-471 / A3(2) / M145) OX=100226 GN=SCO5275 PE=4 SV=1	0	5.112	2	2	4	2	1007	112.9	6.23	5.07	SCO5275	High	Peak Found	High	High	Peak Found
High	Master Protein	Q9KZQ3	Putative membrane protein OS=Streptomyces coelicolor (strain ATCC BAA-471 / A3(2) / M145) OX=100226 GN=SCO2900 PE=4 SV=1	0	43.598	32	4	23	4	110	12	9.86	50.8	SCO2900	High	High	High	High	High
High	Master Protein	Q9X807	Cytochrome bc1 complex Rieske iron-sulfur subunit OS=Streptomyces coelicolor (strain ATCC BAA-471 / A3(2) / M145) OX=100226 GN=qcrA PE=3 SV=1	0	47.712	15	5	22	5	353	38.6	5.44	70.11	SCO2149; SSPG_RS27065	High	High	High	High	High
Medium	Master Protein	Q8CJP6	Protoporphyrinogen oxidase OS=Streptomyces coelicolor (strain ATCC BAA-471 / A3(2) / M145) OX=100226 GN=SCO6041 PE=3 SV=1	0.034	0.68	3	1	1	1	494	50.6	5.94	0	SCO6041; SSPG_RS07880; hemG	High	Peak Found	Peak Found	Peak Found	Peak Found
High	Master Protein	Q9S232	Pseudouridine synthase OS=Streptomyces coelicolor (strain ATCC BAA-471 / A3(2) / M145) OX=100226 GN=SCO1768 PE=3 SV=1	0	40.943	16	5	8	5	371	40.8	9.85	22.52	SCO1768	High	High	Peak Found	Peak Found	Peak Found
High	Master Protein	Q9EWV1	Putative integral membrane protein OS=Streptomyces coelicolor (strain ATCC BAA-471 / A3(2) / M145) OX=100226 GN=SCO4915 PE=4 SV=1	0	11.69	9	2	4	2	234	24.7	9.89	10.44	SCO4915; SSPG_RS13770	High	High	High	High	Peak Found
High	Master Protein	Q9RJX1	Putative oxidoreductase OS=Streptomyces coelicolor (strain ATCC BAA-471 / A3(2) / M145) OX=100226 GN=SCO1199 PE=4 SV=1	0	20.027	17	3	6	3	326	33.9	6.38	13.7	SCO1199; SSPG_RS31925	High	High	High	High	Peak Found
High	Master Protein	Q9FCD9	Putative acyltransferase OS=Streptomyces coelicolor (strain ATCC BAA-471 / A3(2) / M145) OX=100226 GN=SCO1228 PE=4 SV=1	0	10.084	13	3	5	3	240	26.3	9.91	10.81	SCO1228; SSPG_RS31780	Peak Found	High	High	Peak Found	Peak Found
High	Master Protein	Q8CK51	Probable phosphoketolase OS=Streptomyces coelicolor (strain ATCC BAA-471 / A3(2) / M145) OX=100226 GN=SCO0617 PE=3 SV=2	0	99.349	19	12	43	12	796	88.1	6.38	102.12	SCO0617	High	High	High	High	High
High	Master Protein	Q9ZBR3	ATP-dependent DNA helicase RecG OS=Streptomyces coelicolor (strain ATCC BAA-471 / A3(2) / M145) OX=100226 GN=recG PE=3 SV=1	0	8.223	5	2	3	2	742	80	6.33	4.81	SCO5566; SSPG_RS10565	Peak Found	High	High	Peak Found	Peak Found
High	Master Protein	O69916	Putative integral membrane lysyl-tRNA synthetase OS=Streptomyces coelicolor (strain ATCC BAA-471 / A3(2) / M145) OX=100226 GN=SCO6384 PE=4 SV=1	0	26.608	12	7	12	7	589	66.4	9.29	22.25	SCO6384	High	High	High	Peak Found	Peak Found
High	Master Protein	Q9XAD5	Probable cysteine desulfurase OS=Streptomyces coelicolor (strain ATCC BAA-471 / A3(2) / M145) OX=100226 GN=csd PE=3 SV=1	0	39.201	16	7	17	7	418	45.9	5.33	36.43	SCO1921; SSPG_RS28220	High	High	High	High	Peak Found
High	Master Protein	Q9L0R2	Putative sensor kinase OS=Streptomyces coelicolor (strain ATCC BAA-471 / A3(2) / M145) OX=100226 GN=SCO4229 PE=4 SV=1	0	10.693	8	2	3	2	426	45.3	6.13	8.34	SCO4229; SSPG_RS17305	High	High	Peak Found	Peak Found	Peak Found
High	Master Protein	Q9F2Q3	Enolase 1 OS=Streptomyces coelicolor (strain ATCC BAA-471 / A3(2) / M145) OX=100226 GN=eno1 PE=3 SV=1	0	146.404	44	12	60	12	426	45.5	4.6	181.8	eno; SSPG_RS22240	High	High	High	High	High
High	Master Protein	Q9K4H1	Putative tetR-family transcriptional regulator OS=Streptomyces coelicolor (strain ATCC BAA-471 / A3(2) / M145) OX=100226 GN=SCO4167 PE=4 SV=1	0	15.288	12	2	5	2	222	23.7	5.74	12.62	SCO4167	High	High	High	Peak Found	Peak Found
High	Master Protein	Q7AKI9	Transcriptional regulator WhiD OS=Streptomyces coelicolor (strain ATCC BAA-471 / A3(2) / M145) OX=100226 GN=whiD PE=1 SV=1	0	6.785	13	1	3	1	112	12	5.85	7.74	SCO4767; SSPG_RS14530	Peak Found	High	High	High	Peak Found
High	Master Protein	Q9L136	ANTAR domain-containing protein OS=Streptomyces coelicolor (strain ATCC BAA-471 / A3(2) / M145) OX=100226 GN=SCO7423 PE=4 SV=1	0	30.546	19	3	9	3	236	26.1	5.36	28.88	SCO7423	High	High	High	Peak Found	Peak Found
High	Master Protein	Q9XAM1	Uncharacterized protein OS=Streptomyces coelicolor (strain ATCC BAA-471 / A3(2) / M145) OX=100226 GN=SCO6709 PE=4 SV=1	0	56.952	32	10	30	10	341	38.5	6.4	57.12	SCO6709; SSPG_RS04890	High	High	High	High	High
High	Master Protein	Q9FC88	Putative osmoprotectant transporter OS=Streptomyces coelicolor (strain ATCC BAA-471 / A3(2) / M145) OX=100226 GN=SCO1225 PE=4 SV=1	0.002	2.625	4	1	1	1	504	53.8	6.58	2.27	SCO1225; SSPG_RS31795	Peak Found	Peak Found	High	Not Found	Peak Found
High	Master Protein	Q9L0Z6	Putative transcriptional regulator OS=Streptomyces coelicolor (strain ATCC BAA-471 / A3(2) / M145) OX=100226 GN=SCO1463 PE=4 SV=1	0	12.539	8	3	8	3	360	38.6	5.52	14.92	SCO1463; SSPG_RS30570	High	High	High	Peak Found	High
High	Master Protein	Q9X9Z3	Uncharacterized protein OS=Streptomyces coelicolor (strain ATCC BAA-471 / A3(2) / M145) OX=100226 GN=SCO1799 PE=4 SV=1	0.003	1.979	6	1	1	1	259	26.8	5.25	0	SCO1799	High	Peak Found	Peak Found	Peak Found	Peak Found
High	Master Protein	Q9RD01	Glutamate--cysteine ligase EgtA OS=Streptomyces coelicolor (strain ATCC BAA-471 / A3(2) / M145) OX=100226 GN=egtA PE=3 SV=1	0	9.415	6	2	2	2	433	47.1	6.54	4.42	SCO0910	Peak Found	High	High	Peak Found	Peak Found
High	Master Protein	Q9RJB4	Probable gas vesicle structural protein 2 OS=Streptomyces coelicolor (strain ATCC BAA-471 / A3(2) / M145) OX=100226 GN=gvpA2 PE=3 SV=1	0	53.759	21	3	13	3	170	19.4	6.04	44.9	SCO0650	High	High	High	High	High
High	Master Protein	Q9S2N1	Oxidored_molyb domain-containing protein OS=Streptomyces coelicolor (strain ATCC BAA-471 / A3(2) / M145) OX=100226 GN=SCO2112 PE=4 SV=1	0.001	3.739	4	1	1	1	215	24.3	5.71	2.14	SCO2112; SSPG_RS27255	Peak Found	Peak Found	High	Peak Found	Peak Found
High	Master Protein	Q9XA31	Putative transcriptional regulator OS=Streptomyces coelicolor (strain ATCC BAA-471 / A3(2) / M145) OX=100226 GN=SCO3833 PE=1 SV=1	0	9.71	13	2	4	2	209	23.1	6.71	2.35	SCO3833; SSPG_RS19135	High	High	High	Peak Found	Peak Found
High	Master Protein	Q9KZ58	Cyclopropane-fatty-acyl-phospholipid synthase OS=Streptomyces coelicolor (strain ATCC BAA-471 / A3(2) / M145) OX=100226 GN=SCO3091 PE=4 SV=1	0	32.677	21	6	10	6	438	48.2	7.66	15.85	SCO3091	High	High	High	Peak Found	Peak Found
High	Master Protein	Q9K3Q4	Putative tetR-family regulatory protein OS=Streptomyces coelicolor (strain ATCC BAA-471 / A3(2) / M145) OX=100226 GN=SCO1094 PE=4 SV=1	0.003	1.96	4	1	1	1	192	20.9	5.92	1.63	SCO1094; SSPG_RS32470	Peak Found	High	Peak Found	Peak Found	Peak Found
High	Master Protein	Q9X8U3	Single-stranded DNA-binding protein 2 OS=Streptomyces coelicolor (strain ATCC BAA-471 / A3(2) / M145) OX=100226 GN=ssb2 PE=1 SV=1	0	26.039	14	2	12	2	199	19.9	5.38	39.98	SCO3907	High	High	High	High	High
High	Master Protein	Q9AK48	Putative glycosyltransferase OS=Streptomyces coelicolor (strain ATCC BAA-471 / A3(2) / M145) OX=100226 GN=SCO4878 PE=4 SV=1	0	33.964	15	4	22	4	326	36.4	8.72	58.26	SCO4878; SSPG_RS13955	High	High	High	High	High
High	Master Protein	Q9KZP8	FHA domain-containing protein OS=Streptomyces coelicolor (strain ATCC BAA-471 / A3(2) / M145) OX=100226 GN=SCO1384 PE=4 SV=1	0	5.018	4	1	3	1	267	28.1	6.79	7.02	SCO1384; SSPG_RS30975	Peak Found	High	High	High	Peak Found
High	Master Protein	Q9EWT2	Putative oxidoreductase OS=Streptomyces coelicolor (strain ATCC BAA-471 / A3(2) / M145) OX=100226 GN=SCO0739 PE=4 SV=1	0	26.191	20	5	8	5	308	33.5	5.81	22.2	SCO0739	Peak Found	High	High	High	Peak Found
High	Master Protein	Q9KYY9	Uncharacterized protein OS=Streptomyces coelicolor (strain ATCC BAA-471 / A3(2) / M145) OX=100226 GN=SCO7540 PE=4 SV=1	0	4.074	4	1	3	1	223	23.8	5.78	6.31	SCO7540	High	Peak Found	High	Peak Found	High
Medium	Master Protein	Q9S1T1	Uncharacterized protein OS=Streptomyces coelicolor (strain ATCC BAA-471 / A3(2) / M145) OX=100226 GN=SCO0061 PE=4 SV=1	0.026	0.829	2	1	1	1	434	47.8	5.9	0	SCO0061	Peak Found	Peak Found	High	Peak Found	Peak Found
High	Master Protein	Q9X8C3	Putative pyridine nucleotide-disulphide oxidoreductase OS=Streptomyces coelicolor (strain ATCC BAA-471 / A3(2) / M145) OX=100226 GN=SCO3443 PE=4 SV=1	0	20.112	10	3	7	3	454	47.9	5.68	18.81	SCO3443	High	High	High	High	Peak Found
High	Master Protein	Q9X813	Probable cytochrome c oxidase subunit 1-alpha OS=Streptomyces coelicolor (strain ATCC BAA-471 / A3(2) / M145) OX=100226 GN=ctaD1 PE=3 SV=1	0	8.448	7	2	3	2	578	64.1	7.17	8.28	SCO2155; SSPG_RS27035; ctaD	High	Peak Found	Peak Found	High	Peak Found
High	Master Protein	Q9X7V0	Putative transferase OS=Streptomyces coelicolor (strain ATCC BAA-471 / A3(2) / M145) OX=100226 GN=SCO6755 PE=4 SV=1	0.003	2.042	3	1	3	1	227	24.4	9.6	3.36	SCO6755	Peak Found	High	High	High	Peak Found
High	Master Protein	Q9S2D6	Uncharacterized protein OS=Streptomyces coelicolor (strain ATCC BAA-471 / A3(2) / M145) OX=100226 GN=SCO0277 PE=3 SV=1	0	16.889	15	2	5	2	222	24.6	5.3	13.19	SCO0277	High	High	Peak Found	High	Peak Found
High	Master Protein	Q93J33	Uncharacterized protein OS=Streptomyces coelicolor (strain ATCC BAA-471 / A3(2) / M145) OX=100226 GN=SCO3974 PE=4 SV=1	0	27.81	20	5	12	5	321	34.5	5.48	30.07	SCO3974; SSPG_RS18475	High	High	High	High	Peak Found
High	Master Protein	Q9RI40	Pyruvate, phosphate dikinase OS=Streptomyces coelicolor (strain ATCC BAA-471 / A3(2) / M145) OX=100226 GN=SCO0208 PE=3 SV=1	0	71.204	17	12	24	12	898	95.9	5.08	53.54	SCO0208	High	High	High	High	Peak Found
High	Master Protein	Q8CJP1	Putative transferase OS=Streptomyces coelicolor (strain ATCC BAA-471 / A3(2) / M145) OX=100226 GN=SCO6137 PE=4 SV=1	0	6.819	8	2	2	2	304	32.3	5.63	2.8	mmuM	Peak Found	High	High	Peak Found	Peak Found
High	Master Protein	Q9EWH0	Thioredox_DsbH domain-containing protein OS=Streptomyces coelicolor (strain ATCC BAA-471 / A3(2) / M145) OX=100226 GN=SCO4975 PE=4 SV=1	0	52.123	14	7	21	7	686	73.9	5.02	65.89	SCO4975	High	High	High	High	High
High	Master Protein	Q9RNU9	Phosphoenolpyruvate carboxylase OS=Streptomyces coelicolor (strain ATCC BAA-471 / A3(2) / M145) OX=100226 GN=ppc PE=1 SV=1	0	181.407	30	24	71	24	911	101.2	5.74	166.44	SCO3127; SSPG_RS22080	High	High	High	High	High
High	Master Protein	Q9RKD4	Ribosomal RNA small subunit methyltransferase I OS=Streptomyces coelicolor (strain ATCC BAA-471 / A3(2) / M145) OX=100226 GN=rsmI PE=3 SV=1	0	8.917	8	2	3	2	286	30.3	5.39	7.11	SCO3153; SSPG_RS21965; rsmI	High	High	Peak Found	Peak Found	Peak Found
High	Master Protein	Q9S2E4	Putative short chain oxidoreductase OS=Streptomyces coelicolor (strain ATCC BAA-471 / A3(2) / M145) OX=100226 GN=SCO0256 PE=4 SV=1	0	4.752	5	1	1	1	265	27.8	5.06	2.48	SCO0256	Peak Found	High	Peak Found	Peak Found	Peak Found
High	Master Protein	Q9KYT7	Putative regulatory protein OS=Streptomyces coelicolor (strain ATCC BAA-471 / A3(2) / M145) OX=100226 GN=SCO5678 PE=4 SV=1	0	15.952	6	3	5	3	552	57.3	6.27	5.3	SCO5678	High	High	High	Peak Found	Peak Found
High	Master Protein	P16249	Imidazole glycerol phosphate synthase subunit HisH OS=Streptomyces coelicolor (strain ATCC BAA-471 / A3(2) / M145) OX=100226 GN=hisH PE=3 SV=1	0	4.52	9	2	2	2	222	23.8	5.16	3.34	hisH; SSPG_RS27560	High	High	Peak Found	Peak Found	Peak Found
High	Master Protein	Q9X8N6	Type III pantothenate kinase OS=Streptomyces coelicolor (strain ATCC BAA-471 / A3(2) / M145) OX=100226 GN=coaX PE=3 SV=1	0	6.144	10	2	3	2	265	28.2	4.79	0	SCO3380; SSPG_RS20905	High	Peak Found	High	Peak Found	Peak Found
High	Master Protein	Q9S2U7	Putative membrane protein OS=Streptomyces coelicolor (strain ATCC BAA-471 / A3(2) / M145) OX=100226 GN=SCO2035 PE=4 SV=1	0	33.709	34	7	20	7	275	29.4	8.28	42.88	SCO2035; SSPG_RS27640	High	High	High	High	High
High	Master Protein	Q93J31	Putative phosphodiesterase OS=Streptomyces coelicolor (strain ATCC BAA-471 / A3(2) / M145) OX=100226 GN=SCO3976 PE=4 SV=1	0	12.751	15	3	5	3	275	31	7.71	4.84	SCO3976; SSPG_RS18465	Peak Found	High	High	Peak Found	Peak Found
High	Master Protein	Q9AK59	Uncharacterized protein OS=Streptomyces coelicolor (strain ATCC BAA-471 / A3(2) / M145) OX=100226 GN=SCO4058 PE=4 SV=1	0.001	3.282	10	1	1	1	167	18.5	4.73	0	SCO4058	Peak Found	Peak Found	Peak Found	High	Peak Found
High	Master Protein	Q9S1Z4	Probable transcriptional regulator OS=Streptomyces coelicolor (strain ATCC BAA-471 / A3(2) / M145) OX=100226 GN=SCO0132 PE=4 SV=1	0	49.151	14	11	26	11	919	97.4	6.61	53.36	SCO0132	High	High	High	High	High
High	Master Protein	Q9XAH1	Putative DNA methylase OS=Streptomyces coelicolor (strain ATCC BAA-471 / A3(2) / M145) OX=100226 GN=SCO5331 PE=4 SV=1	0	55.942	13	13	23	7	1200	135.7	6.07	35.2	SCO5331	High	High	High	Peak Found	Peak Found
High	Master Protein	Q9FCI5	Uncharacterized protein OS=Streptomyces coelicolor (strain ATCC BAA-471 / A3(2) / M145) OX=100226 GN=SCO5203 PE=4 SV=1	0	67.473	27	7	39	7	223	24	4.7	103.68	SCO5203; SSPG_RS12325	High	High	High	High	High
High	Master Protein	Q9WX06	HTH_17 domain-containing protein OS=Streptomyces coelicolor (strain ATCC BAA-471 / A3(2) / M145) OX=100226 GN=SCO3328 PE=4 SV=1	0	12.499	16	1	3	1	70	7.8	8.69	7.89	SCO3328	High	High	Peak Found	Peak Found	Peak Found
High	Master Protein	Q9RJ61	Pup--protein ligase OS=Streptomyces coelicolor (strain ATCC BAA-471 / A3(2) / M145) OX=100226 GN=pafA PE=3 SV=1	0	97.252	36	15	47	15	453	52.1	8.75	106.25	SCO1640; SSPG_RS29660; pafA	High	High	High	High	High
High	Master Protein	Q9RJ02	Uncharacterized protein OS=Streptomyces coelicolor (strain ATCC BAA-471 / A3(2) / M145) OX=100226 GN=SCO0163 PE=4 SV=1	0	26.551	11	5	11	5	508	54.7	5.96	33.06	SCO0163	High	High	High	High	High
High	Master Protein	Q9F322	PPM-type phosphatase domain-containing protein OS=Streptomyces coelicolor (strain ATCC BAA-471 / A3(2) / M145) OX=100226 GN=SCO3796 PE=4 SV=1	0	53.811	14	7	15	7	722	77.3	5.25	28.29	SCO3796; SSPG_RS19345	High	High	High	High	Peak Found
High	Master Protein	Q9ZBR1	Phosphopantetheine adenylyltransferase OS=Streptomyces coelicolor (strain ATCC BAA-471 / A3(2) / M145) OX=100226 GN=coaD PE=3 SV=1	0.01	1.4	5	1	1	1	159	17.8	5.9	1.93	coaD; SSPG_RS10555	Peak Found	High	Peak Found	Peak Found	Peak Found
High	Master Protein	Q9K3U0	Ribose-phosphate pyrophosphokinase OS=Streptomyces coelicolor (strain ATCC BAA-471 / A3(2) / M145) OX=100226 GN=prs PE=3 SV=1	0	80.223	26	7	24	7	324	35.2	6.46	67.93	SCO3123; SSPG_RS22100	High	High	High	High	High
High	Master Protein	Q9ADB5	Diaminopimelate decarboxylase OS=Streptomyces coelicolor (strain ATCC BAA-471 / A3(2) / M145) OX=100226 GN=lysA PE=3 SV=1	0	48.51	20	6	17	6	463	49.7	5.35	50.67	SCO5353	High	High	High	High	High
High	Master Protein	O86731	Methyltransf_25 domain-containing protein OS=Streptomyces coelicolor (strain ATCC BAA-471 / A3(2) / M145) OX=100226 GN=SCO6549 PE=4 SV=1	0	32.939	19	5	16	5	314	33.6	5.82	37.45	SCO6549; SSPG_RS05620	High	High	High	High	Peak Found
High	Master Protein	Q9X8N1	Putative Lsr2-like protein OS=Streptomyces coelicolor (strain ATCC BAA-471 / A3(2) / M145) OX=100226 GN=SCO3375 PE=4 SV=1	0	25.061	21	3	9	3	111	11.8	6.81	24.99	SCO3375; SSPG_RS20935	High	High	High	High	High
High	Master Protein	O69981	Vitamin B12-dependent ribonucleotide reductase OS=Streptomyces coelicolor (strain ATCC BAA-471 / A3(2) / M145) OX=100226 GN=nrdJ PE=2 SV=1	0	29.533	7	5	12	5	967	105.2	5.5	21.51	SCO5805	High	High	High	Peak Found	Peak Found
High	Master Protein	Q8CJL4	Putative acetolactate synthase OS=Streptomyces coelicolor (strain ATCC BAA-471 / A3(2) / M145) OX=100226 GN=SCO6975 PE=3 SV=1	0	15.817	7	3	4	3	624	66.3	6.23	11.78	SCO6975	High	Peak Found	High	Peak Found	Peak Found
High	Master Protein	Q9Z578	Aspartyl/glutamyl-tRNA(Asn/Gln) amidotransferase subunit B OS=Streptomyces coelicolor (strain ATCC BAA-471 / A3(2) / M145) OX=100226 GN=gatB PE=3 SV=1	0	87.685	29	12	35	12	504	54.5	5.29	90.14	gatB	High	High	High	High	High
High	Master Protein	Q9KXV1	Putative possible trehalose-phosphate synthase OS=Streptomyces coelicolor (strain ATCC BAA-471 / A3(2) / M145) OX=100226 GN=SCO4290 PE=4 SV=1	0	5.317	3	1	5	1	462	50.3	5.24	8.67	SCO4290	High	High	High	High	High
High	Master Protein	Q9FBP8	Putative ATP-binding protein OS=Streptomyces coelicolor (strain ATCC BAA-471 / A3(2) / M145) OX=100226 GN=SCO5028 PE=4 SV=1	0	38.934	20	7	21	7	441	48.2	6.44	38.97	SCO5028; SSPG_RS13215	High	High	High	High	High
High	Master Protein	O69875	ATP-dependent zinc metalloprotease FtsH OS=Streptomyces coelicolor (strain ATCC BAA-471 / A3(2) / M145) OX=100226 GN=ftsH PE=3 SV=1	0	12.123	5	2	5	2	648	69.9	5.57	7.41	SCO5587	High	High	High	High	Peak Found
High	Master Protein	Q9KZC9	Uncharacterized protein OS=Streptomyces coelicolor (strain ATCC BAA-471 / A3(2) / M145) OX=100226 GN=SCO6960 PE=4 SV=1	0	29.193	34	5	16	5	178	19.5	6.13	39.98	SCO6960; SSPG_RS04385	High	High	High	High	High
High	Master Protein	P16247	Imidazoleglycerol-phosphate dehydratase OS=Streptomyces coelicolor (strain ATCC BAA-471 / A3(2) / M145) OX=100226 GN=hisB PE=3 SV=1	0	7.574	6	1	3	1	197	21.6	6.3	7.23	hisB; SSPG_RS27550	High	High	Peak Found	Peak Found	Peak Found
High	Master Protein	Q9K3L2	Putative secreted protein OS=Streptomyces coelicolor (strain ATCC BAA-471 / A3(2) / M145) OX=100226 GN=SCO1048 PE=4 SV=1	0	4.695	7	1	3	1	150	16.1	8.69	8.05	SCO1048; SSPG_RS32700	High	High	High	Peak Found	Peak Found
High	Master Protein	O69935	Putative gamma-glutamyltranspeptidase (Putative secreted protein) OS=Streptomyces coelicolor (strain ATCC BAA-471 / A3(2) / M145) OX=100226 GN=SCO6407 PE=4 SV=1	0	54.02	19	9	17	9	603	63.2	6.98	45.47	SCO6407	High	High	High	Peak Found	Peak Found
High	Master Protein	Q9L147	Putative pyruvate dehydrogenase (Pyruvate oxidase) OS=Streptomyces coelicolor (strain ATCC BAA-471 / A3(2) / M145) OX=100226 GN=SCO7412 PE=3 SV=1	0	62.999	19	9	36	9	600	65.2	5.76	78.14	SCO7412	High	High	High	High	High
High	Master Protein	Q9L0E2	Uncharacterized protein OS=Streptomyces coelicolor (strain ATCC BAA-471 / A3(2) / M145) OX=100226 GN=SCO4700 PE=4 SV=1	0.001	3.079	8	1	1	1	149	15.9	5.2	2.02	SCO4700; SSPG_RS14870	Peak Found	Peak Found	High	Peak Found	Peak Found
High	Master Protein	Q9FBS1	Putative lyase OS=Streptomyces coelicolor (strain ATCC BAA-471 / A3(2) / M145) OX=100226 GN=SCO7171 PE=4 SV=1	0	28.429	36	4	13	4	143	15.8	4.94	29.49	SCO7171; SSPG_RS03325	High	High	High	High	High
High	Master Protein	Q9X8F4	Uncharacterized protein OS=Streptomyces coelicolor (strain ATCC BAA-471 / A3(2) / M145) OX=100226 GN=SCO3281 PE=1 SV=1	0.002	2.343	8	1	3	1	136	14.3	4.97	5.05	SCO3281; SSPG_RS21415	High	Peak Found	High	High	Peak Found
High	Master Protein	Q9XAQ7	NADH-quinone oxidoreductase subunit D 2 OS=Streptomyces coelicolor (strain ATCC BAA-471 / A3(2) / M145) OX=100226 GN=nuoD2 PE=3 SV=1	0	34.107	16	7	19	7	440	48.4	5.59	34.31	SCO4565	High	High	High	High	High
High	Master Protein	Q9L167	PAS domain-containing protein OS=Streptomyces coelicolor (strain ATCC BAA-471 / A3(2) / M145) OX=100226 GN=SCO7448 PE=4 SV=1	0	5.246	3	1	2	1	647	70.6	5.81	0	SCO7448	Not Found	High	High	Not Found	Peak Found
High	Master Protein	Q9XAQ5	NADH-quinone oxidoreductase subunit B 1 OS=Streptomyces coelicolor (strain ATCC BAA-471 / A3(2) / M145) OX=100226 GN=nuoB1 PE=3 SV=1	0	16.585	19	4	8	4	184	20	7.78	15.71	SCO4563; SSPG_RS15465	High	High	High	High	Peak Found
High	Master Protein	Q9S2L9	Endo/exonuclease/phosphatase domain-containing protein OS=Streptomyces coelicolor (strain ATCC BAA-471 / A3(2) / M145) OX=100226 GN=SCO2125 PE=4 SV=1	0	20.719	21	4	13	4	253	26.7	7.88	29.78	SCO2125; SSPG_RS27190	High	High	High	High	High
High	Master Protein	Q7AKJ7	DmdR1 protein OS=Streptomyces coelicolor (strain ATCC BAA-471 / A3(2) / M145) OX=100226 GN=dmdR1 PE=4 SV=1	0	45.738	26	5	20	5	230	25.2	4.83	48.88	SCO4394; SSPG_RS16495	High	High	High	High	High
High	Master Protein	Q9KZJ3	Putative helicase OS=Streptomyces coelicolor (strain ATCC BAA-471 / A3(2) / M145) OX=100226 GN=SCO1152 PE=4 SV=1	0	70.075	17	11	25	11	854	95.5	5.31	57.93	SCO1152	High	High	High	High	High
High	Master Protein	Q9AK49	Uncharacterized protein OS=Streptomyces coelicolor (strain ATCC BAA-471 / A3(2) / M145) OX=100226 GN=SCO4877 PE=4 SV=1	0	47.312	20	8	28	8	444	48.5	6.48	55.97	SCO4877	High	High	High	High	High
High	Master Protein	Q7AKQ0	Secreted serine protease OS=Streptomyces coelicolor (strain ATCC BAA-471 / A3(2) / M145) OX=100226 GN=SCO1746 PE=4 SV=1	0	6.586	7	2	3	2	300	30	8.9	4.61	SCO1746; SSPG_RS29125	Peak Found	Peak Found	High	Peak Found	Peak Found
High	Master Protein	Q9EWX6	Putative acyl CoA dehydrogenase OS=Streptomyces coelicolor (strain ATCC BAA-471 / A3(2) / M145) OX=100226 GN=SCO1750 PE=3 SV=1	0	14.732	10	3	5	3	397	42.6	5.83	10.96	SCO1750; SSPG_RS29105	High	Peak Found	High	Peak Found	Peak Found
High	Master Protein	Q9XAR5	NADH-quinone oxidoreductase subunit L OS=Streptomyces coelicolor (strain ATCC BAA-471 / A3(2) / M145) OX=100226 GN=nuoL PE=3 SV=1	0	11.286	5	2	5	2	654	69.2	8.12	11.32	SCO4573; SSPG_RS15415	High	High	High	Peak Found	High
High	Master Protein	Q9L281	Putative elongation factor OS=Streptomyces coelicolor (strain ATCC BAA-471 / A3(2) / M145) OX=100226 GN=SCO1528 PE=4 SV=1	0	118.199	33	18	49	18	732	78.1	5.36	102.48	SCO1528	High	High	High	High	High
High	Master Protein	Q9RK30	Putative membrane protein OS=Streptomyces coelicolor (strain ATCC BAA-471 / A3(2) / M145) OX=100226 GN=SCO0686 PE=3 SV=1	0	7.581	3	1	2	1	407	43.5	6.44	4.67	SCO0686	Peak Found	High	High	Peak Found	Peak Found
High	Master Protein	Q9WX09	PlsC domain-containing protein OS=Streptomyces coelicolor (strain ATCC BAA-471 / A3(2) / M145) OX=100226 GN=SCO3325 PE=4 SV=1	0	9.882	5	1	4	1	355	38.5	5.6	5.29	SCO3325; SSPG_RS21200	High	High	High	High	Peak Found
High	Master Protein	Q9X818	Putative large membrane protein OS=Streptomyces coelicolor (strain ATCC BAA-471 / A3(2) / M145) OX=100226 GN=SCO2160 PE=4 SV=1	0	23.799	11	4	16	4	516	51.3	5.15	28.95	SCO2160	High	High	High	High	High
High	Master Protein	Q9L2I8	Putative glycosyl transferase OS=Streptomyces coelicolor (strain ATCC BAA-471 / A3(2) / M145) OX=100226 GN=SCO0721 PE=4 SV=1	0	31.98	12	7	14	7	792	87.2	5.69	21.3	SCO0721	High	High	High	High	Peak Found
High	Master Protein	Q9S2F0	Putative ABC transporter ATP-binding protein OS=Streptomyces coelicolor (strain ATCC BAA-471 / A3(2) / M145) OX=100226 GN=SCO2931 PE=4 SV=1	0	39.536	27	8	13	8	424	46.5	5.74	29.77	SCO2931; SSPG_RS23085	High	High	High	High	High
High	Master Protein	Q9RKZ0	Putative membrane protein OS=Streptomyces coelicolor (strain ATCC BAA-471 / A3(2) / M145) OX=100226 GN=SCO1432 PE=4 SV=1	0	29.806	13	5	7	5	479	51.8	8.78	15.36	SCO1432	High	High	High	Not Found	Peak Found
High	Master Protein	Q9RKY2	Putative glycosyl transferase OS=Streptomyces coelicolor (strain ATCC BAA-471 / A3(2) / M145) OX=100226 GN=SCO1423 PE=4 SV=1	0	21.563	21	5	12	5	302	32.5	5.94	20.72	SCO1423; SSPG_RS30765	High	High	High	High	Peak Found
High	Master Protein	Q9K3J9	Uncharacterized protein OS=Streptomyces coelicolor (strain ATCC BAA-471 / A3(2) / M145) OX=100226 GN=SCO4821 PE=4 SV=1	0	13.862	20	4	8	4	243	26.4	7.14	2.82	SCO4821; SSPG_RS14245	High	High	High	Peak Found	Peak Found
High	Master Protein	Q9RJB5	Putative gas vesicle synthesis protein OS=Streptomyces coelicolor (strain ATCC BAA-471 / A3(2) / M145) OX=100226 GN=SCO0649 PE=4 SV=1	0	4.928	10	1	3	1	105	11.8	7.36	6.14	SCO0649; SSPG_RS34830	High	High	High	Peak Found	Peak Found
High	Master Protein	Q9ADA6	Putative glycerol-3-phosphate dehydrogenase OS=Streptomyces coelicolor (strain ATCC BAA-471 / A3(2) / M145) OX=100226 GN=SCO1661 PE=4 SV=1	0	11.812	6	2	4	2	538	57.5	7.55	11.22	SCO1661; SSPG_RS29555	High	High	High	Peak Found	Peak Found
High	Master Protein	Q9EWD5	Uncharacterized protein OS=Streptomyces coelicolor (strain ATCC BAA-471 / A3(2) / M145) OX=100226 GN=SCO4872 PE=4 SV=1	0	47.48	24	6	28	6	338	36.8	9.07	78.98	SCO4872	High	High	High	High	High
High	Master Protein	Q9S223	Glyco_hydro_15 domain-containing protein OS=Streptomyces coelicolor (strain ATCC BAA-471 / A3(2) / M145) OX=100226 GN=SCO1777 PE=4 SV=1	0	87.532	31	14	38	14	612	68.4	5.24	92.84	SCO1777; SSPG_RS28965	High	High	High	High	High
High	Master Protein	Q9XA02	Putative membrane protein OS=Streptomyces coelicolor (strain ATCC BAA-471 / A3(2) / M145) OX=100226 GN=SCO3862 PE=4 SV=1	0	4.134	18	1	5	1	93	10	10.1	10.3	SCO3862; SSPG_RS38880	High	High	High	High	High
High	Master Protein	Q9X809	Probable cytochrome c oxidase subunit 3 OS=Streptomyces coelicolor (strain ATCC BAA-471 / A3(2) / M145) OX=100226 GN=ctaE PE=3 SV=1	0	6.047	5	1	3	1	206	22.7	7.2	8.14	SCO2151; SSPG_RS27055	High	High	High	Peak Found	Peak Found
High	Master Protein	Q9RJX3	Putative acyl-CoA dehydrogenase OS=Streptomyces coelicolor (strain ATCC BAA-471 / A3(2) / M145) OX=100226 GN=SCO1197 PE=4 SV=1	0	8.059	6	2	4	2	362	37.2	5.63	8.03	SCO1197	Peak Found	High	High	Peak Found	Peak Found
High	Master Protein	Q9AK26	Uncharacterized protein OS=Streptomyces coelicolor (strain ATCC BAA-471 / A3(2) / M145) OX=100226 GN=SCO4900 PE=4 SV=1	0	8.956	9	2	2	2	253	27	9.55	5.37	SCO4900	Peak Found	High	Peak Found	Peak Found	Peak Found
High	Master Protein	Q9S6T8	Putative Clp-family ATP-binding protease OS=Streptomyces coelicolor (strain ATCC BAA-471 / A3(2) / M145) OX=100226 GN=SCO3373 PE=3 SV=1	0	127.819	25	18	63	17	841	93	6.01	182.95	SCO3373; SSPG_RS20945	High	High	High	High	High
High	Master Protein	Q9X7V8	Putative polyprenyl synthatase OS=Streptomyces coelicolor (strain ATCC BAA-471 / A3(2) / M145) OX=100226 GN=SCO6763 PE=1 SV=1	0	11.854	7	2	2	2	378	40.1	5.3	5.17	SCO6763; SSPG_RS04630	Peak Found	Peak Found	High	High	Peak Found
High	Master Protein	Q9L1H8	S1 motif domain-containing protein OS=Streptomyces coelicolor (strain ATCC BAA-471 / A3(2) / M145) OX=100226 GN=SCO2599 PE=4 SV=1	0	89.601	13	13	32	13	1340	140.3	5.59	79.88	SCO2599	High	High	High	High	High
High	Master Protein	O86811	Putative membrane protein OS=Streptomyces coelicolor (strain ATCC BAA-471 / A3(2) / M145) OX=100226 GN=SCO5751 PE=4 SV=1	0.009	1.458	4	1	1	1	287	30.1	5.26	1.62	SCO5751; SSPG_RS09780	Peak Found	Peak Found	High	Peak Found	Peak Found
High	Master Protein	Q9F2W3	Putative two-component system sensor kinase OS=Streptomyces coelicolor (strain ATCC BAA-471 / A3(2) / M145) OX=100226 GN=SCO4598 PE=4 SV=1	0	9.952	8	3	4	3	407	43.4	6.9	7.29	SCO4598	Peak Found	High	High	High	Peak Found
High	Master Protein	Q9KYR9	4-hydroxy-3-methylbut-2-en-1-yl diphosphate synthase (flavodoxin) 2 OS=Streptomyces coelicolor (strain ATCC BAA-471 / A3(2) / M145) OX=100226 GN=ispG2 PE=3 SV=1	0	7.783	6	2	2	2	385	40.8	5.5	5.19	ispG; SSPG_RS10060	Peak Found	Peak Found	High	High	Peak Found
High	Master Protein	Q9RI43	Putative two-component sensor OS=Streptomyces coelicolor (strain ATCC BAA-471 / A3(2) / M145) OX=100226 GN=SCO0203 PE=4 SV=1	0	25.304	9	4	9	4	585	62.8	5.5	23.96	SCO0203	High	High	High	High	High
High	Master Protein	O69979	LexA repressor OS=Streptomyces coelicolor (strain ATCC BAA-471 / A3(2) / M145) OX=100226 GN=lexA PE=3 SV=1	0.001	3.716	5	1	2	1	234	25.3	7.56	4.37	SCO5803	Peak Found	High	High	Peak Found	Peak Found
High	Master Protein	O86807	Putative regulatory protein OS=Streptomyces coelicolor (strain ATCC BAA-471 / A3(2) / M145) OX=100226 GN=SCO5747 PE=4 SV=1	0	8.423	2	2	4	2	916	97.1	4.92	8.98	SCO5747; SSPG_RS09800	High	High	High	Peak Found	Peak Found
High	Master Protein	Q9RDD0	Putative long-chain fatty-acid CoA ligase OS=Streptomyces coelicolor (strain ATCC BAA-471 / A3(2) / M145) OX=100226 GN=SCO2561 PE=4 SV=1	0	32.368	14	7	18	7	647	70	5.94	34.08	SCO2561; SSPG_RS24940	High	High	High	High	High
High	Master Protein	Q9RIZ5	Uncharacterized protein OS=Streptomyces coelicolor (strain ATCC BAA-471 / A3(2) / M145) OX=100226 GN=SCO0170 PE=4 SV=1	0.001	3.792	6	1	1	1	223	24	10.17	2.4	SCO0170; SSPG_RS37245	Peak Found	High	Peak Found	Peak Found	Peak Found
High	Master Protein	Q9S2C8	Na(+)/H(+) antiporter NhaA 2 OS=Streptomyces coelicolor (strain ATCC BAA-471 / A3(2) / M145) OX=100226 GN=nhaA2 PE=3 SV=1	0	24.958	10	5	8	5	629	67.7	6.32	13.37	SCO0285	High	High	High	Peak Found	Peak Found
High	Master Protein	Q9KXM6	Uncharacterized protein OS=Streptomyces coelicolor (strain ATCC BAA-471 / A3(2) / M145) OX=100226 GN=SCO4331 PE=4 SV=1	0	27.539	6	4	7	4	1042	110.7	4.67	21.46	SCO4331	High	High	High	High	Peak Found
High	Master Protein	Q9X8L6	DNA integrity scanning protein DisA OS=Streptomyces coelicolor (strain ATCC BAA-471 / A3(2) / M145) OX=100226 GN=disA PE=1 SV=1	0	69.475	35	10	21	10	374	40	5.38	53.85	SCO3352; SSPG_RS21050	High	High	High	High	High
High	Master Protein	Q9F2Z5	Putative oxidoreductase OS=Streptomyces coelicolor (strain ATCC BAA-471 / A3(2) / M145) OX=100226 GN=SCO4352 PE=4 SV=1	0	56.463	28	8	28	8	330	36.1	5.58	67.78	SCO4352; SSPG_RS16695	High	High	High	High	High
High	Master Protein	O69969	Diaminopimelate epimerase OS=Streptomyces coelicolor (strain ATCC BAA-471 / A3(2) / M145) OX=100226 GN=dapF PE=3 SV=1	0	7.674	4	1	3	1	289	30	5.19	11.37	dapF	High	High	High	Peak Found	Peak Found
High	Master Protein	Q9ADP5	Putative secreted protein OS=Streptomyces coelicolor (strain ATCC BAA-471 / A3(2) / M145) OX=100226 GN=SCO4010 PE=4 SV=1	0	16.954	19	2	5	2	155	15.9	5.08	10.6	SCO4010	Peak Found	Peak Found	High	Peak Found	High
High	Master Protein	O86533	Putative regulator OS=Streptomyces coelicolor (strain ATCC BAA-471 / A3(2) / M145) OX=100226 GN=SCO5552 PE=4 SV=1	0	13.53	16	3	6	3	238	25	11.24	13.62	SCO5552	Peak Found	High	High	Peak Found	Peak Found
High	Master Protein	Q93RS1	Putative hydrolase OS=Streptomyces coelicolor (strain ATCC BAA-471 / A3(2) / M145) OX=100226 GN=SCO6324 PE=4 SV=1	0	5.604	10	2	7	2	236	25.4	5.96	1.75	SCO6324	High	High	High	High	Peak Found
High	Master Protein	Q9X842	Putative dipeptidase OS=Streptomyces coelicolor (strain ATCC BAA-471 / A3(2) / M145) OX=100226 GN=SCO6076 PE=4 SV=1	0	42.563	17	5	11	5	376	39.9	4.89	27.1	SCO6076	High	High	High	High	High
High	Master Protein	P42534	Putative polyketide hydroxylase OS=Streptomyces coelicolor (strain ATCC BAA-471 / A3(2) / M145) OX=100226 GN=SCO5321 PE=3 SV=2	0	22.067	10	4	10	4	627	64.5	6.3	20.54	SCO5321	High	High	High	High	High
High	Master Protein	Q9X8Y4	Putative DNA-binding protein OS=Streptomyces coelicolor (strain ATCC BAA-471 / A3(2) / M145) OX=100226 GN=SCO3702 PE=4 SV=1	0	24.386	15	3	11	3	215	24	6.16	26.76	SCO3702	High	High	High	High	High
High	Master Protein	Q9RKK5	Phosphoribosylformylglycinamidine synthase subunit PurL OS=Streptomyces coelicolor (strain ATCC BAA-471 / A3(2) / M145) OX=100226 GN=purL PE=3 SV=1	0	51.619	14	7	13	7	752	79.8	4.81	27.51	SCO4079; SSPG_RS18055	High	High	High	High	High
High	Master Protein	Q9F2R9	Putative phosphoglycerate mutase OS=Streptomyces coelicolor (strain ATCC BAA-471 / A3(2) / M145) OX=100226 GN=SCO4470 PE=4 SV=1	0	47.361	30	6	20	6	233	26	9.16	57.72	SCO4470; SSPG_RS15955	High	High	High	High	Peak Found
High	Master Protein	Q9KYR7	N-acetyltransferase domain-containing protein OS=Streptomyces coelicolor (strain ATCC BAA-471 / A3(2) / M145) OX=100226 GN=SCO5698 PE=4 SV=1	0	8.289	8	1	1	1	180	19.6	8.62	3.61	SCO5698; SSPG_RS10050	Peak Found	Peak Found	High	Peak Found	Peak Found
High	Master Protein	Q9ZC12	Putative gas vesicle synthesis protein OS=Streptomyces coelicolor (strain ATCC BAA-471 / A3(2) / M145) OX=100226 GN=SCO6501 PE=4 SV=1	0	5.659	5	1	4	1	257	26.9	5.05	6.23	SCO6501; SSPG_RS05855	Peak Found	High	High	High	High
High	Master Protein	Q9F2P1	Transcription-repair-coupling factor OS=Streptomyces coelicolor (strain ATCC BAA-471 / A3(2) / M145) OX=100226 GN=mfd PE=3 SV=1	0	65.877	13	13	33	13	1184	129.4	5.38	58.43	SCO3109	High	High	High	High	High
High	Master Protein	Q93RW1	Diaminobutyrate--2-oxoglutarate transaminase OS=Streptomyces coelicolor (strain ATCC BAA-471 / A3(2) / M145) OX=100226 GN=ectB PE=3 SV=1	0	92.961	34	10	40	10	423	46.7	5.2	101.53	SCO1865; SSPG_RS28495; ectB	High	High	High	High	High
High	Master Protein	Q9K3Q8	Putative phosphodiesterase OS=Streptomyces coelicolor (strain ATCC BAA-471 / A3(2) / M145) OX=100226 GN=SCO1090 PE=4 SV=1	0	16.788	17	3	8	3	227	24.8	5.66	21.03	SCO1090	High	High	High	Peak Found	Peak Found
High	Master Protein	O86666	Putative sugar transferase OS=Streptomyces coelicolor (strain ATCC BAA-471 / A3(2) / M145) OX=100226 GN=SCO6374 PE=4 SV=1	0	8.294	5	2	2	2	478	52.3	9.32	4.44	SCO6374	Peak Found	Peak Found	High	Peak Found	Peak Found
High	Master Protein	Q9KXN1	1,4-dihydroxy-6-naphtoate synthase OS=Streptomyces coelicolor (strain ATCC BAA-471 / A3(2) / M145) OX=100226 GN=mqnD PE=3 SV=1	0	12.142	4	1	5	1	282	30	4.84	15.8	SCO4326; SSPG_RS16800	High	High	High	High	Peak Found
High	Master Protein	P23158	42.8 kDa protein in whiE locus OS=Streptomyces coelicolor (strain ATCC BAA-471 / A3(2) / M145) OX=100226 GN=SCO5320 PE=3 SV=1	0	38.554	19	5	12	4	397	42.8	5.83	31	SCO5320; SSPG_RS11715	High	High	High	High	High
High	Master Protein	Q9RJ63	Peptidyl-prolyl cis-trans isomerase OS=Streptomyces coelicolor (strain ATCC BAA-471 / A3(2) / M145) OX=100226 GN=SCO1638 PE=3 SV=1	0.001	3.193	8	1	4	1	123	13	4.74	6.01	SCO1638; SSPG_RS29670	High	High	High	High	Peak Found
High	Master Protein	Q9Z513	Nucleotide-binding protein SCO1952 OS=Streptomyces coelicolor (strain ATCC BAA-471 / A3(2) / M145) OX=100226 GN=SCO1952 PE=3 SV=2	0	46.607	35	8	14	8	299	32.8	5.92	37.09	SCO1952	High	High	High	High	High
High	Master Protein	O86705	Lactamase_B domain-containing protein OS=Streptomyces coelicolor (strain ATCC BAA-471 / A3(2) / M145) OX=100226 GN=SCO6523 PE=4 SV=1	0	11.562	10	3	6	3	346	38.6	10.4	10.01	SCO6523	Peak Found	High	High	High	High
High	Master Protein	Q9FCB5	Putative integral membrane protein OS=Streptomyces coelicolor (strain ATCC BAA-471 / A3(2) / M145) OX=100226 GN=SCO1252 PE=4 SV=1	0	6.091	11	3	3	3	337	36.5	8.24	1.99	SCO1252; SSPG_RS31655	Peak Found	Peak Found	High	High	Peak Found
High	Master Protein	Q9ADK8	Putative tetR-family transcriptional regulator OS=Streptomyces coelicolor (strain ATCC BAA-471 / A3(2) / M145) OX=100226 GN=SCO4952 PE=4 SV=1	0	13.443	16	3	7	3	198	20.8	5.38	9.95	SCO4952; SSPG_RS13595	High	High	High	High	Peak Found
High	Master Protein	O69860	Uncharacterized protein OS=Streptomyces coelicolor (strain ATCC BAA-471 / A3(2) / M145) OX=100226 GN=SCO6030 PE=4 SV=1	0	4.397	5	1	4	1	238	24.7	5.57	5.82	SCO6030; SSPG_RS07945	High	High	High	High	Peak Found
High	Master Protein	Q9KY19	Pyruvate dehydrogenase E1 component OS=Streptomyces coelicolor (strain ATCC BAA-471 / A3(2) / M145) OX=100226 GN=SCO2371 PE=4 SV=1	0	265.153	38	34	121	34	918	102.3	6.28	291.12	aceE; SSPG_RS25910	High	High	High	High	High
High	Master Protein	Q9RDK4	Peptidase_M48 domain-containing protein OS=Streptomyces coelicolor (strain ATCC BAA-471 / A3(2) / M145) OX=100226 GN=SCO2582 PE=3 SV=1	0	30.333	18	7	18	7	402	43.9	6.39	38.05	SCO2582	High	High	High	High	Peak Found
High	Master Protein	Q7AKL2	Cold shock protein OS=Streptomyces coelicolor (strain ATCC BAA-471 / A3(2) / M145) OX=100226 GN=SCO3748 PE=4 SV=1	0	4.44	30	2	6	2	67	7.2	5.17	10.51	SCO3748; SSPG_RS19595	High	Peak Found	High	High	Peak Found
High	Master Protein	Q93RS9	Putative integral membrane protein OS=Streptomyces coelicolor (strain ATCC BAA-471 / A3(2) / M145) OX=100226 GN=SCO6313 PE=4 SV=1	0	4.322	5	1	1	1	363	39.5	5.22	2.22	SCO6313	Peak Found	Peak Found	High	Peak Found	Peak Found
High	Master Protein	Q8CK02	Bifunctional glutamine synthetase adenylyltransferase/adenylyl-removing enzyme OS=Streptomyces coelicolor (strain ATCC BAA-471 / A3(2) / M145) OX=100226 GN=glnE PE=3 SV=1	0	101.448	22	17	44	17	999	108.7	6.6	86.15	SCO2234	High	High	High	High	High
High	Master Protein	Q9X8U0	Uncharacterized protein OS=Streptomyces coelicolor (strain ATCC BAA-471 / A3(2) / M145) OX=100226 GN=SCO3904 PE=4 SV=1	0	18.319	10	3	9	3	373	42.9	8.63	26.78	SCO3904	High	High	High	High	Peak Found
High	Master Protein	O88049	DUF1918 domain-containing protein OS=Streptomyces coelicolor (strain ATCC BAA-471 / A3(2) / M145) OX=100226 GN=SCO1589 PE=4 SV=1	0	37.687	48	3	16	3	64	7.1	6.02	51.44	SCO1589; SSPG_RS29900	High	High	High	High	High
High	Master Protein	Q9KZ71	Putative cystathionine beta-synthase OS=Streptomyces coelicolor (strain ATCC BAA-471 / A3(2) / M145) OX=100226 GN=SCO3077 PE=4 SV=1	0	32.262	20	6	9	6	461	48.9	5.02	19.74	SCO3077	High	High	High	High	Peak Found
High	Master Protein	Q93JE1	Putative oxidoreductase OS=Streptomyces coelicolor (strain ATCC BAA-471 / A3(2) / M145) OX=100226 GN=SCO5986 PE=4 SV=1	0	12.115	7	3	4	3	275	30.7	6.96	8.69	SCO5986; SSPG_RS08630	High	High	High	Peak Found	Peak Found
High	Master Protein	Q59832	1,4-alpha-glucan branching enzyme GlgB 2 OS=Streptomyces coelicolor (strain ATCC BAA-471 / A3(2) / M145) OX=100226 GN=glgB2 PE=3 SV=2	0	17.005	6	3	6	3	741	82.7	5.31	14.88	SCO7332	High	High	High	High	High
High	Master Protein	Q9L1H1	Elp3 domain-containing protein OS=Streptomyces coelicolor (strain ATCC BAA-471 / A3(2) / M145) OX=100226 GN=SCO2606 PE=4 SV=1	0	23.929	8	4	11	4	661	73.7	5.12	25.31	SCO2606; SSPG_RS24695	High	High	High	Peak Found	Peak Found
High	Master Protein	Q9FBL7	Dihydropteroate synthase OS=Streptomyces coelicolor (strain ATCC BAA-471 / A3(2) / M145) OX=100226 GN=SCO5141 PE=3 SV=1	0	18.031	13	3	5	3	294	31.7	5.83	10.11	SCO5141	High	High	High	Peak Found	Peak Found
High	Master Protein	Q9ZBU3	POLIIIAc domain-containing protein OS=Streptomyces coelicolor (strain ATCC BAA-471 / A3(2) / M145) OX=100226 GN=SCO6145 PE=4 SV=1	0	89.522	28	9	18	9	572	61.1	7.02	61.1	SCO6145	High	High	High	Peak Found	Peak Found
High	Master Protein	P40135	Adenylate cyclase OS=Streptomyces coelicolor (strain ATCC BAA-471 / A3(2) / M145) OX=100226 GN=cya PE=3 SV=1	0	21.436	10	4	12	4	381	40.9	4.51	22.79	SCO4928	High	High	High	High	High
High	Master Protein	Q9KYY8	PAS domain-containing protein OS=Streptomyces coelicolor (strain ATCC BAA-471 / A3(2) / M145) OX=100226 GN=SCO7541 PE=4 SV=1	0	21.651	8	4	8	4	719	76.1	6.43	14.95	SCO7541; SSPG_RS01490	High	High	High	High	Peak Found
High	Master Protein	Q9RKI0	Putative methyltransferase OS=Streptomyces coelicolor (strain ATCC BAA-471 / A3(2) / M145) OX=100226 GN=SCO3452 PE=4 SV=1	0	27.637	12	3	8	3	359	38.3	5.2	16.88	SCO3452	High	High	High	High	Peak Found
High	Master Protein	O86581	Putative pyridoxal-phosphate-dependent aminotransferase OS=Streptomyces coelicolor (strain ATCC BAA-471 / A3(2) / M145) OX=100226 GN=SCO5486 PE=3 SV=1	0	4.417	4	1	1	1	389	40.3	5.35	2.06	SCO5486	Peak Found	Peak Found	Peak Found	High	Peak Found
High	Master Protein	Q7AKF1	Gamma-butyrolactone binding protein OS=Streptomyces coelicolor (strain ATCC BAA-471 / A3(2) / M145) OX=100226 GN=SCO6265 PE=4 SV=1	0	33.183	28	4	18	4	215	23.8	6.89	49.39	SCO6265; SSPG_RS06760	High	High	High	High	High
High	Master Protein	Q8CK11	UvrABC system protein B OS=Streptomyces coelicolor (strain ATCC BAA-471 / A3(2) / M145) OX=100226 GN=uvrB PE=3 SV=1	0	39.201	13	8	22	8	712	80	5.21	43.46	SCO1966	High	High	High	High	High
High	Master Protein	Q9ZBA5	UDP-N-acetylglucosamine--N-acetylmuramyl-(pentapeptide) pyrophosphoryl-undecaprenol N-acetylglucosamine transferase OS=Streptomyces coelicolor (strain ATCC BAA-471 / A3(2) / M145) OX=100226 GN=murG PE=3 SV=1	0	9.669	8	2	2	2	364	38.8	9.29	4.69	murG; SSPG_RS27390	High	High	Peak Found	Peak Found	Peak Found
High	Master Protein	Q9EWH3	Methionine synthase OS=Streptomyces coelicolor (strain ATCC BAA-471 / A3(2) / M145) OX=100226 GN=SCO1657 PE=4 SV=1	0	171.073	27	22	68	22	1170	128.2	5.08	176.03	SCO1657	High	High	High	High	High
High	Master Protein	Q9S2W7	UDP-N-acetylmuramoyl-L-alanyl-D-glutamate--2,6-diaminopimelate ligase OS=Streptomyces coelicolor (strain ATCC BAA-471 / A3(2) / M145) OX=100226 GN=murE PE=3 SV=1	0	54.579	21	7	19	7	506	52.8	5.36	47.42	murE; SSPG_RS27365	High	High	High	High	High
High	Master Protein	Q9K3T2	Trans-aconitate 2-methyltransferase OS=Streptomyces coelicolor (strain ATCC BAA-471 / A3(2) / M145) OX=100226 GN=tam PE=3 SV=1	0	6.831	6	1	2	1	303	32	6.29	6.08	SCO3132	Peak Found	High	High	Peak Found	Peak Found
High	Master Protein	Q9K4I1	Probable long-chain-fatty-acid-CoA ligase OS=Streptomyces coelicolor (strain ATCC BAA-471 / A3(2) / M145) OX=100226 GN=SCO7244 PE=4 SV=1	0	14.133	9	3	5	3	505	54.4	5.48	11.21	SCO7244	High	High	High	Peak Found	Peak Found
High	Master Protein	Q9RKC9	Uncharacterized protein OS=Streptomyces coelicolor (strain ATCC BAA-471 / A3(2) / M145) OX=100226 GN=SCO3158 PE=4 SV=1	0.002	2.593	6	1	3	1	126	13.7	7.34	1.96	SCO3158; SSPG_RS21940	High	High	High	Peak Found	Peak Found
High	Master Protein	Q9AK60	Putative transport integral membrane protein OS=Streptomyces coelicolor (strain ATCC BAA-471 / A3(2) / M145) OX=100226 GN=SCO4057 PE=3 SV=1	0	5.418	8	2	6	2	296	31.9	6.33	8.01	SCO4057; SSPG_RS18150	High	High	High	Peak Found	High
High	Master Protein	Q9K4C3	Endonuclease NucS OS=Streptomyces coelicolor (strain ATCC BAA-471 / A3(2) / M145) OX=100226 GN=nucS PE=3 SV=2	0	6.504	7	1	1	1	223	24.6	5.38	2.47	SCO5388	Peak Found	Peak Found	High	Peak Found	Peak Found
High	Master Protein	Q9KYR1	Transcription termination/antitermination protein NusA OS=Streptomyces coelicolor (strain ATCC BAA-471 / A3(2) / M145) OX=100226 GN=nusA PE=3 SV=1	0	83.373	36	11	44	11	340	36.9	5.54	120.95	nusA	High	High	High	High	High
High	Master Protein	Q9RJ90	PAS domain-containing protein OS=Streptomyces coelicolor (strain ATCC BAA-471 / A3(2) / M145) OX=100226 GN=SCO0675 PE=4 SV=1	0	8.576	4	3	3	3	884	92.9	6.81	1.89	SCO0675	Peak Found	High	Peak Found	Peak Found	Peak Found
High	Master Protein	Q9KXW9	Putative mutT-like protein OS=Streptomyces coelicolor (strain ATCC BAA-471 / A3(2) / M145) OX=100226 GN=SCO4272 PE=4 SV=1	0	5.105	8	2	3	2	323	35.4	5.36	6.21	SCO4272; SSPG_RS17075	High	Peak Found	High	Peak Found	Peak Found
High	Master Protein	Q9K4L7	Putative two-component sensor histidine kinase OS=Streptomyces coelicolor (strain ATCC BAA-471 / A3(2) / M145) OX=100226 GN=SCO7297 PE=4 SV=1	0	14.925	5	2	5	2	497	54.5	4.82	12.97	SCO7297; SSPG_RS02690	High	High	High	Peak Found	Peak Found
High	Master Protein	Q9RKT7	Putative dehydrogenase OS=Streptomyces coelicolor (strain ATCC BAA-471 / A3(2) / M145) OX=100226 GN=SCO6255 PE=4 SV=1	0	8.607	4	1	4	1	337	36	5.14	13.2	SCO6255; SSPG_RS06815	High	High	High	High	Peak Found
High	Master Protein	Q8CJS0	Histidine kinase OS=Streptomyces coelicolor (strain ATCC BAA-471 / A3(2) / M145) OX=100226 GN=SCO5239 PE=4 SV=1	0	27.959	15	5	13	5	491	54.1	5.6	25.79	SCO5239; SSPG_RS12120	High	High	High	High	Peak Found
High	Master Protein	Q7AKN2	Acyl-CoA dehydrogenase OS=Streptomyces coelicolor (strain ATCC BAA-471 / A3(2) / M145) OX=100226 GN=SCO2779 PE=3 SV=1	0	24.248	13	6	15	6	386	41.7	5.34	33.89	SCO2779; SSPG_RS23820	High	High	High	High	High
High	Master Protein	Q9X8J2	UPF0145 protein SCO3412 OS=Streptomyces coelicolor (strain ATCC BAA-471 / A3(2) / M145) OX=100226 GN=SCO3412 PE=3 SV=1	0	10.828	26	3	8	3	106	11.3	7.36	8.09	SCO3412	High	High	High	High	High
High	Master Protein	Q9FC74	Putative ECF-family RNA polymerase sigma factor OS=Streptomyces coelicolor (strain ATCC BAA-471 / A3(2) / M145) OX=100226 GN=SCO7112 PE=3 SV=1	0	7.555	4	1	4	1	298	32.8	6.33	9.86	SCO7112; SSPG_RS03615	Peak Found	High	High	High	High
High	Master Protein	Q9FBN4	Fumarate hydratase class I OS=Streptomyces coelicolor (strain ATCC BAA-471 / A3(2) / M145) OX=100226 GN=SCO5044 PE=3 SV=1	0	39.963	14	6	10	6	558	60.7	5.11	19.7	SCO5044; SSPG_RS13130	High	High	High	High	Peak Found
High	Master Protein	O68816	Tryptophan synthase alpha chain OS=Streptomyces coelicolor (strain ATCC BAA-471 / A3(2) / M145) OX=100226 GN=trpA PE=3 SV=1	0	5.059	4	1	2	1	271	27.7	5.05	6.41	trpA; SSPG_RS27635	High	Peak Found	Peak Found	High	Peak Found
High	Master Protein	Q9X930	Putative integral membrane transport protein OS=Streptomyces coelicolor (strain ATCC BAA-471 / A3(2) / M145) OX=100226 GN=SCO3565 PE=4 SV=1	0	11.021	19	2	7	2	162	16.8	9.92	15.26	SCO3565; SSPG_RS20485	High	High	High	High	High
High	Master Protein	Q9RKL1	Phosphoribosylaminoimidazole-succinocarboxamide synthase OS=Streptomyces coelicolor (strain ATCC BAA-471 / A3(2) / M145) OX=100226 GN=purC PE=3 SV=1	0	49.357	29	6	22	6	299	33	4.77	71.22	hemH; SSPG_RS18110	High	High	High	High	High
High	Master Protein	Q93JF6	Bac_luciferase domain-containing protein OS=Streptomyces coelicolor (strain ATCC BAA-471 / A3(2) / M145) OX=100226 GN=SCO5971 PE=4 SV=1	0	39.515	22	4	6	4	307	33.1	5.17	19	SCO5971; SSPG_RS08705	High	Peak Found	Peak Found	High	Peak Found
High	Master Protein	Q9L1B1	Argininosuccinate lyase OS=Streptomyces coelicolor (strain ATCC BAA-471 / A3(2) / M145) OX=100226 GN=argH PE=3 SV=1	0	16.358	7	3	3	3	475	50.9	5.53	5.76	SCO1570	Not Found	Peak Found	High	High	Peak Found
High	Master Protein	Q9XAE5	Putative tetR-family transcriptional regulator OS=Streptomyces coelicolor (strain ATCC BAA-471 / A3(2) / M145) OX=100226 GN=SCO5296 PE=4 SV=1	0	12.238	13	2	5	2	217	24.2	5.24	8.42	SCO5296	High	High	High	Peak Found	Peak Found
High	Master Protein	Q9RJ33	Putative membrane protein OS=Streptomyces coelicolor (strain ATCC BAA-471 / A3(2) / M145) OX=100226 GN=SCO1835 PE=4 SV=1	0	11.457	21	1	5	1	61	6.5	6.6	8.65	SCO1835; SSPG_RS28660	High	High	High	Peak Found	High
High	Master Protein	Q9AK31	Putative ECF sigma factor OS=Streptomyces coelicolor (strain ATCC BAA-471 / A3(2) / M145) OX=100226 GN=SCO4895 PE=3 SV=1	0	39.686	15	3	14	3	334	36.8	4.97	40.66	SCO4895; SSPG_RS13870	High	High	High	High	High
High	Master Protein	Q93J51	UDP-glucose 6-dehydrogenase OS=Streptomyces coelicolor (strain ATCC BAA-471 / A3(2) / M145) OX=100226 GN=SCO3052 PE=3 SV=1	0	7.382	3	1	3	1	447	47.8	5.47	8.27	SCO3052; SSPG_RS22465	Peak Found	High	High	Peak Found	High
High	Master Protein	Q9KYW3	Putative regulatory protein OS=Streptomyces coelicolor (strain ATCC BAA-471 / A3(2) / M145) OX=100226 GN=SCO3018 PE=4 SV=1	0	4.632	4	1	2	1	329	35.1	5.33	5.54	SCO3018; SSPG_RS22655	Peak Found	High	High	Peak Found	Peak Found
High	Master Protein	Q9L0H5	Putative integral membrane protein OS=Streptomyces coelicolor (strain ATCC BAA-471 / A3(2) / M145) OX=100226 GN=SCO4782 PE=4 SV=1	0	9.667	8	1	5	1	219	22.7	4.54	9.3	SCO4782	High	High	High	High	High
High	Master Protein	O88050	Putative secreted protein OS=Streptomyces coelicolor (strain ATCC BAA-471 / A3(2) / M145) OX=100226 GN=SCO1590 PE=4 SV=1	0	23.169	13	4	5	4	414	45.7	7.21	13.61	SCO1590	High	High	Peak Found	Peak Found	Peak Found
High	Master Protein	O54110	Probable transcriptional regulator OS=Streptomyces coelicolor (strain ATCC BAA-471 / A3(2) / M145) OX=100226 GN=SCO5914 PE=3 SV=1	0	5.568	5	2	5	2	330	35.3	7.65	4.04	SCO5914	High	High	High	Peak Found	Peak Found
High	Master Protein	Q9L1B2	Putative oxidoreductase OS=Streptomyces coelicolor (strain ATCC BAA-471 / A3(2) / M145) OX=100226 GN=SCO1569 PE=4 SV=1	0	24.161	11	3	10	3	350	37.3	5.35	28.38	SCO1569	High	Peak Found	High	High	High
High	Master Protein	Q9S2D8	Putative transcriptional repressor protein OS=Streptomyces coelicolor (strain ATCC BAA-471 / A3(2) / M145) OX=100226 GN=SCO0275 PE=4 SV=1	0	7.147	6	2	3	2	385	40.3	6.55	5.59	SCO0275; SSPG_RS36685	Peak Found	High	High	Peak Found	Peak Found
High	Master Protein	Q9X8I7	Uncharacterized protein OS=Streptomyces coelicolor (strain ATCC BAA-471 / A3(2) / M145) OX=100226 GN=SCO3407 PE=4 SV=1	0	73.396	33	10	46	10	375	41.2	6.55	116.99	SCO3407; SSPG_RS20770	High	High	High	High	High
High	Master Protein	Q8CJW6	Uncharacterized protein OS=Streptomyces coelicolor (strain ATCC BAA-471 / A3(2) / M145) OX=100226 GN=SCO3444 PE=4 SV=1	0	22.137	9	5	8	5	617	67.5	5.54	13.98	SCO3444	High	High	High	Peak Found	High
High	Master Protein	Q9S2S7	NYN domain-containing protein OS=Streptomyces coelicolor (strain ATCC BAA-471 / A3(2) / M145) OX=100226 GN=SCO2062 PE=4 SV=1	0	36.009	13	4	11	4	403	43.9	6.19	31.52	SCO2062; SSPG_RS27500	High	High	High	High	Peak Found
High	Master Protein	O86505	Probable branched-chain-amino-acid aminotransferase OS=Streptomyces coelicolor (strain ATCC BAA-471 / A3(2) / M145) OX=100226 GN=ilvE PE=3 SV=1	0	71.155	35	11	29	11	362	39.2	5.35	74.51	SCO5523	High	High	High	High	High
High	Master Protein	Q9L286	Pyridoxal 5'-phosphate synthase subunit PdxS OS=Streptomyces coelicolor (strain ATCC BAA-471 / A3(2) / M145) OX=100226 GN=pdxS PE=3 SV=1	0	33.164	19	5	13	5	303	32.2	5.25	33.74	SCO1523; SSPG_RS30280	High	High	High	High	High
High	Master Protein	Q9RJ64	WYL domain-containing protein OS=Streptomyces coelicolor (strain ATCC BAA-471 / A3(2) / M145) OX=100226 GN=SCO1637 PE=4 SV=1	0	26.198	20	4	9	4	317	35.2	6.23	17.21	SCO1637; SSPG_RS29675	High	High	High	Peak Found	Peak Found
High	Master Protein	Q9L0I7	Inosine-5'-monophosphate dehydrogenase OS=Streptomyces coelicolor (strain ATCC BAA-471 / A3(2) / M145) OX=100226 GN=guaB PE=3 SV=1	0	190.123	45	16	91	16	501	52.4	6.64	267	SCO4770; SSPG_RS14515	High	High	High	High	High
High	Master Protein	Q9F3H5	Putative mutase OS=Streptomyces coelicolor (strain ATCC BAA-471 / A3(2) / M145) OX=100226 GN=SCO2806 PE=4 SV=1	0	5.338	8	1	3	1	198	21.8	5.82	7.41	SCO2806	High	High	Peak Found	High	Peak Found
High	Master Protein	Q9K4K4	Putative regulatory protein OS=Streptomyces coelicolor (strain ATCC BAA-471 / A3(2) / M145) OX=100226 GN=SCO7310 PE=4 SV=1	0	65.503	50	7	30	7	151	16.9	5.88	68.19	SCO7310; SSPG_RS02625	High	High	High	High	High
High	Master Protein	Q9Z501	Putative export associated protein OS=Streptomyces coelicolor (strain ATCC BAA-471 / A3(2) / M145) OX=100226 GN=SCO1965 PE=4 SV=1	0	68.716	52	7	32	7	192	20.6	6.18	85.64	SCO1965; SSPG_RS28005	High	High	High	High	High
High	Master Protein	Q7AKS0	Catalase OS=Streptomyces coelicolor (strain ATCC BAA-471 / A3(2) / M145) OX=100226 GN=SCO0666 PE=3 SV=1	0	183.697	36	18	98	18	759	81.2	5.53	285.88	SCO0666; SSPG_RS34740	High	High	High	High	High
Medium	Master Protein	Q9X8I6	tRNA(Ile)-lysidine synthase OS=Streptomyces coelicolor (strain ATCC BAA-471 / A3(2) / M145) OX=100226 GN=tilS PE=3 SV=1	0.011	1.314	2	1	2	1	352	36.7	10.04	0	SCO3406; SSPG_RS20775; tilS	High	Peak Found	High	Peak Found	Peak Found
High	Master Protein	Q9X7V7	Putative phytoene dehydrogenase OS=Streptomyces coelicolor (strain ATCC BAA-471 / A3(2) / M145) OX=100226 GN=SCO6762 PE=4 SV=1	0	28.848	15	5	10	5	478	50.3	6.76	27.22	SCO6762	High	High	High	High	High
High	Master Protein	Q9L1I3	Uncharacterized protein OS=Streptomyces coelicolor (strain ATCC BAA-471 / A3(2) / M145) OX=100226 GN=SCO2593 PE=4 SV=1	0	8.734	12	3	4	3	329	35.7	9.96	4.29	SCO2593	Peak Found	High	Peak Found	High	Peak Found
High	Master Protein	Q8CJX6	Bifunctional protein GlmU OS=Streptomyces coelicolor (strain ATCC BAA-471 / A3(2) / M145) OX=100226 GN=glmU PE=3 SV=1	0	17.702	14	4	5	4	482	49.8	6.13	8.11	glmU; SSPG_RS22105	High	High	High	High	Peak Found
High	Master Protein	Q9AK96	PadR domain-containing protein OS=Streptomyces coelicolor (strain ATCC BAA-471 / A3(2) / M145) OX=100226 GN=SCO1366 PE=4 SV=1	0	98.109	37	9	61	9	217	22.8	7.15	178.1	SCO1366	High	High	High	High	High
High	Master Protein	Q93IZ7	Putative chaperone OS=Streptomyces coelicolor (strain ATCC BAA-471 / A3(2) / M145) OX=100226 GN=SCO7523 PE=3 SV=1	0	235.404	43	27	106	25	837	90.6	5.2	298	SCO7523	High	High	High	High	High
High	Master Protein	Q93JI8	Methyltransf_11 domain-containing protein OS=Streptomyces coelicolor (strain ATCC BAA-471 / A3(2) / M145) OX=100226 GN=SCO1973 PE=4 SV=1	0	50.421	28	5	22	5	264	28.5	6.96	60.15	SCO1973; SSPG_RS27965	High	High	High	High	High
High	Master Protein	O69939	Putative hydrolase OS=Streptomyces coelicolor (strain ATCC BAA-471 / A3(2) / M145) OX=100226 GN=SCO6411 PE=4 SV=1	0	47.863	33	6	20	6	280	31.7	5.66	59.44	SCO6411; SSPG_RS06310	High	High	High	High	High
High	Master Protein	O86793	tRNA N6-adenosine threonylcarbamoyltransferase OS=Streptomyces coelicolor (strain ATCC BAA-471 / A3(2) / M145) OX=100226 GN=tsaD PE=3 SV=1	0	52.525	25	7	23	7	374	39	5.85	46.04	SCO4752	High	High	High	High	High
High	Master Protein	Q9S210	Uncharacterized protein OS=Streptomyces coelicolor (strain ATCC BAA-471 / A3(2) / M145) OX=100226 GN=SCO1790 PE=4 SV=1	0	20.505	22	4	10	4	210	22.8	4.64	24.36	SCO1790; SSPG_RS28895	High	High	High	Peak Found	High
High	Master Protein	Q8CJK2	Putative oxidoreductase OS=Streptomyces coelicolor (strain ATCC BAA-471 / A3(2) / M145) OX=100226 GN=SCO7374 PE=3 SV=1	0	24.173	5	3	3	3	830	90.5	5.57	10.96	SCO7374	Peak Found	Peak Found	Peak Found	High	Peak Found
High	Master Protein	Q9S2H7	Ribonuclease PH OS=Streptomyces coelicolor (strain ATCC BAA-471 / A3(2) / M145) OX=100226 GN=rph PE=3 SV=1	0	108.808	46	9	40	9	245	26.4	6.13	119.37	rph; SSPG_RS23220	High	High	High	High	High
High	Master Protein	Q9F3A3	Putative oxidoreductase OS=Streptomyces coelicolor (strain ATCC BAA-471 / A3(2) / M145) OX=100226 GN=SCO7572 PE=4 SV=1	0	29.92	7	5	11	5	998	106.6	6.25	11.19	SCO7572	High	High	High	High	Peak Found
High	Master Protein	Q8CJJ8	Glutamate--cysteine ligase OS=Streptomyces coelicolor (strain ATCC BAA-471 / A3(2) / M145) OX=100226 GN=SCO7509 PE=4 SV=1	0	66.817	21	8	34	8	492	55.8	5.43	59.81	SCO7509	High	High	High	High	Peak Found
High	Master Protein	Q9KZ82	Putative two-component system reponse regulator OS=Streptomyces coelicolor (strain ATCC BAA-471 / A3(2) / M145) OX=100226 GN=SCO3063 PE=4 SV=1	0	38.855	32	6	19	6	225	25	5.43	30.55	SCO3063; SSPG_RS22410	High	High	High	High	High
High	Master Protein	Q9FBI3	Putative reductase OS=Streptomyces coelicolor (strain ATCC BAA-471 / A3(2) / M145) OX=100226 GN=SCO5176 PE=4 SV=1	0.003	1.939	4	1	1	1	370	38.6	8.31	0	SCO5176	Peak Found	High	Peak Found	Peak Found	Peak Found
High	Master Protein	Q9XA42	Putative transcriptional regulator OS=Streptomyces coelicolor (strain ATCC BAA-471 / A3(2) / M145) OX=100226 GN=SCO3571 PE=1 SV=1	0	90.167	38	9	60	9	224	24.7	6.16	169.36	SCO3571; SSPG_RS20460	High	High	High	High	High
High	Master Protein	Q9X7N0	Uncharacterized protein OS=Streptomyces coelicolor (strain ATCC BAA-471 / A3(2) / M145) OX=100226 GN=SCO6724 PE=4 SV=1	0	9.31	15	1	2	1	109	12.1	10.49	6.69	SCO6724; SSPG_RS04820	High	High	Peak Found	Peak Found	Peak Found
High	Master Protein	Q8CJT8	Formyltetrahydrofolate deformylase OS=Streptomyces coelicolor (strain ATCC BAA-471 / A3(2) / M145) OX=100226 GN=purU PE=3 SV=1	0	23.007	13	3	9	3	297	32.8	6.47	25.63	purU; SSPG_RS16450	High	High	High	Peak Found	High
High	Master Protein	Q9RDA8	Putative N-acetylglucosamine-6-phosphate deacetylase OS=Streptomyces coelicolor (strain ATCC BAA-471 / A3(2) / M145) OX=100226 GN=SCO2843 PE=3 SV=1	0.001	3.49	3	1	3	1	259	28	5.22	5.24	SCO2843; SSPG_RS23480	Peak Found	High	High	High	Peak Found
High	Master Protein	O86835	Uncharacterized zinc protease SCO5738 OS=Streptomyces coelicolor (strain ATCC BAA-471 / A3(2) / M145) OX=100226 GN=SCO5738 PE=3 SV=1	0	4.756	3	1	2	1	459	49.6	7.02	5.95	SCO5738; SSPG_RS09860	High	High	Peak Found	Peak Found	Peak Found
High	Master Protein	Q9X8R3	Tryptophan 2,3-dioxygenase OS=Streptomyces coelicolor (strain ATCC BAA-471 / A3(2) / M145) OX=100226 GN=kynA PE=3 SV=1	0	13.865	18	4	6	4	271	30.3	5.67	13.34	SCO3646	High	High	High	Peak Found	Peak Found
High	Master Protein	Q9X9Z4	Putative ABC transporter ATP-binding subunit OS=Streptomyces coelicolor (strain ATCC BAA-471 / A3(2) / M145) OX=100226 GN=SCO1798 PE=4 SV=1	0	17.187	14	3	6	3	265	29	5.29	15.93	SCO1798; SSPG_RS28850	High	High	High	High	Peak Found
High	Master Protein	Q9XA59	Putative two-component system response transcriptional regulator OS=Streptomyces coelicolor (strain ATCC BAA-471 / A3(2) / M145) OX=100226 GN=SCO3818 PE=4 SV=1	0	14.516	15	3	5	2	218	23.7	5.78	12.31	SCO3818	High	High	High	Peak Found	Peak Found
High	Master Protein	Q9RJC2	Uncharacterized protein OS=Streptomyces coelicolor (strain ATCC BAA-471 / A3(2) / M145) OX=100226 GN=SCO0642 PE=4 SV=1	0	5.706	4	2	3	2	581	63.8	5.74	4.42	SCO0642	High	Peak Found	High	Peak Found	Peak Found
High	Master Protein	Q9FCD7	Tripeptidyl aminopeptidase OS=Streptomyces coelicolor (strain ATCC BAA-471 / A3(2) / M145) OX=100226 GN=tap PE=3 SV=1	0	52.681	21	9	16	9	541	58.5	8.1	37	SCO1230	High	High	High	Peak Found	Peak Found
High	Master Protein	Q9L2I4	Putative transport ATPase OS=Streptomyces coelicolor (strain ATCC BAA-471 / A3(2) / M145) OX=100226 GN=SCO2499 PE=4 SV=1	0	68.935	10	10	21	10	1472	151.6	6.9	59.62	SCO2499	High	High	High	High	Peak Found
High	Master Protein	Q9FCI9	Uncharacterized protein OS=Streptomyces coelicolor (strain ATCC BAA-471 / A3(2) / M145) OX=100226 GN=SCO5199 PE=4 SV=1	0	14.85	9	4	14	4	487	51.7	4.79	21.43	SCO5199; SSPG_RS12345	High	High	High	High	High
High	Master Protein	Q9AK47	Uncharacterized protein OS=Streptomyces coelicolor (strain ATCC BAA-471 / A3(2) / M145) OX=100226 GN=SCO4879 PE=4 SV=1	0	97.704	26	10	43	10	443	47.9	7.8	132.68	SCO4879	High	High	High	High	High
High	Master Protein	Q9KY11	Histidine kinase OS=Streptomyces coelicolor (strain ATCC BAA-471 / A3(2) / M145) OX=100226 GN=SCO7327 PE=4 SV=1	0	12.095	3	3	4	2	1331	142.1	4.87	4.21	SCO7327	Peak Found	Peak Found	High	Peak Found	Peak Found
High	Master Protein	Q9K4B6	Putative ABC transporter ATP-binding subunit OS=Streptomyces coelicolor (strain ATCC BAA-471 / A3(2) / M145) OX=100226 GN=SCO5395 PE=4 SV=1	0	26.105	16	4	6	4	346	37.5	7.08	12.03	SCO5395; SSPG_RS11455	Peak Found	High	High	Peak Found	Peak Found
High	Master Protein	P18184	RNA polymerase principal sigma factor HrdC OS=Streptomyces coelicolor (strain ATCC BAA-471 / A3(2) / M145) OX=100226 GN=hrdC PE=3 SV=1	0	6.94	5	1	3	1	339	38.2	7.39	5.17	SCO0895; SSPG_RS33585	High	High	High	Peak Found	Peak Found
High	Master Protein	Q8CJN9	Putative transferase OS=Streptomyces coelicolor (strain ATCC BAA-471 / A3(2) / M145) OX=100226 GN=SCO6180 PE=4 SV=1	0	19.955	8	4	8	4	546	59.1	6.01	17.93	SCO6180	High	High	High	Peak Found	Peak Found
High	Master Protein	O88014	6-phosphogluconate dehydrogenase OS=Streptomyces coelicolor (strain ATCC BAA-471 / A3(2) / M145) OX=100226 GN=SCO6658 PE=4 SV=1	0	59.117	20	7	30	7	293	31.9	5.44	75.76	SCO6658; SSPG_RS05140; gnd	High	High	High	High	High
High	Master Protein	Q04943	Signal transduction histidine-protein kinase AfsQ2 OS=Streptomyces coelicolor (strain ATCC BAA-471 / A3(2) / M145) OX=100226 GN=afsQ2 PE=3 SV=1	0	9.748	5	2	3	2	535	57.4	5.35	4.56	SCO4906; SSPG_RS13815	Peak Found	Peak Found	High	Peak Found	High
High	Master Protein	Q9X7N1	YCII domain-containing protein OS=Streptomyces coelicolor (strain ATCC BAA-471 / A3(2) / M145) OX=100226 GN=SCO6725 PE=4 SV=1	0	5.808	24	2	4	2	98	10.6	4.84	8.91	SCO6725; SSPG_RS04815	High	High	High	Peak Found	Peak Found
High	Master Protein	Q9XAD6	NifU_N domain-containing protein OS=Streptomyces coelicolor (strain ATCC BAA-471 / A3(2) / M145) OX=100226 GN=SCO1920 PE=4 SV=1	0	21.302	27	3	6	3	156	17.1	4.78	14.11	SCO1920; SSPG_RS28225	High	High	High	High	Peak Found
High	Master Protein	Q9KZU9	Putative secreted 5'-nucleotidase OS=Streptomyces coelicolor (strain ATCC BAA-471 / A3(2) / M145) OX=100226 GN=SCO4152 PE=3 SV=1	0	48.466	19	8	15	8	612	64.4	5.73	34.99	SCO4152	High	High	High	Peak Found	Peak Found
High	Master Protein	Q9AK45	Putative polysaccharide biosynthesis related protein OS=Streptomyces coelicolor (strain ATCC BAA-471 / A3(2) / M145) OX=100226 GN=SCO4881 PE=4 SV=1	0	56.637	25	8	29	8	312	34.5	5.47	82.24	SCO4881; SSPG_RS13940	High	High	High	High	High
High	Master Protein	Q9S2Q0	DUF4240 domain-containing protein OS=Streptomyces coelicolor (strain ATCC BAA-471 / A3(2) / M145) OX=100226 GN=SCO2186 PE=4 SV=1	0	19.482	13	3	6	3	234	26.2	4.75	18.74	SCO2186	High	High	High	High	High
High	Master Protein	Q9RI54	Putative oxidoreductase OS=Streptomyces coelicolor (strain ATCC BAA-471 / A3(2) / M145) OX=100226 GN=SCO0192 PE=4 SV=1	0	39.146	26	8	26	8	416	43.6	9.38	51.42	SCO0192	High	High	High	High	High
High	Master Protein	Q9KZ20	Putative secreted protein OS=Streptomyces coelicolor (strain ATCC BAA-471 / A3(2) / M145) OX=100226 GN=SCO2217 PE=4 SV=1	0	4.05	2	1	5	1	501	53.6	4.75	7.32	SCO2217	High	High	High	High	High
High	Master Protein	Q9KZP4	Putative mannose-1-phosphate guanyltransferase OS=Streptomyces coelicolor (strain ATCC BAA-471 / A3(2) / M145) OX=100226 GN=SCO1388 PE=4 SV=1	0	178.853	37	20	90	20	831	89.6	5.15	232.01	SCO1388	High	High	High	High	High
High	Master Protein	Q9ZBZ1	VWFA domain-containing protein OS=Streptomyces coelicolor (strain ATCC BAA-471 / A3(2) / M145) OX=100226 GN=SCO3939 PE=4 SV=1	0	8.829	7	3	6	3	482	50.9	5.59	6.38	SCO3939	Peak Found	High	High	High	Peak Found
High	Master Protein	Q8CK42	Putative regulatory protein OS=Streptomyces coelicolor (strain ATCC BAA-471 / A3(2) / M145) OX=100226 GN=SCO0946 PE=4 SV=1	0	74.784	25	13	36	13	696	75.5	5.31	76.78	SCO0946	High	High	High	High	High
High	Master Protein	Q9X926	Putative secreted protein OS=Streptomyces coelicolor (strain ATCC BAA-471 / A3(2) / M145) OX=100226 GN=SCO3561 PE=4 SV=1	0	17.215	9	3	4	3	431	47.1	8.35	10.78	SCO3561; SSPG_RS20505	High	High	Peak Found	Peak Found	Peak Found
High	Master Protein	Q9ZBQ5	HTH hxlR-type domain-containing protein OS=Streptomyces coelicolor (strain ATCC BAA-471 / A3(2) / M145) OX=100226 GN=SCO5574 PE=4 SV=1	0	5.967	9	1	1	1	141	15.8	5.86	2.76	SCO5574; SSPG_RS10525	Peak Found	Peak Found	High	Peak Found	Peak Found
High	Master Protein	Q9RJC6	Uncharacterized protein OS=Streptomyces coelicolor (strain ATCC BAA-471 / A3(2) / M145) OX=100226 GN=SCO0767 PE=4 SV=1	0	22.34	6	4	10	4	835	89.7	5.55	27.85	SCO0767	High	High	High	High	High
High	Master Protein	Q9S2G4	Nicotinate phosphoribosyltransferase OS=Streptomyces coelicolor (strain ATCC BAA-471 / A3(2) / M145) OX=100226 GN=SCO2917 PE=3 SV=1	0	6.343	4	2	6	2	448	47.4	5.2	12.58	SCO2917	High	High	High	Peak Found	Peak Found
High	Master Protein	Q9KZL6	Phosphomannomutase OS=Streptomyces coelicolor (strain ATCC BAA-471 / A3(2) / M145) OX=100226 GN=SCO3028 PE=4 SV=1	0	19.455	9	3	5	3	454	48.2	5.01	14.68	manB	High	High	High	High	Peak Found
High	Master Protein	Q9RKF1	Putative aldehyde dehydrogenase OS=Streptomyces coelicolor (strain ATCC BAA-471 / A3(2) / M145) OX=100226 GN=SCO3486 PE=3 SV=1	0	70.967	25	9	37	9	492	52.1	5.74	86.12	SCO3486	High	High	High	High	High
High	Master Protein	Q9S2W9	UDP-N-acetylmuramoylalanine--D-glutamate ligase OS=Streptomyces coelicolor (strain ATCC BAA-471 / A3(2) / M145) OX=100226 GN=murD PE=3 SV=1	0	17.18	10	3	6	3	471	49.1	5.43	15.84	murD; SSPG_RS27380	High	High	High	High	Peak Found
High	Master Protein	Q9RKK6	Phosphoribosylformylglycinamidine synthase subunit PurQ OS=Streptomyces coelicolor (strain ATCC BAA-471 / A3(2) / M145) OX=100226 GN=purQ PE=3 SV=1	0	23.722	23	4	12	4	226	24.5	6	28.27	SCO4078; SSPG_RS18060	High	High	High	High	High
High	Master Protein	P16250	Phosphoribosyl isomerase A OS=Streptomyces coelicolor (strain ATCC BAA-471 / A3(2) / M145) OX=100226 GN=priA PE=1 SV=1	0	54.346	43	8	23	8	240	25.1	4.82	48.52	SCO2050; SSPG_RS27565	High	High	High	High	High
High	Master Protein	Q9X8N8	L-aspartate oxidase OS=Streptomyces coelicolor (strain ATCC BAA-471 / A3(2) / M145) OX=100226 GN=nadB PE=3 SV=1	0	5.122	3	1	2	1	580	61.2	6.52	0	SCO3382	High	High	Peak Found	Peak Found	Peak Found
High	Master Protein	Q9RJH2	2-dehydropantoate 2-reductase OS=Streptomyces coelicolor (strain ATCC BAA-471 / A3(2) / M145) OX=100226 GN=SCO0462 PE=3 SV=1	0	9.281	5	1	4	1	309	32.6	6.32	13.58	SCO0462	High	High	High	High	Peak Found
High	Master Protein	Q9FCA0	GATase cobBQ-type domain-containing protein OS=Streptomyces coelicolor (strain ATCC BAA-471 / A3(2) / M145) OX=100226 GN=SCO1213 PE=4 SV=1	0	6.293	5	1	3	1	242	26.2	5.34	7.35	SCO1213; SSPG_RS31855	Peak Found	High	High	High	Peak Found
High	Master Protein	P16245	Histidinol dehydrogenase OS=Streptomyces coelicolor (strain ATCC BAA-471 / A3(2) / M145) OX=100226 GN=hisD PE=3 SV=3	0	70.093	29	10	34	10	441	46.5	5.19	87.63	hisD	High	High	High	High	High
Medium	Master Protein	Q8CJN1	Putative aminotransferase OS=Streptomyces coelicolor (strain ATCC BAA-471 / A3(2) / M145) OX=100226 GN=SCO6412 PE=3 SV=1	0.027	0.809	2	1	1	1	427	45.8	6.54	0	SCO6412	High	Peak Found	Peak Found	Peak Found	Peak Found
High	Master Protein	Q9RKF8	Beta-galactosidase OS=Streptomyces coelicolor (strain ATCC BAA-471 / A3(2) / M145) OX=100226 GN=SCO3479 PE=3 SV=1	0	79.263	14	11	25	11	995	108.8	5.78	67.16	SCO3479	High	High	High	High	Peak Found
High	Master Protein	Q9S284	Uncharacterized protein OS=Streptomyces coelicolor (strain ATCC BAA-471 / A3(2) / M145) OX=100226 GN=SCO1747 PE=4 SV=1	0.001	3.098	4	1	1	1	283	30.4	6.44	0	SCO1747	Not Found	Peak Found	High	Not Found	Peak Found
High	Master Protein	O54569	Membrane protein insertase YidC OS=Streptomyces coelicolor (strain ATCC BAA-471 / A3(2) / M145) OX=100226 GN=yidC PE=3 SV=1	0	21.301	11	4	11	4	431	47.3	10.08	24.37	SCO3883	High	High	High	Peak Found	High
High	Master Protein	Q9ZBK5	Putative acyl-CoA dehydrogenase OS=Streptomyces coelicolor (strain ATCC BAA-471 / A3(2) / M145) OX=100226 GN=SCO6469 PE=3 SV=1	0	93.19	39	13	35	13	401	44.3	5.96	81.03	SCO6469	High	High	High	High	High
High	Master Protein	Q9FBN6	Fumarate hydratase class II OS=Streptomyces coelicolor (strain ATCC BAA-471 / A3(2) / M145) OX=100226 GN=fumC PE=3 SV=1	0	19.061	13	5	7	5	461	49	5.45	15.92	fumC	High	High	Peak Found	High	Peak Found
High	Master Protein	Q9RKT2	Putative sugar kinase OS=Streptomyces coelicolor (strain ATCC BAA-471 / A3(2) / M145) OX=100226 GN=SCO6260 PE=4 SV=1	0	11.902	9	2	4	2	382	41.4	8.56	11.6	SCO6260; SSPG_RS06790	High	High	High	Peak Found	Peak Found
High	Master Protein	Q9RIZ3	Usp domain-containing protein OS=Streptomyces coelicolor (strain ATCC BAA-471 / A3(2) / M145) OX=100226 GN=SCO0172 PE=4 SV=1	0	25.899	39	4	10	4	152	16.2	5.16	25.92	SCO0172	High	High	High	High	High
High	Master Protein	Q9KXU8	Putative threonine synthase OS=Streptomyces coelicolor (strain ATCC BAA-471 / A3(2) / M145) OX=100226 GN=SCO4293 PE=4 SV=1	0	52.158	24	7	14	7	428	45.2	4.91	37.6	SCO4293	High	High	High	High	High
High	Master Protein	Q9RDD7	Chaperone protein DnaJ 2 OS=Streptomyces coelicolor (strain ATCC BAA-471 / A3(2) / M145) OX=100226 GN=dnaJ2 PE=3 SV=1	0	4.084	7	2	3	2	378	40.5	6.65	1.66	SCO2554; SSPG_RS24975	Peak Found	Peak Found	High	High	Peak Found
High	Master Protein	Q9X8S3	Uncharacterized protein OS=Streptomyces coelicolor (strain ATCC BAA-471 / A3(2) / M145) OX=100226 GN=SCO3656 PE=4 SV=1	0	4.033	6	1	1	1	185	20.1	7.52	2.59	SCO3656; SSPG_RS20035	Not Found	Peak Found	High	Peak Found	Peak Found
High	Master Protein	Q9KZ89	Putative succinate dehydrogenase membrane subunit OS=Streptomyces coelicolor (strain ATCC BAA-471 / A3(2) / M145) OX=100226 GN=SCO4857 PE=4 SV=1	0	6.894	8	1	7	1	160	17.6	9.77	12.81	SCO4857	High	High	High	High	High
High	Master Protein	Q7AKG9	ECF RNA polymerase sigma factor SigR OS=Streptomyces coelicolor (strain ATCC BAA-471 / A3(2) / M145) OX=100226 GN=sigR PE=1 SV=1	0	31.545	26	4	7	4	227	25.2	5.39	17.46	SCO5216; SSPG_RS12240	High	Peak Found	High	High	High
High	Master Protein	Q9X7U9	Putative glycerol dehydrogenase OS=Streptomyces coelicolor (strain ATCC BAA-471 / A3(2) / M145) OX=100226 GN=SCO6754 PE=4 SV=1	0	4.046	3	1	3	1	340	35.4	5.53	6.88	SCO6754	High	Peak Found	High	High	Peak Found
High	Master Protein	Q9K4I4	Putative oxidoreductase OS=Streptomyces coelicolor (strain ATCC BAA-471 / A3(2) / M145) OX=100226 GN=SCO7241 PE=4 SV=1	0	11.081	5	2	3	2	540	56.8	6.42	8.78	SCO7241	High	High	Peak Found	Peak Found	Peak Found
High	Master Protein	Q93J75	Putative decarboxylase OS=Streptomyces coelicolor (strain ATCC BAA-471 / A3(2) / M145) OX=100226 GN=SCO2822 PE=4 SV=1	0	32.401	23	5	19	5	243	25.6	4.97	54.67	SCO2822; SSPG_RS23600	High	High	High	High	High
High	Master Protein	Q8CK13	FeS_assembly_P domain-containing protein OS=Streptomyces coelicolor (strain ATCC BAA-471 / A3(2) / M145) OX=100226 GN=SCO1919 PE=4 SV=1	0	5.798	10	1	3	1	110	12.1	4.17	8.31	SCO1919; SSPG_RS28230	Peak Found	High	High	High	Peak Found
High	Master Protein	Q9K4J5	Putative oxidoreductase OS=Streptomyces coelicolor (strain ATCC BAA-471 / A3(2) / M145) OX=100226 GN=SCO7319 PE=4 SV=1	0	119.674	35	13	67	13	481	52	9.07	162.91	SCO7319	High	High	High	High	High
High	Master Protein	Q9K3R3	Putative acyltransferase OS=Streptomyces coelicolor (strain ATCC BAA-471 / A3(2) / M145) OX=100226 GN=SCO1085 PE=4 SV=1	0	6.141	6	1	3	1	242	27	10.08	9.73	SCO1085; SSPG_RS32515	High	High	High	Peak Found	Peak Found
High	Master Protein	Q9XAF7	Uncharacterized protein OS=Streptomyces coelicolor (strain ATCC BAA-471 / A3(2) / M145) OX=100226 GN=SCO5308 PE=4 SV=1	0	14.347	12	3	3	3	293	32.1	7.17	7.71	SCO5308; SSPG_RS11775	Peak Found	High	High	High	Peak Found
High	Master Protein	Q8CK48	Putative oxidoreductase OS=Streptomyces coelicolor (strain ATCC BAA-471 / A3(2) / M145) OX=100226 GN=SCO0691 PE=4 SV=1	0	50.164	11	8	24	8	709	74.3	6.29	42.76	SCO0691	High	High	High	High	Peak Found
High	Master Protein	Q9RJ75	Putative cytochrome P450 OS=Streptomyces coelicolor (strain ATCC BAA-471 / A3(2) / M145) OX=100226 GN=SCO1626 PE=3 SV=1	0	14.426	10	4	4	4	498	55.1	6.13	2.2	SCO1626; SSPG_RS29730	Peak Found	Peak Found	High	Peak Found	Peak Found
High	Master Protein	Q8CJQ4	Transcriptional regulator OS=Streptomyces coelicolor (strain ATCC BAA-471 / A3(2) / M145) OX=100226 GN=SCO5811 PE=4 SV=1	0	4.168	6	1	3	1	206	22.9	6.01	6.96	SCO5811; SSPG_RS09480	High	High	High	Peak Found	Peak Found
High	Master Protein	P23156	Putative polyketide beta-ketoacyl synthase 2 OS=Streptomyces coelicolor (strain ATCC BAA-471 / A3(2) / M145) OX=100226 GN=SCO5317 PE=3 SV=1	0	44.086	20	5	14	5	424	43.5	5.97	35.11	SCO5317	High	High	High	High	High
High	Master Protein	Q9KZB9	Putative membrane transport protein OS=Streptomyces coelicolor (strain ATCC BAA-471 / A3(2) / M145) OX=100226 GN=SCO6970 PE=3 SV=1	0	21.769	11	5	10	5	714	75.3	8.16	15.44	SCO6970; SSPG_RS04330	High	High	High	Peak Found	Peak Found
High	Master Protein	Q9FCI7	MoaE-like protein OS=Streptomyces coelicolor (strain ATCC BAA-471 / A3(2) / M145) OX=100226 GN=SCO5201 PE=4 SV=1	0.001	3.367	9	1	1	1	152	16.2	5.11	2.43	SCO5201; SSPG_RS12335	Peak Found	Peak Found	Peak Found	High	Peak Found
High	Master Protein	Q9F345	HTH cro/C1-type domain-containing protein OS=Streptomyces coelicolor (strain ATCC BAA-471 / A3(2) / M145) OX=100226 GN=SCO5125 PE=4 SV=1	0.001	3.051	5	1	3	1	287	32.1	5.43	0	SCO5125; SSPG_RS12720	High	High	High	Peak Found	Peak Found
High	Master Protein	Q9L0L6	Putative adenosine/adenine deaminase OS=Streptomyces coelicolor (strain ATCC BAA-471 / A3(2) / M145) OX=100226 GN=SCO4644 PE=3 SV=1	0	14.142	10	3	6	3	343	37.6	5.76	12.3	SCO4644; SSPG_RS15135	High	High	High	High	Peak Found
High	Master Protein	Q9K3Y7	Putative 3-oxoacyl-[acyl-carrier protein] reductase OS=Streptomyces coelicolor (strain ATCC BAA-471 / A3(2) / M145) OX=100226 GN=SCO1346 PE=4 SV=1	0	36.717	31	6	16	6	253	25.9	5.71	32.89	SCO1346	High	High	High	High	Peak Found
High	Master Protein	Q9X814	Probable cytochrome c oxidase subunit 2 OS=Streptomyces coelicolor (strain ATCC BAA-471 / A3(2) / M145) OX=100226 GN=ctaC PE=3 SV=1	0	45.888	26	8	31	8	319	35.4	8.07	72.48	SCO2156	High	High	High	High	High
High	Master Protein	Q9L099	Uncharacterized protein OS=Streptomyces coelicolor (strain ATCC BAA-471 / A3(2) / M145) OX=100226 GN=SCO2447 PE=4 SV=1	0	18.73	25	3	6	3	153	16	4.91	13.44	SCO2447	Peak Found	High	High	High	High
High	Master Protein	Q9AK70	ENDO3c domain-containing protein OS=Streptomyces coelicolor (strain ATCC BAA-471 / A3(2) / M145) OX=100226 GN=SCO4047 PE=4 SV=1	0	19.461	21	3	8	3	197	21.4	6.95	18.53	SCO4047; SSPG_RS18200	High	High	High	High	High
High	Master Protein	Q9S274	Probable 3-oxacyl-(Acyl-carrier-protein) reductase OS=Streptomyces coelicolor (strain ATCC BAA-471 / A3(2) / M145) OX=100226 GN=SCO1815 PE=1 SV=1	0	9.819	15	3	6	3	234	24.8	6.6	10.51	SCO1815; SSPG_RS28765; fabG	High	High	Peak Found	High	Peak Found
High	Master Protein	Q9RJH9	Catalase-peroxidase OS=Streptomyces coelicolor (strain ATCC BAA-471 / A3(2) / M145) OX=100226 GN=katG PE=1 SV=1	0	23.899	10	5	6	5	740	80.8	4.88	7.95	SCO0560	Peak Found	High	High	High	Peak Found
High	Master Protein	Q8CJJ7	Putative oxidoreductase OS=Streptomyces coelicolor (strain ATCC BAA-471 / A3(2) / M145) OX=100226 GN=SCO7525 PE=3 SV=1	0	162.221	31	18	70	18	764	84.2	6.86	191.26	SCO7525	High	High	High	High	High
High	Master Protein	O69808	CN hydrolase domain-containing protein OS=Streptomyces coelicolor (strain ATCC BAA-471 / A3(2) / M145) OX=100226 GN=SCO6414 PE=4 SV=1	0	10.808	10	2	3	2	280	31.8	5.05	2.49	SCO6414; SSPG_RS06295	Peak Found	High	High	Peak Found	Peak Found
High	Master Protein	Q9FCA6	Biflaviolin synthase CYP158A2 OS=Streptomyces coelicolor (strain ATCC BAA-471 / A3(2) / M145) OX=100226 GN=cyp158a2 PE=1 SV=1	0	15.317	6	2	4	2	404	44.3	5.38	7.04	SCO1207; SSPG_RS31885	Peak Found	Peak Found	High	High	Peak Found
High	Master Protein	Q9XA81	Possible DNA-binding protein OS=Streptomyces coelicolor (strain ATCC BAA-471 / A3(2) / M145) OX=100226 GN=SCO0844 PE=4 SV=1	0	4.76	12	1	2	1	113	13	6.02	2.14	SCO0844; SSPG_RS33845	High	Peak Found	Peak Found	High	Peak Found
High	Master Protein	P0A4G6	Protein translocase subunit SecA OS=Streptomyces coelicolor (strain ATCC BAA-471 / A3(2) / M145) OX=100226 GN=secA PE=3 SV=1	0	83.912	18	14	37	14	947	106.4	5.11	90.21	SCO3005; SSPG_RS22720	High	High	High	High	High
High	Master Protein	Q9ADA7	Glycerol kinase 2 OS=Streptomyces coelicolor (strain ATCC BAA-471 / A3(2) / M145) OX=100226 GN=glpK2 PE=3 SV=1	0	56.384	21	9	27	9	512	56	4.92	62.86	SCO1660; SSPG_RS29560; glpK	High	High	High	High	High
High	Master Protein	Q9XA60	Putative branched-chain alpha keto acid dehydrogenase E1 alpha subunit OS=Streptomyces coelicolor (strain ATCC BAA-471 / A3(2) / M145) OX=100226 GN=SCO3817 PE=4 SV=1	0	12.795	6	2	3	2	417	45.4	5.39	8.02	SCO3817; SSPG_RS19220; pdhA	Peak Found	High	High	High	Peak Found
High	Master Protein	Q9WX10	Uncharacterized protein OS=Streptomyces coelicolor (strain ATCC BAA-471 / A3(2) / M145) OX=100226 GN=SCO3324 PE=4 SV=1	0	19.302	5	2	10	2	419	42.8	4.93	26.69	SCO3324	High	High	High	High	High
High	Master Protein	Q9S2M5	Putative D-lactate dehydrogenase OS=Streptomyces coelicolor (strain ATCC BAA-471 / A3(2) / M145) OX=100226 GN=SCO2118 PE=3 SV=1	0	53.269	28	7	28	7	331	36	5.38	69.86	SCO2118; SSPG_RS27225	High	High	High	High	High
High	Master Protein	Q9XAJ2	Putative peptide hydrolase OS=Streptomyces coelicolor (strain ATCC BAA-471 / A3(2) / M145) OX=100226 GN=SCO3610 PE=4 SV=1	0	59.873	22	9	26	9	606	65.7	4.81	69.85	SCO3610; SSPG_RS20270	High	High	High	High	High
High	Master Protein	Q8CJV9	Chaperone protein ClpB OS=Streptomyces coelicolor (strain ATCC BAA-471 / A3(2) / M145) OX=100226 GN=clpB PE=3 SV=1	0	96.393	22	15	39	14	865	94.4	5.06	73.26	SCO3661; SSPG_RS20020; clpB	High	High	High	High	High
High	Master Protein	Q9KYX2	Ribosome hibernation promoting factor OS=Streptomyces coelicolor (strain ATCC BAA-471 / A3(2) / M145) OX=100226 GN=hpf PE=3 SV=1	0	75.935	33	7	34	7	254	27.9	7.61	116.71	SCO3009	High	High	High	High	High
High	Master Protein	Q9S2Y5	Uncharacterized protein OS=Streptomyces coelicolor (strain ATCC BAA-471 / A3(2) / M145) OX=100226 GN=SCO2030 PE=4 SV=1	0	6.472	4	1	1	1	392	40.7	5.81	2.3	SCO2030	Peak Found	Peak Found	High	Peak Found	Peak Found
High	Master Protein	Q9S2I2	Uncharacterized protein OS=Streptomyces coelicolor (strain ATCC BAA-471 / A3(2) / M145) OX=100226 GN=SCO2021 PE=4 SV=1	0	33.396	31	5	14	5	197	20.8	7.06	27.23	SCO2021	High	High	High	High	High
High	Master Protein	Q9KXL9	RNA 2',3'-cyclic phosphodiesterase OS=Streptomyces coelicolor (strain ATCC BAA-471 / A3(2) / M145) OX=100226 GN=SCO4338 PE=3 SV=1	0	9.824	17	3	8	3	190	20.1	9.54	6.4	SCO4338	High	High	High	Peak Found	High
High	Master Protein	P80574	Phospho-2-dehydro-3-deoxyheptonate aldolase OS=Streptomyces coelicolor (strain ATCC BAA-471 / A3(2) / M145) OX=100226 GN=aroH PE=1 SV=3	0	62.18	22	9	34	9	450	49.8	5.55	74.53	SCO2115; SSPG_RS27240	High	High	High	High	High
High	Master Protein	O86699	UvrA-like protein OS=Streptomyces coelicolor (strain ATCC BAA-471 / A3(2) / M145) OX=100226 GN=SCO6517 PE=4 SV=1	0	20.671	6	3	8	3	796	84.9	6.23	18.68	SCO6517	High	High	High	High	Peak Found
High	Master Protein	Q9L1Z8	Putative serine protease (Putative secreted protein) OS=Streptomyces coelicolor (strain ATCC BAA-471 / A3(2) / M145) OX=100226 GN=SCO2637 PE=3 SV=1	0	3.996	1	1	1	1	1098	114.2	4.94	2.1	SCO2637	Peak Found	High	Peak Found	Not Found	Peak Found
High	Master Protein	Q9X7V9	Putative squalene-hopene cyclase OS=Streptomyces coelicolor (strain ATCC BAA-471 / A3(2) / M145) OX=100226 GN=SCO6764 PE=4 SV=1	0	11.902	4	2	3	2	680	75.2	5.47	4.25	SCO6764	High	High	High	Peak Found	Peak Found
High	Master Protein	Q9EWW8	GTPase Der OS=Streptomyces coelicolor (strain ATCC BAA-471 / A3(2) / M145) OX=100226 GN=der PE=3 SV=2	0	45.106	20	7	22	7	465	50.3	6	44.98	engA	High	High	High	High	High
High	Master Protein	Q9RKC6	Putative ABC transporter ATP-binding protein SCO3161 OS=Streptomyces coelicolor (strain ATCC BAA-471 / A3(2) / M145) OX=100226 GN=SCO3161 PE=3 SV=1	0.01	1.399	3	1	1	1	260	27.5	5.24	0	SCO3161; SSPG_RS21925	Peak Found	High	Peak Found	Peak Found	Peak Found
High	Master Protein	Q9L0D4	30S ribosomal protein S3 OS=Streptomyces coelicolor (strain ATCC BAA-471 / A3(2) / M145) OX=100226 GN=rpsC PE=3 SV=1	0	82.071	51	13	61	13	277	30.3	10.45	141.08	rpsC; SSPG_RS14830	High	High	High	High	High
High	Master Protein	Q9K4F8	Putative iron uptake regulatory protein OS=Streptomyces coelicolor (strain ATCC BAA-471 / A3(2) / M145) OX=100226 GN=SCO4180 PE=1 SV=1	0	4.476	8	1	1	1	145	16.2	6.35	2.53	SCO4180; SSPG_RS17520	Peak Found	Peak Found	High	Peak Found	Peak Found
High	Master Protein	Q9KZL8	bact-PGI_C domain-containing protein OS=Streptomyces coelicolor (strain ATCC BAA-471 / A3(2) / M145) OX=100226 GN=SCO3026 PE=4 SV=1	0	18.101	13	4	6	4	375	38.2	4.87	14.44	SCO3026; SSPG_RS22600	High	High	High	High	Peak Found
High	Master Protein	Q9WVX8	Anti-sigma-B factor antagonist OS=Streptomyces coelicolor (strain ATCC BAA-471 / A3(2) / M145) OX=100226 GN=rsbV PE=1 SV=1	0	16.742	35	3	24	3	113	12.3	5.24	46.32	SCO3549; SSPG_RS20565; BN159_RS20210	High	High	High	High	High
High	Master Protein	Q9RJB0	Polyketide_cyc domain-containing protein OS=Streptomyces coelicolor (strain ATCC BAA-471 / A3(2) / M145) OX=100226 GN=SCO0654 PE=4 SV=1	0	41.452	20	5	21	5	324	34.9	4.53	58.44	SCO0654	High	High	High	High	High
High	Master Protein	Q9S238	Chorismate mutase OS=Streptomyces coelicolor (strain ATCC BAA-471 / A3(2) / M145) OX=100226 GN=SCO1762 PE=4 SV=1	0.001	3.238	9	1	3	1	120	12.8	5.45	0	SCO1762; SSPG_RS29040; aroH	High	High	High	Peak Found	Peak Found
High	Master Protein	Q9X924	Putative oxidoreductase OS=Streptomyces coelicolor (strain ATCC BAA-471 / A3(2) / M145) OX=100226 GN=SCO3559 PE=4 SV=1	0	4.738	6	1	2	1	274	28.2	6.3	3.91	SCO3559; SSPG_RS20515	Peak Found	High	High	Not Found	Peak Found
High	Master Protein	Q9RJ51	Uncharacterized protein OS=Streptomyces coelicolor (strain ATCC BAA-471 / A3(2) / M145) OX=100226 GN=SCO1817 PE=4 SV=1	0	7.365	3	1	3	1	464	49.4	5.12	7.25	SCO1817	High	High	Peak Found	High	Peak Found
High	Master Protein	Q9Z546	STAS domain-containing protein OS=Streptomyces coelicolor (strain ATCC BAA-471 / A3(2) / M145) OX=100226 GN=SCO6126 PE=4 SV=1	0	4.688	10	1	4	1	104	11.2	5.43	9.96	SCO6126; SSPG_RS07455	High	High	High	High	Peak Found
High	Master Protein	Q9ZBQ6	Formamidopyrimidine-DNA glycosylase OS=Streptomyces coelicolor (strain ATCC BAA-471 / A3(2) / M145) OX=100226 GN=mutM PE=3 SV=3	0	6.523	4	1	2	1	286	32.5	9.36	5.12	SCO5573; SSPG_RS10530	High	High	Peak Found	Peak Found	Peak Found
High	Master Protein	Q9WX26	Uncharacterized protein OS=Streptomyces coelicolor (strain ATCC BAA-471 / A3(2) / M145) OX=100226 GN=SCO3307 PE=4 SV=1	0	6.765	8	2	2	2	300	33	5.1	4.94	SCO3307	Peak Found	High	Peak Found	High	Peak Found
High	Master Protein	Q9X844	Pantothenate synthetase OS=Streptomyces coelicolor (strain ATCC BAA-471 / A3(2) / M145) OX=100226 GN=panC PE=3 SV=2	0.003	2.155	3	1	2	1	337	35.4	5.99	1.68	panC; SSPG_RS20890	High	Peak Found	High	Peak Found	Peak Found
High	Master Protein	Q9XAD1	Uncharacterized protein OS=Streptomyces coelicolor (strain ATCC BAA-471 / A3(2) / M145) OX=100226 GN=SCO1925 PE=4 SV=1	0	97.881	34	13	48	13	473	52.7	5.12	116.19	SCO1925; SSPG_RS28200; sufB	High	High	High	High	High
High	Master Protein	Q9X9V5	HTH tetR-type domain-containing protein OS=Streptomyces coelicolor (strain ATCC BAA-471 / A3(2) / M145) OX=100226 GN=SCO1917 PE=1 SV=1	0.006	1.615	4	1	1	1	197	21.1	5.6	1.62	SCO1917; SSPG_RS28240	Peak Found	Peak Found	High	Peak Found	Peak Found
High	Master Protein	Q9L251	Putative O-methyltransferase OS=Streptomyces coelicolor (strain ATCC BAA-471 / A3(2) / M145) OX=100226 GN=SCO2670 PE=4 SV=1	0	5.348	7	2	3	2	324	35.8	5.5	0	SCO2670	High	High	Peak Found	Peak Found	Peak Found
High	Master Protein	O86742	Aldehyde dehydrogenase OS=Streptomyces coelicolor (strain ATCC BAA-471 / A3(2) / M145) OX=100226 GN=SCO5657 PE=3 SV=1	0	48.376	15	5	21	5	479	51.7	5.24	52.43	SCO5657	High	High	High	High	High
High	Master Protein	O86512	Putative membrane protein OS=Streptomyces coelicolor (strain ATCC BAA-471 / A3(2) / M145) OX=100226 GN=SCO5530 PE=4 SV=1	0	11.907	6	2	4	2	450	46.6	4.92	9.14	SCO5530; SSPG_RS10780	High	High	High	High	Peak Found
High	Master Protein	Q9KXP9	Alanine--tRNA ligase OS=Streptomyces coelicolor (strain ATCC BAA-471 / A3(2) / M145) OX=100226 GN=alaS PE=3 SV=1	0	180.581	32	21	72	21	890	95.7	5.34	199.18	alaS; SSPG_RS30385	High	High	High	High	High
High	Master Protein	O69874	Signal recognition particle protein OS=Streptomyces coelicolor (strain ATCC BAA-471 / A3(2) / M145) OX=100226 GN=ffh PE=3 SV=1	0	42.983	15	6	18	6	550	59.2	9.25	44.51	SCO5586	High	High	High	High	Peak Found
High	Master Protein	Q9KZX5	Putative export protein OS=Streptomyces coelicolor (strain ATCC BAA-471 / A3(2) / M145) OX=100226 GN=SCO4451 PE=4 SV=1	0	5.484	2	1	1	1	541	56.8	8.47	2.35	SCO4451; SSPG_RS16205	Peak Found	Peak Found	Peak Found	High	Peak Found
High	Master Protein	Q9KYN1	Uncharacterized protein OS=Streptomyces coelicolor (strain ATCC BAA-471 / A3(2) / M145) OX=100226 GN=SCO7354 PE=4 SV=1	0	51.963	15	8	21	8	802	84.6	5.4	49.86	SCO7354	High	High	High	High	High
High	Master Protein	Q8CK25	Putative acetyltransferase OS=Streptomyces coelicolor (strain ATCC BAA-471 / A3(2) / M145) OX=100226 GN=SCO1545 PE=4 SV=1	0	18.858	13	3	4	3	275	30.2	6.92	10.28	SCO1545	High	High	High	Peak Found	Peak Found
High	Master Protein	Q9ZBJ9	Putative oxidoreductase OS=Streptomyces coelicolor (strain ATCC BAA-471 / A3(2) / M145) OX=100226 GN=SCO6475 PE=4 SV=1	0	25.678	8	3	5	3	601	62.8	6.57	9.51	SCO6475	Peak Found	High	High	Peak Found	Peak Found
High	Master Protein	Q53876	Phosphoglucosamine mutase OS=Streptomyces coelicolor (strain ATCC BAA-471 / A3(2) / M145) OX=100226 GN=glmM PE=3 SV=2	0	9.805	6	2	14	2	452	46.9	5.25	16.56	glmM; SSPG_RS14690	High	High	High	High	Peak Found
High	Master Protein	Q9KY22	TerD domain-containing protein OS=Streptomyces coelicolor (strain ATCC BAA-471 / A3(2) / M145) OX=100226 GN=SCO2368 PE=1 SV=1	0	71.97	57	8	36	7	191	20.4	4.7	112.93	SCO2368; SSPG_RS25925	High	High	High	High	High
High	Master Protein	Q9FC52	Putative transcriptional regulatory protein OS=Streptomyces coelicolor (strain ATCC BAA-471 / A3(2) / M145) OX=100226 GN=SCO7134 PE=4 SV=1	0	23.096	6	5	10	5	923	98.6	6.4	21.58	SCO7134	High	High	High	Peak Found	Peak Found
High	Master Protein	Q9RJ32	Putative stress-like protein OS=Streptomyces coelicolor (strain ATCC BAA-471 / A3(2) / M145) OX=100226 GN=SCO1836 PE=4 SV=1	0	28.35	22	3	19	3	160	16.9	4.97	37.86	SCO1836; SSPG_RS28655	High	High	High	High	High
High	Master Protein	Q9X8I5	Hypoxanthine phosphoribosyltransferase OS=Streptomyces coelicolor (strain ATCC BAA-471 / A3(2) / M145) OX=100226 GN=SCO3405 PE=3 SV=1	0.001	3.738	5	1	2	1	187	20.2	4.94	4.26	SCO3405	High	Peak Found	Peak Found	High	Peak Found
High	Master Protein	Q9RDL5	Leucine--tRNA ligase OS=Streptomyces coelicolor (strain ATCC BAA-471 / A3(2) / M145) OX=100226 GN=leuS PE=3 SV=1	0	50.825	15	11	25	11	966	107.1	5.26	47.03	leuS; SSPG_RS24890	High	High	High	High	High
High	Master Protein	Q9AD83	Deoxyribose-phosphate aldolase OS=Streptomyces coelicolor (strain ATCC BAA-471 / A3(2) / M145) OX=100226 GN=SCO4914 PE=4 SV=1	0	27.037	9	2	7	2	331	34.5	7.39	22.37	SCO4914	High	High	High	Peak Found	High
High	Master Protein	Q9KZI9	Putative_PNPOx domain-containing protein OS=Streptomyces coelicolor (strain ATCC BAA-471 / A3(2) / M145) OX=100226 GN=SCO1156 PE=4 SV=1	0.001	3.644	6	1	1	1	142	15.8	6.34	2.72	SCO1156	Peak Found	Peak Found	Peak Found	High	Peak Found
High	Master Protein	Q9RJB1	Uncharacterized protein OS=Streptomyces coelicolor (strain ATCC BAA-471 / A3(2) / M145) OX=100226 GN=SCO0653 PE=4 SV=1	0	16.599	17	2	3	2	183	19.3	10.33	8.15	SCO0653	High	High	Peak Found	Peak Found	Peak Found
High	Master Protein	Q9RJC5	Putative lipoprotein OS=Streptomyces coelicolor (strain ATCC BAA-471 / A3(2) / M145) OX=100226 GN=SCO0768 PE=4 SV=1	0	11.552	10	2	4	2	221	21.7	7.09	9.83	SCO0768	Peak Found	High	High	High	Peak Found
High	Master Protein	Q9X8R4	Uncharacterized protein OS=Streptomyces coelicolor (strain ATCC BAA-471 / A3(2) / M145) OX=100226 GN=SCO3647 PE=4 SV=1	0	27.704	36	4	18	4	143	15.5	6.27	46.91	SCO3647	High	High	High	High	High
High	Master Protein	Q9AD82	Putative phosphomannomutase OS=Streptomyces coelicolor (strain ATCC BAA-471 / A3(2) / M145) OX=100226 GN=SCO4916 PE=3 SV=1	0	27.619	15	6	10	6	549	58.1	5.39	23.35	SCO4916	High	High	High	High	Peak Found
High	Master Protein	Q9RJ50	Tyrosine--tRNA ligase OS=Streptomyces coelicolor (strain ATCC BAA-471 / A3(2) / M145) OX=100226 GN=tyrS PE=3 SV=1	0	19.035	9	3	7	3	422	46.3	5.54	14.81	SCO1818	High	High	High	High	Peak Found
High	Master Protein	Q93JJ3	Putative secreted hydrolase OS=Streptomyces coelicolor (strain ATCC BAA-471 / A3(2) / M145) OX=100226 GN=SCO1968 PE=4 SV=1	0	97.797	43	11	44	11	289	31.4	5.5	146.05	SCO1968	High	High	High	High	High
High	Master Protein	Q9ADI1	Glycogen debranching enzyme OS=Streptomyces coelicolor (strain ATCC BAA-471 / A3(2) / M145) OX=100226 GN=SCO6082 PE=3 SV=1	0	19.964	6	4	6	4	702	79.1	5.67	5.44	SCO6082	Peak Found	Peak Found	High	High	Peak Found
High	Master Protein	O06851	Valine--tRNA ligase OS=Streptomyces coelicolor (strain ATCC BAA-471 / A3(2) / M145) OX=100226 GN=valS PE=3 SV=2	0	101.904	18	12	37	12	874	97.5	5.34	103.31	valS	High	High	High	High	High
High	Master Protein	Q9L095	Cell shape-determining protein MreB OS=Streptomyces coelicolor (strain ATCC BAA-471 / A3(2) / M145) OX=100226 GN=mreB PE=3 SV=1	0	40.391	27	6	17	6	360	37.7	8.09	51.62	SCO2451; SSPG_RS25515	High	High	High	High	High
High	Master Protein	Q9K417	Putative electron transfer flavoprotein, beta subunit OS=Streptomyces coelicolor (strain ATCC BAA-471 / A3(2) / M145) OX=100226 GN=SCO1082 PE=4 SV=1	0	40.489	23	4	7	4	262	27.7	4.44	20.25	SCO1082	High	Peak Found	Peak Found	High	Peak Found
High	Master Protein	Q9S2Y9	Putative glutamate synthase large subunit OS=Streptomyces coelicolor (strain ATCC BAA-471 / A3(2) / M145) OX=100226 GN=SCO2026 PE=4 SV=1	0	22.122	5	5	7	5	1514	162.8	5.63	11.12	SCO2026	High	High	Peak Found	High	Peak Found
High	Master Protein	Q9RKV3	Putative sigma factor OS=Streptomyces coelicolor (strain ATCC BAA-471 / A3(2) / M145) OX=100226 GN=SCO6239 PE=3 SV=1	0	19.181	14	4	8	4	322	35.6	5.49	17.14	SCO6239	High	High	High	Peak Found	High
High	Master Protein	Q9RJM8	Uncharacterized protein OS=Streptomyces coelicolor (strain ATCC BAA-471 / A3(2) / M145) OX=100226 GN=SCO0616 PE=4 SV=1	0	59.476	16	11	23	11	791	88.6	6.2	59.57	SCO0616	High	High	High	High	High
High	Master Protein	Q9X7U7	Putative regulatory protein OS=Streptomyces coelicolor (strain ATCC BAA-471 / A3(2) / M145) OX=100226 GN=SCO7252 PE=4 SV=1	0.009	1.466	3	1	2	1	502	54.8	7.52	0	SCO7252	Peak Found	High	High	Peak Found	Peak Found
High	Master Protein	Q9RJ89	Putative integral membrane sensor protein OS=Streptomyces coelicolor (strain ATCC BAA-471 / A3(2) / M145) OX=100226 GN=SCO0676 PE=4 SV=1	0	39.215	12	7	12	7	864	92.4	5.17	25.7	SCO0676	High	High	High	High	High
High	Master Protein	Q9X913	K(+)-insensitive pyrophosphate-energized proton pump OS=Streptomyces coelicolor (strain ATCC BAA-471 / A3(2) / M145) OX=100226 GN=hppA PE=1 SV=1	0	22.255	9	5	8	5	794	80.6	5.39	13.28	hppA	High	High	High	High	Peak Found
High	Master Protein	Q9F2V1	Putative integral membrane protein OS=Streptomyces coelicolor (strain ATCC BAA-471 / A3(2) / M145) OX=100226 GN=SCO4610 PE=4 SV=1	0	9.404	17	2	5	2	138	14.9	9.52	13.34	SCO4610	High	High	Peak Found	High	High
High	Master Protein	Q9RL08	Putative tetR-family transcriptional regulator OS=Streptomyces coelicolor (strain ATCC BAA-471 / A3(2) / M145) OX=100226 GN=SCO0310 PE=4 SV=1	0	10.483	10	2	4	2	216	24.2	7.08	9.14	SCO0310; SSPG_RS36510	High	High	High	Peak Found	Peak Found
High	Master Protein	Q9ADI8	Glutamine-dependent NAD(+) synthetase OS=Streptomyces coelicolor (strain ATCC BAA-471 / A3(2) / M145) OX=100226 GN=nadE PE=3 SV=1	0	24.24	12	6	15	6	613	66.1	5.58	19.2	SCO2238	High	High	High	High	High
High	Master Protein	Q9RJ25	Putative secreted protein OS=Streptomyces coelicolor (strain ATCC BAA-471 / A3(2) / M145) OX=100226 GN=SCO1843 PE=4 SV=1	0	35.335	17	4	16	4	375	39.6	9.57	31.07	SCO1843; SSPG_RS28615	High	High	High	High	High
High	Master Protein	Q9X8V9	Putative purine phosphoribosyltransferase OS=Streptomyces coelicolor (strain ATCC BAA-471 / A3(2) / M145) OX=100226 GN=SCO3677 PE=4 SV=1	0	11.78	15	2	7	2	165	18.3	4.79	17.26	SCO3677; SSPG_RS19940	High	High	High	Peak Found	High
High	Master Protein	Q9ZH58	ATP-dependent Clp protease proteolytic subunit 2 OS=Streptomyces coelicolor (strain ATCC BAA-471 / A3(2) / M145) OX=100226 GN=clpP2 PE=2 SV=2	0	26.086	17	3	14	3	218	24.2	5.2	37.69	SCO2618	High	High	High	High	High
High	Master Protein	Q9KXW4	Putative tellurium resistance protein OS=Streptomyces coelicolor (strain ATCC BAA-471 / A3(2) / M145) OX=100226 GN=SCO4277 PE=4 SV=1	0	68.979	61	7	31	6	191	20.3	4.65	83.33	SCO4277; SSPG_RS17050	High	High	High	High	High
High	Master Protein	Q9EWS0	Putative ribose-phosphate pyrophosphokinase OS=Streptomyces coelicolor (strain ATCC BAA-471 / A3(2) / M145) OX=100226 GN=SCO0782 PE=3 SV=1	0	17.184	11	3	11	3	317	33.9	6.6	26.57	SCO0782	High	High	High	High	High
High	Master Protein	Q9F2Q6	Putative hydrolase OS=Streptomyces coelicolor (strain ATCC BAA-471 / A3(2) / M145) OX=100226 GN=SCO3093 PE=4 SV=1	0	13.116	9	2	2	2	313	33.4	4.96	4.78	SCO3093; SSPG_RS22255	Peak Found	Peak Found	High	High	Peak Found
High	Master Protein	Q9ZBR7	Thiamine-monophosphate kinase OS=Streptomyces coelicolor (strain ATCC BAA-471 / A3(2) / M145) OX=100226 GN=thiL PE=3 SV=1	0	6.016	9	2	2	2	322	33.6	5.12	4.2	SCO5562; SSPG_RS10585	Peak Found	High	High	Peak Found	Peak Found
High	Master Protein	Q9X8X0	Polyketide_cyc domain-containing protein OS=Streptomyces coelicolor (strain ATCC BAA-471 / A3(2) / M145) OX=100226 GN=SCO3688 PE=4 SV=1	0	38.567	24	6	11	6	320	35	4.48	23.54	SCO3688	High	High	High	High	Peak Found
High	Master Protein	Q9L1G4	Folylpolyglutamate synthase OS=Streptomyces coelicolor (strain ATCC BAA-471 / A3(2) / M145) OX=100226 GN=SCO2614 PE=3 SV=1	0	13.56	9	3	4	3	444	46.9	4.77	7.4	SCO2614	Peak Found	High	High	High	Peak Found
High	Master Protein	Q9K3R7	Putative ABC transporter ATP-binding subunit OS=Streptomyces coelicolor (strain ATCC BAA-471 / A3(2) / M145) OX=100226 GN=SCO3147 PE=4 SV=1	0	14.952	8	4	6	4	604	66.9	5.53	9.5	SCO3147; SSPG_RS21995	High	High	High	Peak Found	Peak Found
High	Master Protein	Q9L120	Putative hydrolase OS=Streptomyces coelicolor (strain ATCC BAA-471 / A3(2) / M145) OX=100226 GN=SCO7440 PE=4 SV=1	0.003	2.187	3	1	1	1	314	33.9	5.69	1.87	SCO7440	Peak Found	High	Peak Found	Peak Found	Peak Found
High	Master Protein	Q93J46	Putative dipeptidase OS=Streptomyces coelicolor (strain ATCC BAA-471 / A3(2) / M145) OX=100226 GN=SCO3057 PE=4 SV=1	0	12.757	7	2	7	2	376	39.5	5.16	15.81	SCO3057	High	High	High	Peak Found	High
High	Master Protein	Q9XA16	Probable serine/threonine-protein kinase SCO3848 OS=Streptomyces coelicolor (strain ATCC BAA-471 / A3(2) / M145) OX=100226 GN=SCO3848 PE=3 SV=1	0	21.062	12	5	10	5	673	71.4	4.93	8.95	SCO3848	High	High	High	High	High
High	Master Protein	Q9FCD3	Urease subunit alpha 1 OS=Streptomyces coelicolor (strain ATCC BAA-471 / A3(2) / M145) OX=100226 GN=ureC1 PE=3 SV=1	0.002	2.718	1	1	1	1	573	60.5	5.48	1.93	ureC; SSPG_RS31750	Peak Found	Peak Found	Peak Found	High	Peak Found
Medium	Master Protein	Q9L246	Uncharacterized protein OS=Streptomyces coelicolor (strain ATCC BAA-471 / A3(2) / M145) OX=100226 GN=SCO2675 PE=4 SV=1	0.022	0.952	4	1	1	1	238	24.9	6.83	0	SCO2675; SSPG_RS24330	High	Peak Found	Peak Found	Peak Found	Peak Found
High	Master Protein	Q9XAQ1	Putative electron transfer oxidoreductase OS=Streptomyces coelicolor (strain ATCC BAA-471 / A3(2) / M145) OX=100226 GN=SCO4559 PE=4 SV=1	0	19.981	11	4	9	4	430	47	7.91	17.43	SCO4559; SSPG_RS15485	High	High	High	High	Peak Found
High	Master Protein	Q9K3S8	Galactokinase OS=Streptomyces coelicolor (strain ATCC BAA-471 / A3(2) / M145) OX=100226 GN=galK PE=3 SV=1	0	22.226	15	5	9	5	387	40.8	5.02	20.86	SCO3136	Peak Found	High	High	High	High
High	Master Protein	Q9XAB8	Uncharacterized protein OS=Streptomyces coelicolor (strain ATCC BAA-471 / A3(2) / M145) OX=100226 GN=SCO1938 PE=4 SV=1	0	52.327	27	8	24	7	351	37.7	5.36	65.32	SCO1938; SSPG_RS28135; opcA	High	High	High	High	High
High	Master Protein	Q8CJV8	Putative regulatory protein OS=Streptomyces coelicolor (strain ATCC BAA-471 / A3(2) / M145) OX=100226 GN=SCO3723 PE=4 SV=1	0	22.419	10	4	10	4	498	52.7	5.45	28.98	SCO3723	High	High	High	High	High
High	Master Protein	Q9S228	Putative partitioning or sporulation protein OS=Streptomyces coelicolor (strain ATCC BAA-471 / A3(2) / M145) OX=100226 GN=SCO1772 PE=4 SV=1	0	15.476	13	3	4	3	340	37	4.88	11.56	SCO1772; SSPG_RS28990	High	High	Peak Found	High	Peak Found
High	Master Protein	Q9S218	Putative membrane protein OS=Streptomyces coelicolor (strain ATCC BAA-471 / A3(2) / M145) OX=100226 GN=SCO1782 PE=4 SV=1	0	7.272	9	2	2	2	271	28.4	9.07	2.86	SCO1782	Peak Found	High	Peak Found	Peak Found	Peak Found
High	Master Protein	Q9XA61	Putative branched-chain alpha keto acid dehydrogenase E1 beta subunit OS=Streptomyces coelicolor (strain ATCC BAA-471 / A3(2) / M145) OX=100226 GN=SCO3816 PE=4 SV=1	0	23.513	20	5	13	5	326	35.7	5.58	21.2	SCO3816	High	High	High	High	High
High	Master Protein	Q9X7X1	Lactamase_B domain-containing protein OS=Streptomyces coelicolor (strain ATCC BAA-471 / A3(2) / M145) OX=100226 GN=SCO6776 PE=4 SV=1	0.001	2.777	4	1	1	1	370	40.3	7.01	0	SCO6776	Peak Found	Peak Found	High	Peak Found	Peak Found
High	Master Protein	Q7AKI8	Putative two-component regulator OS=Streptomyces coelicolor (strain ATCC BAA-471 / A3(2) / M145) OX=100226 GN=SCO4768 PE=4 SV=1	0.003	2.078	6	1	1	1	203	21.9	10.08	0	SCO4768; bldM; SGR_RS13625	Not Found	Not Found	High	Peak Found	Peak Found
High	Master Protein	Q9X8H0	Uncharacterized protein SCO3347 OS=Streptomyces coelicolor (strain ATCC BAA-471 / A3(2) / M145) OX=100226 GN=SCO3347 PE=4 SV=1	0	12.979	10	3	7	3	285	32.1	6.61	16.09	SCO3347; SSPG_RS21075	High	High	High	Peak Found	High
High	Master Protein	Q9K418	Putative electron transfer flavoprotein, alpha subunit OS=Streptomyces coelicolor (strain ATCC BAA-471 / A3(2) / M145) OX=100226 GN=SCO1081 PE=4 SV=1	0	53.438	21	4	8	4	320	32.3	5.26	34.19	SCO1081	Peak Found	High	High	High	Peak Found
High	Master Protein	Q9K3Y8	Putative 3-oxoacyl-[acyl-carrier protein] reductase OS=Streptomyces coelicolor (strain ATCC BAA-471 / A3(2) / M145) OX=100226 GN=SCO1345 PE=4 SV=1	0.001	3.548	4	1	1	1	253	26.3	5.64	2.38	fabG	Peak Found	Peak Found	Peak Found	High	Peak Found
High	Master Protein	Q9S2L0	Methyltransf_11 domain-containing protein OS=Streptomyces coelicolor (strain ATCC BAA-471 / A3(2) / M145) OX=100226 GN=SCO1993 PE=4 SV=1	0	4.828	5	1	3	1	228	24.8	5.08	6.29	SCO1993	High	Peak Found	High	High	Peak Found
High	Master Protein	Q9ADE8	Polyphosphate glucokinase OS=Streptomyces coelicolor (strain ATCC BAA-471 / A3(2) / M145) OX=100226 GN=SCO5059 PE=4 SV=1	0	14.483	21	3	8	3	246	25.9	6.46	13.81	SCO5059; SSPG_RS13055	High	High	High	High	Peak Found
High	Master Protein	Q9ZBS6	Putative two-component system response regulator OS=Streptomyces coelicolor (strain ATCC BAA-471 / A3(2) / M145) OX=100226 GN=SCO6162 PE=4 SV=1	0	25.622	17	4	5	4	260	28.3	6.54	13.13	SCO6162	High	High	Peak Found	Peak Found	Peak Found
High	Master Protein	Q8CJX1	Uncharacterized protein OS=Streptomyces coelicolor (strain ATCC BAA-471 / A3(2) / M145) OX=100226 GN=SCO3284 PE=4 SV=1	0	16.955	9	4	7	4	711	75.5	5.92	16.12	SCO3284	High	High	High	High	Peak Found
High	Master Protein	Q9X8H2	Uncharacterized protein SCO3349 OS=Streptomyces coelicolor (strain ATCC BAA-471 / A3(2) / M145) OX=100226 GN=SCO3349 PE=4 SV=1	0	18.229	15	3	4	3	271	30.2	5.95	7.81	SCO3349; SSPG_RS21065	High	High	High	Peak Found	Peak Found
High	Master Protein	Q9L1U5	UDP-N-acetylglucosamine 1-carboxyvinyltransferase OS=Streptomyces coelicolor (strain ATCC BAA-471 / A3(2) / M145) OX=100226 GN=murA PE=3 SV=1	0	10.036	5	2	7	2	448	48.1	6.32	14.72	SCO2949; SSPG_RS22990; murA	High	High	High	High	High
High	Master Protein	Q9KYT6	Putative aldehyde dehydrogenase OS=Streptomyces coelicolor (strain ATCC BAA-471 / A3(2) / M145) OX=100226 GN=SCO5679 PE=4 SV=1	0	11.714	4	2	4	2	481	50.6	5.15	6.41	SCO5679	High	High	Peak Found	Peak Found	Peak Found
High	Master Protein	Q9KZW9	Putative integral membrane protein OS=Streptomyces coelicolor (strain ATCC BAA-471 / A3(2) / M145) OX=100226 GN=SCO4457 PE=4 SV=1	0	7.872	5	1	2	1	333	34.6	9.73	4.33	SCO4457	Peak Found	High	High	Not Found	Peak Found
High	Master Protein	Q53956	Protein translocase subunit SecF OS=Streptomyces coelicolor (strain ATCC BAA-471 / A3(2) / M145) OX=100226 GN=secF PE=3 SV=1	0	4.769	3	1	2	1	373	39.7	7.06	2.99	secF; SSPG_RS30320	High	High	Peak Found	Peak Found	Peak Found
High	Master Protein	Q9F3L6	N-acetylmuramoyl-L-alanine amidase domain-containing protein OS=Streptomyces coelicolor (strain ATCC BAA-471 / A3(2) / M145) OX=100226 GN=SCO5248 PE=4 SV=1	0	21.847	20	3	6	3	192	21.2	8.22	17.59	SCO5248	High	High	Peak Found	Peak Found	Peak Found
High	Master Protein	Q9FBJ8	Uncharacterized protein OS=Streptomyces coelicolor (strain ATCC BAA-471 / A3(2) / M145) OX=100226 GN=SCO5160 PE=4 SV=1	0	7.782	10	1	1	1	216	22.6	5.06	3.13	SCO5160; SSPG_RS12545	Peak Found	High	Peak Found	Peak Found	Peak Found
High	Master Protein	Q9Z515	Probable cell division protein WhiA OS=Streptomyces coelicolor (strain ATCC BAA-471 / A3(2) / M145) OX=100226 GN=whiA PE=1 SV=1	0.001	3.302	3	1	1	1	328	34.7	9.64	1.7	SCO1950	Peak Found	Peak Found	High	Peak Found	Peak Found
High	Master Protein	Q9KZQ6	Probable secreted penicillin-binding protein OS=Streptomyces coelicolor (strain ATCC BAA-471 / A3(2) / M145) OX=100226 GN=SCO2897 PE=4 SV=1	0	5.142	2	1	2	1	756	79.6	5.02	2.75	SCO2897; SSPG_RS23260	Peak Found	High	High	Peak Found	Peak Found
High	Master Protein	Q9K3Z6	Putative oxidoreductase OS=Streptomyces coelicolor (strain ATCC BAA-471 / A3(2) / M145) OX=100226 GN=SCO1337 PE=4 SV=1	0	4.532	4	1	1	1	301	32.6	6.47	2.42	SCO1337	Peak Found	Peak Found	Peak Found	High	Peak Found
High	Master Protein	Q9F349	Putative peptide transport system ATP-binding protein OS=Streptomyces coelicolor (strain ATCC BAA-471 / A3(2) / M145) OX=100226 GN=SCO5121 PE=3 SV=1	0	13.844	11	2	6	2	356	39.2	6.55	10.19	SCO5121	High	High	High	High	Peak Found
High	Master Protein	Q9RJ05	Possible DNA-binding protein OS=Streptomyces coelicolor (strain ATCC BAA-471 / A3(2) / M145) OX=100226 GN=SCO0160 PE=4 SV=1	0	22.752	29	5	12	5	233	25.3	7.14	25.51	SCO0160; SSPG_RS37295	High	High	High	High	High	Acetyl [N-Term]
High	Master Protein	Q9L2L1	Putative membrane protein OS=Streptomyces coelicolor (strain ATCC BAA-471 / A3(2) / M145) OX=100226 GN=SCO0692 PE=4 SV=1	0	11.8	8	3	4	3	485	50.9	7.42	8.03	SCO0692	Peak Found	Peak Found	High	High	Peak Found
High	Master Protein	Q9ZC13	Probable gas vesicle structural protein 1 OS=Streptomyces coelicolor (strain ATCC BAA-471 / A3(2) / M145) OX=100226 GN=gvpA1 PE=3 SV=1	0	35.016	29	3	13	3	144	15.3	5.43	30.37	SCO6500	High	High	High	High	High
High	Master Protein	O69858	Putative ribonuclease OS=Streptomyces coelicolor (strain ATCC BAA-471 / A3(2) / M145) OX=100226 GN=SCO6028 PE=4 SV=1	0	11.953	6	2	5	2	394	42.4	6.73	10.31	SCO6028; SSPG_RS07955	High	High	High	Peak Found	High
High	Master Protein	Q9L0T5	Uncharacterized protein OS=Streptomyces coelicolor (strain ATCC BAA-471 / A3(2) / M145) OX=100226 GN=SCO4509 PE=3 SV=1	0	11.013	17	2	4	2	124	14	6.34	10.25	SCO4509; SSPG_RS15740	Peak Found	Peak Found	High	High	High
High	Master Protein	Q8CJI8	Putative glycerophosphoryl diester phosphodiesterase OS=Streptomyces coelicolor (strain ATCC BAA-471 / A3(2) / M145) OX=100226 GN=SCO1565 PE=4 SV=1	0	59.347	29	9	25	9	392	42.6	6.77	59.31	SCO1565	High	High	High	High	High
High	Master Protein	Q9RDF1	Putative carbohydrate kinase OS=Streptomyces coelicolor (strain ATCC BAA-471 / A3(2) / M145) OX=100226 GN=SCO2540 PE=4 SV=1	0	9.779	6	3	6	3	396	41.8	5.06	9.87	SCO2540; SSPG_RS25050	High	High	High	High	Peak Found
High	Master Protein	Q9KY51	Phosphoribosylglycinamide formyltransferase OS=Streptomyces coelicolor (strain ATCC BAA-471 / A3(2) / M145) OX=100226 GN=purN PE=3 SV=1	0	13.552	10	2	10	2	215	23.1	5.9	17.94	purN; SSPG_RS14285	High	High	High	High	High
High	Master Protein	Q9XA20	Putative secreted protein OS=Streptomyces coelicolor (strain ATCC BAA-471 / A3(2) / M145) OX=100226 GN=SCO3844 PE=4 SV=1	0	4.446	8	1	3	1	172	18.7	11.15	3.52	SCO3844; SSPG_RS19075	Peak Found	High	High	Peak Found	High
High	Master Protein	Q8CJY0	Uncharacterized protein OS=Streptomyces coelicolor (strain ATCC BAA-471 / A3(2) / M145) OX=100226 GN=SCO2999 PE=4 SV=1	0	390.502	33	44	172	44	1653	183.6	5.43	469.35	SCO2999	High	High	High	High	High
High	Master Protein	Q9L244	Putative ABC transpoter ATP-binding protein OS=Streptomyces coelicolor (strain ATCC BAA-471 / A3(2) / M145) OX=100226 GN=SCO2677 PE=4 SV=1	0	76.899	23	10	36	10	547	60.6	5.35	95.72	SCO2677	High	High	High	High	High
High	Master Protein	Q9L0Q5	Putative tRNA/rRNA methyltransferase OS=Streptomyces coelicolor (strain ATCC BAA-471 / A3(2) / M145) OX=100226 GN=SCO4236 PE=3 SV=1	0	18.276	16	4	8	4	314	32.9	9.96	13.58	SCO4236	High	High	High	High	Peak Found
High	Master Protein	Q9ZBG3	Macro domain-containing protein SCO6450 OS=Streptomyces coelicolor (strain ATCC BAA-471 / A3(2) / M145) OX=100226 GN=SCO6450 PE=4 SV=1	0.001	3.046	6	1	1	1	169	17.8	8.56	0	SCO6450	Peak Found	Peak Found	High	Peak Found	Peak Found
High	Master Protein	Q9KY52	Putative integral membrane protein OS=Streptomyces coelicolor (strain ATCC BAA-471 / A3(2) / M145) OX=100226 GN=SCO4812 PE=4 SV=1	0	18.817	17	2	10	2	265	28.1	5.72	21.69	SCO4812; SSPG_RS14290	High	High	High	High	High
High	Master Protein	Q9RCX3	Usp domain-containing protein OS=Streptomyces coelicolor (strain ATCC BAA-471 / A3(2) / M145) OX=100226 GN=SCO0937 PE=4 SV=1	0	16.125	19	2	7	2	153	16.2	6.18	15.67	SCO0937; SSPG_RS33375	High	High	High	High	High
High	Master Protein	Q9XA48	Putative branched-chain alpha keto acid dehydrogenase E1 beta subunit OS=Streptomyces coelicolor (strain ATCC BAA-471 / A3(2) / M145) OX=100226 GN=SCO3830 PE=4 SV=1	0	9.39	8	2	2	2	334	35.9	5.53	4.5	SCO3830	Peak Found	Peak Found	High	High	Peak Found
High	Master Protein	Q9RJM9	Putative secreted protein OS=Streptomyces coelicolor (strain ATCC BAA-471 / A3(2) / M145) OX=100226 GN=SCO0615 PE=4 SV=1	0	31.39	22	2	13	2	152	15.8	7.18	45	SCO0615; SSPG_RS34995	High	High	High	High	High
High	Master Protein	Q9RDC9	Elongation factor 4 OS=Streptomyces coelicolor (strain ATCC BAA-471 / A3(2) / M145) OX=100226 GN=lepA PE=3 SV=1	0	47.091	18	8	26	8	622	68.3	5.67	54.63	SCO2562; SSPG_RS24935	High	High	High	High	High
High	Master Protein	Q9XA49	Dihydrolipoamide acetyltransferase component of pyruvate dehydrogenase complex OS=Streptomyces coelicolor (strain ATCC BAA-471 / A3(2) / M145) OX=100226 GN=SCO3829 PE=3 SV=1	0	18.966	8	3	6	3	491	50.5	5.8	14.43	SCO3829	High	High	High	Peak Found	High
High	Master Protein	Q7AKD4	Putative trehalose synthase OS=Streptomyces coelicolor (strain ATCC BAA-471 / A3(2) / M145) OX=100226 GN=SCO7334 PE=4 SV=1	0	18.12	7	3	3	3	572	65.7	4.94	7.81	SCO7334	Not Found	Not Found	High	Peak Found	Peak Found
High	Master Protein	Q9KZV6	Polyphosphate kinase OS=Streptomyces coelicolor (strain ATCC BAA-471 / A3(2) / M145) OX=100226 GN=ppk PE=3 SV=2	0	67.288	20	10	33	10	746	83.4	6.51	64.11	SCO4145	High	High	High	High	High
High	Master Protein	Q9ZBK3	Putative citratelyase OS=Streptomyces coelicolor (strain ATCC BAA-471 / A3(2) / M145) OX=100226 GN=SCO6471 PE=3 SV=1	0	50.71	34	8	18	8	339	37.2	5.58	32.43	SCO6471	High	High	High	High	High
High	Master Protein	Q9X895	Lysine--tRNA ligase OS=Streptomyces coelicolor (strain ATCC BAA-471 / A3(2) / M145) OX=100226 GN=lysS PE=3 SV=2	0	37.342	14	8	20	8	580	63.5	5.82	34.03	lysK; SSPG_RS21305	High	High	High	High	High
High	Master Protein	P18183	RNA polymerase principal sigma factor HrdB OS=Streptomyces coelicolor (strain ATCC BAA-471 / A3(2) / M145) OX=100226 GN=hrdB PE=1 SV=2	0	24.33	13	6	18	6	511	55.9	6.13	38.53	SCO5820; SSPG_RS09440	High	High	High	High	High
High	Master Protein	Q9X8S5	Putative aspartate aminotransferase OS=Streptomyces coelicolor (strain ATCC BAA-471 / A3(2) / M145) OX=100226 GN=SCO3658 PE=4 SV=1	0	10.419	5	2	10	2	396	42.8	5.5	23.73	SCO3658	High	High	High	High	High
High	Master Protein	Q9L2B5	Putative transcriptional regulator OS=Streptomyces coelicolor (strain ATCC BAA-471 / A3(2) / M145) OX=100226 GN=SCO5405 PE=1 SV=1	0	11.814	14	2	4	2	158	18.3	6.73	7.49	SCO5405; SSPG_RS11405	Peak Found	High	High	Peak Found	High
High	Master Protein	O86598	Putative transcriptional regulator OS=Streptomyces coelicolor (strain ATCC BAA-471 / A3(2) / M145) OX=100226 GN=SCO6233 PE=4 SV=1	0.006	1.577	5	1	1	1	342	36.3	6.62	0	SCO6233; SSPG_RS06925	Peak Found	High	Peak Found	Peak Found	Peak Found
High	Master Protein	Q9RJG8	AraC family transcriptional regulator OS=Streptomyces coelicolor (strain ATCC BAA-471 / A3(2) / M145) OX=100226 GN=SCO0466 PE=4 SV=1	0	7.002	6	2	2	2	327	34.6	7.65	2.8	SCO0466	High	High	Peak Found	Not Found	Peak Found
High	Master Protein	Q9L283	Putative acyltransferase OS=Streptomyces coelicolor (strain ATCC BAA-471 / A3(2) / M145) OX=100226 GN=SCO1526 PE=4 SV=1	0.004	2.135	6	2	2	2	311	33.6	9.32	0	SCO1526	Peak Found	High	High	Peak Found	Peak Found
High	Master Protein	Q93JL0	Putative aminotransferase OS=Streptomyces coelicolor (strain ATCC BAA-471 / A3(2) / M145) OX=100226 GN=SCO4984 PE=4 SV=1	0	4.492	3	1	2	1	403	44.2	5.81	5.61	SCO4984; SSPG_RS13440	Peak Found	High	Peak Found	High	Peak Found
High	Master Protein	Q9ZBN0	Putative nucleotide-sugar dehydratase OS=Streptomyces coelicolor (strain ATCC BAA-471 / A3(2) / M145) OX=100226 GN=SCO6179 PE=4 SV=1	0	10.307	8	2	6	2	330	35.5	7.49	15.38	SCO6179	High	High	High	Peak Found	High
High	Master Protein	Q9RJ70	Putative helicase OS=Streptomyces coelicolor (strain ATCC BAA-471 / A3(2) / M145) OX=100226 GN=SCO1631 PE=4 SV=1	0	29.235	8	6	15	6	950	105.8	7.75	32.29	SCO1631; SSPG_RS29705	High	High	High	High	High
High	Master Protein	Q9RJX9	Putative marR-family transcriptional regulator OS=Streptomyces coelicolor (strain ATCC BAA-471 / A3(2) / M145) OX=100226 GN=SCO1191 PE=4 SV=1	0.003	2.263	5	1	1	1	157	17.3	8.28	1.85	SCO1191	Peak Found	Peak Found	High	Peak Found	Peak Found
High	Master Protein	Q9KZW5	Uncharacterized protein OS=Streptomyces coelicolor (strain ATCC BAA-471 / A3(2) / M145) OX=100226 GN=SCO4136 PE=4 SV=1	0	5.332	11	1	1	1	133	14.5	6.52	2.36	SCO4136	Peak Found	High	Peak Found	Peak Found	Peak Found
High	Master Protein	Q9L1D6	Putative aminotransferase OS=Streptomyces coelicolor (strain ATCC BAA-471 / A3(2) / M145) OX=100226 GN=SCO1546 PE=3 SV=1	0	35.175	25	6	21	6	273	29	6.24	54.39	SCO1546; SSPG_RS30145	High	High	High	High	High
High	Master Protein	Q9X806	Cytochrome bc1 complex cytochrome b subunit OS=Streptomyces coelicolor (strain ATCC BAA-471 / A3(2) / M145) OX=100226 GN=qcrB PE=3 SV=1	0	10.674	3	1	5	1	545	60.8	7.85	10.74	SCO2148	Peak Found	High	High	High	Peak Found
High	Master Protein	P0A304	ATP synthase subunit c OS=Streptomyces coelicolor (strain ATCC BAA-471 / A3(2) / M145) OX=100226 GN=atpE PE=3 SV=1	0.001	3.499	12	1	5	1	76	7.6	4.75	10.64	SCO5368; SSPG_RS11595; atpE	High	High	High	High	High
Medium	Master Protein	O86776	tRNA pseudouridine synthase A OS=Streptomyces coelicolor (strain ATCC BAA-471 / A3(2) / M145) OX=100226 GN=truA PE=3 SV=1	0.012	1.29	5	1	1	1	284	31.3	8.48	0	truA; SSPG_RS14715	Peak Found	Peak Found	Peak Found	Peak Found	High
High	Master Protein	O69810	Putative oxidoreductase OS=Streptomyces coelicolor (strain ATCC BAA-471 / A3(2) / M145) OX=100226 GN=SCO6416 PE=4 SV=1	0	9.597	7	2	6	2	340	36.9	5.44	12.35	SCO6416	High	High	High	High	High
High	Master Protein	O86556	Putative ATP/GTP binding protein OS=Streptomyces coelicolor (strain ATCC BAA-471 / A3(2) / M145) OX=100226 GN=SCO6622 PE=4 SV=1	0	6.031	4	2	3	2	628	69.5	6.84	7.06	SCO6622	High	High	High	Peak Found	Peak Found
Medium	Master Protein	Q9KYA0	Uncharacterized protein OS=Streptomyces coelicolor (strain ATCC BAA-471 / A3(2) / M145) OX=100226 GN=SCO5002 PE=4 SV=1	0.032	0.723	6	1	1	1	216	23.1	5.31	1.92	SCO5002	Peak Found	Peak Found	Peak Found	High	Peak Found
High	Master Protein	Q9S2V8	Putative methyltransferase OS=Streptomyces coelicolor (strain ATCC BAA-471 / A3(2) / M145) OX=100226 GN=SCO2098 PE=4 SV=1	0	15.301	18	4	8	4	271	28	6.18	18.52	SCO2098	High	High	High	High	High
High	Master Protein	Q9EWJ8	Riboflavin biosynthesis protein RibBA OS=Streptomyces coelicolor (strain ATCC BAA-471 / A3(2) / M145) OX=100226 GN=ribBA PE=3 SV=1	0	4.89	3	1	2	1	429	46.2	5.19	2.86	SCO1441; SSPG_RS30680	Peak Found	Peak Found	High	Peak Found	High
High	Master Protein	Q9F2P9	MazG domain-containing protein OS=Streptomyces coelicolor (strain ATCC BAA-471 / A3(2) / M145) OX=100226 GN=SCO3100 PE=4 SV=1	0	10.156	6	1	2	1	325	34.8	4.86	7.41	SCO3100; SSPG_RS22220	High	Peak Found	Peak Found	High	Peak Found
High	Master Protein	Q9FC43	Glyceraldehyde-3-phosphate dehydrogenase OS=Streptomyces coelicolor (strain ATCC BAA-471 / A3(2) / M145) OX=100226 GN=SCO7040 PE=3 SV=1	0	13.421	8	2	4	2	481	52.4	6.65	7.26	SCO7040; SSPG_RS03960; gap	High	High	Peak Found	Peak Found	Peak Found
High	Master Protein	Q9RKM4	Peptidase OS=Streptomyces coelicolor (strain ATCC BAA-471 / A3(2) / M145) OX=100226 GN=SCO4103 PE=4 SV=1	0	7.834	5	2	4	2	423	44.8	5.34	9.05	SCO4103	High	High	High	Peak Found	Peak Found
High	Master Protein	Q9KY50	Bifunctional purine biosynthesis protein PurH OS=Streptomyces coelicolor (strain ATCC BAA-471 / A3(2) / M145) OX=100226 GN=purH PE=3 SV=1	0	78.883	26	9	26	9	523	55	5.55	68.58	purH	High	High	High	High	High
High	Master Protein	Q9L288	Probable transcriptional regulatory protein SCO1521 OS=Streptomyces coelicolor (strain ATCC BAA-471 / A3(2) / M145) OX=100226 GN=SCO1521 PE=3 SV=1	0	33.175	7	1	10	1	250	26.8	4.73	34.36	SCO1521; SSPG_RS30290	Peak Found	High	High	Not Found	High
High	Master Protein	Q9L1Z2	Aminopeptidase N OS=Streptomyces coelicolor (strain ATCC BAA-471 / A3(2) / M145) OX=100226 GN=SCO2643 PE=4 SV=1	0	67.015	15	10	22	10	857	94.3	4.89	55.54	SCO2643	High	High	High	High	High
High	Master Protein	Q9ADB2	Homoserine kinase OS=Streptomyces coelicolor (strain ATCC BAA-471 / A3(2) / M145) OX=100226 GN=thrB PE=3 SV=1	0	4.585	4	1	4	1	309	31.8	5.27	9.14	SCO5356	High	High	High	Not Found	High
High	Master Protein	P0A3H7	DNA-binding protein HU 2 OS=Streptomyces coelicolor (strain ATCC BAA-471 / A3(2) / M145) OX=100226 GN=hup2 PE=3 SV=1	0	28.24	18	3	26	3	218	22.3	11.21	65.48	SCO5556; SSPG_RS10620	High	High	High	High	High
High	Master Protein	Q9RKY4	Putative AsnC-family transcriptional regulatory protein OS=Streptomyces coelicolor (strain ATCC BAA-471 / A3(2) / M145) OX=100226 GN=SCO1425 PE=4 SV=1	0	9.294	13	2	3	2	165	17.9	5.92	6.17	SCO1425	High	High	Peak Found	High	Peak Found
High	Master Protein	Q93IU4	Putative GTP-binding protein OS=Streptomyces coelicolor (strain ATCC BAA-471 / A3(2) / M145) OX=100226 GN=SCO5111 PE=4 SV=1	0	36.995	9	5	13	5	635	69.6	5.31	21.69	SCO5111; SSPG_RS12790; typA	High	High	High	High	High
High	Master Protein	Q7AKM9	Acyl-CoA dehydrogenase OS=Streptomyces coelicolor (strain ATCC BAA-471 / A3(2) / M145) OX=100226 GN=SCO3051 PE=3 SV=1	0	6.3	3	1	4	1	385	41.4	5.44	11.19	SCO3051; SSPG_RS22470	High	High	Peak Found	High	High
High	Master Protein	Q9S2H3	Lactamase_B domain-containing protein OS=Streptomyces coelicolor (strain ATCC BAA-471 / A3(2) / M145) OX=100226 GN=SCO2908 PE=4 SV=1	0	22.635	16	3	5	3	250	27	5.3	11.59	SCO2908; SSPG_RS23200	Peak Found	Peak Found	High	High	Peak Found
High	Master Protein	Q9L0J0	Uncharacterized protein OS=Streptomyces coelicolor (strain ATCC BAA-471 / A3(2) / M145) OX=100226 GN=SCO4675 PE=4 SV=1	0	14.624	5	1	2	1	302	33.2	5.78	7.06	SCO4675; SSPG_RS14970	Peak Found	Peak Found	Peak Found	High	Peak Found
High	Master Protein	Q9FCC5	Putative DNA-binding protein OS=Streptomyces coelicolor (strain ATCC BAA-471 / A3(2) / M145) OX=100226 GN=SCO1242 PE=4 SV=1	0	12.365	13	3	4	3	286	31	6.54	6.47	SCO1242; SSPG_RS31710	High	High	High	Peak Found	Peak Found
High	Master Protein	Q9KYS2	Putative acyl CoA dehydrogenase OS=Streptomyces coelicolor (strain ATCC BAA-471 / A3(2) / M145) OX=100226 GN=SCO5693 PE=3 SV=1	0	205.405	40	25	100	25	658	71.5	7.31	262.62	SCO5693	High	High	High	High	High
High	Master Protein	Q9L2H9	Glycine--tRNA ligase OS=Streptomyces coelicolor (strain ATCC BAA-471 / A3(2) / M145) OX=100226 GN=glyQS PE=3 SV=1	0	84.874	28	9	37	9	460	52.4	5.62	97.65	SCO2504; SSPG_RS25230	High	High	High	High	High
High	Master Protein	Q93RV9	Ectoine dioxygenase OS=Streptomyces coelicolor (strain ATCC BAA-471 / A3(2) / M145) OX=100226 GN=ectD PE=1 SV=2	0	61.802	29	5	13	5	299	32.8	5.31	35.01	SCO1867	High	High	High	High	Peak Found
High	Master Protein	O88017	Glucose-6-phosphate 1-dehydrogenase OS=Streptomyces coelicolor (strain ATCC BAA-471 / A3(2) / M145) OX=100226 GN=zwf PE=3 SV=1	0	132.201	35	17	53	11	592	65.6	5.48	137.1	SCO6661; SSPG_RS05125	High	High	High	High	High
High	Master Protein	Q9X7W5	Putative DNA-binding protein OS=Streptomyces coelicolor (strain ATCC BAA-471 / A3(2) / M145) OX=100226 GN=SCO6770 PE=4 SV=1	0	5.781	6	1	4	1	204	21.6	6.89	10.44	SCO6770	High	High	High	High	Peak Found
High	Master Protein	Q9XAI5	Uncharacterized protein OS=Streptomyces coelicolor (strain ATCC BAA-471 / A3(2) / M145) OX=100226 GN=SCO3617 PE=4 SV=1	0	18.138	21	3	7	3	219	24.3	4.42	19.55	SCO3617; SSPG_RS20235	Peak Found	High	High	High	High
High	Master Protein	Q9KXQ4	Chorismate synthase OS=Streptomyces coelicolor (strain ATCC BAA-471 / A3(2) / M145) OX=100226 GN=aroC PE=3 SV=1	0	63.376	29	9	32	9	394	41.6	6.68	61.01	SCO1496; SSPG_RS30410; aroC	High	High	High	High	High
High	Master Protein	Q9AD96	Uncharacterized protein OS=Streptomyces coelicolor (strain ATCC BAA-471 / A3(2) / M145) OX=100226 GN=SCO1671 PE=4 SV=1	0.001	2.984	2	1	2	1	772	78.1	4.83	2.41	SCO1671	Peak Found	Peak Found	High	High	Peak Found
High	Master Protein	Q9K3N8	MOSC domain-containing protein OS=Streptomyces coelicolor (strain ATCC BAA-471 / A3(2) / M145) OX=100226 GN=SCO1022 PE=4 SV=1	0.005	1.73	4	1	1	1	275	29.5	8.72	0	SCO1022	Peak Found	Peak Found	High	Peak Found	Peak Found
High	Master Protein	Q9RDH4	Putative LacI-family transcriptional regulator OS=Streptomyces coelicolor (strain ATCC BAA-471 / A3(2) / M145) OX=100226 GN=SCO2753 PE=4 SV=1	0	7.679	6	2	3	2	348	36.2	6.25	6.37	SCO2753; SSPG_RS23945	High	High	Peak Found	Peak Found	Peak Found
High	Master Protein	Q9L1U3	DNA helicase OS=Streptomyces coelicolor (strain ATCC BAA-471 / A3(2) / M145) OX=100226 GN=SCO2952 PE=3 SV=1	0.004	2.119	2	1	1	1	744	81	5.88	0	SCO2952; SSPG_RS22975	Peak Found	Peak Found	High	Peak Found	Peak Found
High	Master Protein	P48206	Ribonuclease P protein component OS=Streptomyces coelicolor (strain ATCC BAA-471 / A3(2) / M145) OX=100226 GN=rnpA PE=3 SV=1	0	7.178	12	1	1	1	123	13.3	11.93	3.16	SCO3881	Peak Found	High	Peak Found	Peak Found	Peak Found
High	Master Protein	Q9EX59	Putative marR-family transcriptional regulator OS=Streptomyces coelicolor (strain ATCC BAA-471 / A3(2) / M145) OX=100226 GN=SCO7696 PE=4 SV=1	0.002	2.698	9	1	1	1	151	16.4	9.54	0	SCO7696; SSPG_RS00695	Peak Found	High	Peak Found	Not Found	Peak Found
High	Master Protein	Q9Z567	Acetolactate synthase OS=Streptomyces coelicolor (strain ATCC BAA-471 / A3(2) / M145) OX=100226 GN=SCO5512 PE=3 SV=1	0	30.864	12	6	12	6	613	65.2	5.62	32.3	SCO5512; SSPG_RS10870	High	High	High	High	Peak Found
High	Master Protein	Q9L2A3	Putative thioredoxin OS=Streptomyces coelicolor (strain ATCC BAA-471 / A3(2) / M145) OX=100226 GN=SCO5419 PE=4 SV=1	0	43.095	28	6	15	6	318	33.6	4.6	41.6	SCO5419; SSPG_RS11345	High	High	High	High	High
High	Master Protein	Q9FBQ9	Putative MarR-family transcriptional regulator OS=Streptomyces coelicolor (strain ATCC BAA-471 / A3(2) / M145) OX=100226 GN=SCO5287 PE=4 SV=1	0	23.691	48	6	11	6	164	18	7.53	24.88	SCO5287; SSPG_RS11870	High	High	High	High	High
High	Master Protein	Q9L2C5	Pyruvate, phosphate dikinase OS=Streptomyces coelicolor (strain ATCC BAA-471 / A3(2) / M145) OX=100226 GN=SCO2494 PE=3 SV=1	0	200.587	31	23	60	23	909	99	5.33	142.11	SCO2494; SSPG_RS25285	High	High	High	High	Peak Found
High	Master Protein	Q05562	Protein GrpE OS=Streptomyces coelicolor (strain ATCC BAA-471 / A3(2) / M145) OX=100226 GN=grpE PE=3 SV=2	0	8.294	9	2	4	2	225	23.9	4.49	8.57	SCO3670; SSPG_RS19975	High	Peak Found	High	High	Peak Found
High	Master Protein	O87595	Uncharacterized protein OS=Streptomyces coelicolor (strain ATCC BAA-471 / A3(2) / M145) OX=100226 GN=SCO1647 PE=4 SV=2	0	103.923	29	11	42	11	497	56.3	5.68	92.56	SCO1647; SSPG_RS29625	High	High	High	High	High
High	Master Protein	Q9RJ57	tRNA (adenine(58)-N(1))-methyltransferase TrmI OS=Streptomyces coelicolor (strain ATCC BAA-471 / A3(2) / M145) OX=100226 GN=SCO1651 PE=3 SV=1	0	136.694	54	14	64	14	300	32.8	6.8	174.73	SCO1651	High	High	High	High	High
High	Master Protein	Q9L164	ABM domain-containing protein OS=Streptomyces coelicolor (strain ATCC BAA-471 / A3(2) / M145) OX=100226 GN=SCO7451 PE=4 SV=1	0	44.274	22	6	21	5	398	43.1	5.57	52.19	SCO7451; SSPG_RS01940	High	High	High	High	High
High	Master Protein	O50495	Glutamate uptake system ATP-binding protein OS=Streptomyces coelicolor (strain ATCC BAA-471 / A3(2) / M145) OX=100226 GN=SCO5777 PE=4 SV=1	0	11.373	14	2	3	2	258	28.1	6.55	5.46	SCO5777; SSPG_RS09650	High	High	Peak Found	Peak Found	Peak Found
High	Master Protein	Q9ADP7	HTH-type transcriptional repressor SCO4008 OS=Streptomyces coelicolor (strain ATCC BAA-471 / A3(2) / M145) OX=100226 GN=SCO4008 PE=1 SV=1	0	10.859	13	2	7	2	192	21.3	6.14	15.03	SCO4008	High	High	High	High	Peak Found
High	Master Protein	Q9KZF5	Biflaviolin synthase CYP158A1 OS=Streptomyces coelicolor (strain ATCC BAA-471 / A3(2) / M145) OX=100226 GN=cyp158a1 PE=1 SV=1	0	7.024	6	2	2	2	407	44.7	6.87	4.54	SCO6998	Peak Found	Peak Found	High	High	Peak Found
High	Master Protein	Q9KXR6	Carbamoyl-phosphate synthase large chain OS=Streptomyces coelicolor (strain ATCC BAA-471 / A3(2) / M145) OX=100226 GN=carB PE=3 SV=1	0	85.345	19	16	40	16	1102	117.8	4.92	98.07	carB; SSPG_RS30475	High	High	High	High	High
High	Master Protein	Q9KY14	Putative regulatory protein OS=Streptomyces coelicolor (strain ATCC BAA-471 / A3(2) / M145) OX=100226 GN=SCO7324 PE=4 SV=1	0	27.205	19	4	10	4	299	31.8	5.5	29.65	SCO7324; SSPG_RS02555	High	High	High	High	High
High	Master Protein	Q9KYM9	Oxidoreductase OS=Streptomyces coelicolor (strain ATCC BAA-471 / A3(2) / M145) OX=100226 GN=SCO7356 PE=4 SV=1	0	32.797	33	5	7	5	276	30.6	5.8	17.07	SCO7356; SSPG_RS02405	High	Peak Found	High	High	Peak Found
High	Master Protein	Q8CJU3	Phosphate-specific transport system accessory protein PhoU OS=Streptomyces coelicolor (strain ATCC BAA-471 / A3(2) / M145) OX=100226 GN=SCO4228 PE=3 SV=1	0	88.781	64	11	47	11	229	25.4	5.12	122.25	SCO4228; SSPG_RS17310; phoU	High	High	High	High	High
High	Master Protein	O69971	Zinc metalloprotease (Putative membrane protein) OS=Streptomyces coelicolor (strain ATCC BAA-471 / A3(2) / M145) OX=100226 GN=SCO5795 PE=4 SV=1	0	14.541	8	4	9	4	512	55.9	6.44	8.34	SCO5795	High	High	High	High	High
High	Master Protein	Q9RKL5	DNA polymerase III subunit gamma/tau OS=Streptomyces coelicolor (strain ATCC BAA-471 / A3(2) / M145) OX=100226 GN=dnaX PE=3 SV=1	0	39.401	11	7	10	7	784	78.6	5.06	20.23	SCO4067	High	High	High	High	Peak Found
High	Master Protein	Q9ADF7	Putative acyl-CoA dehydrogenase OS=Streptomyces coelicolor (strain ATCC BAA-471 / A3(2) / M145) OX=100226 GN=SCO6106 PE=3 SV=1	0	13.423	7	3	4	3	557	58.8	6.71	7.57	SCO6106	Peak Found	Peak Found	High	High	High
High	Master Protein	Q9L292	Putative secreted protein OS=Streptomyces coelicolor (strain ATCC BAA-471 / A3(2) / M145) OX=100226 GN=SCO1517 PE=4 SV=1	0	59.24	59	5	22	5	169	17.8	4.54	53.79	SCO1517	High	High	High	High	High
High	Master Protein	Q9F2W5	Putative two-component system response regulator OS=Streptomyces coelicolor (strain ATCC BAA-471 / A3(2) / M145) OX=100226 GN=SCO4596 PE=4 SV=1	0	3.999	5	1	2	1	223	24.1	5.9	2.49	SCO4596; SSPG_RS15305	Peak Found	Peak Found	Peak Found	High	High
High	Master Protein	O86783	Multifunctional fusion protein OS=Streptomyces coelicolor (strain ATCC BAA-471 / A3(2) / M145) OX=100226 GN=nnrE PE=3 SV=1	0	40.714	18	6	16	6	485	48.3	8.65	40.8	SCO4742	High	High	High	High	High
High	Master Protein	Q9KXR2	Aspartate carbamoyltransferase OS=Streptomyces coelicolor (strain ATCC BAA-471 / A3(2) / M145) OX=100226 GN=pyrB PE=3 SV=1	0	16.363	7	2	4	2	326	35.6	6.64	8.38	pyrB	High	High	Peak Found	Peak Found	Peak Found
High	Master Protein	Q7AKK3	Amidophosphoribosyltransferase OS=Streptomyces coelicolor (strain ATCC BAA-471 / A3(2) / M145) OX=100226 GN=purF PE=3 SV=1	0	56.164	20	8	34	8	530	56.6	5.41	71	SCO4086	High	High	High	High	High
High	Master Protein	Q9X828	Peptide-methionine (R)-S-oxide reductase OS=Streptomyces coelicolor (strain ATCC BAA-471 / A3(2) / M145) OX=100226 GN=SCO6061 PE=3 SV=1	0	21.14	36	4	7	4	135	15.1	5.06	17.56	SCO6061; SSPG_RS07780; msrB	High	High	High	High	Peak Found
High	Master Protein	Q9RDR4	HTH cro/C1-type domain-containing protein OS=Streptomyces coelicolor (strain ATCC BAA-471 / A3(2) / M145) OX=100226 GN=SCO2253 PE=4 SV=1	0	12.608	6	1	5	1	284	31.7	5.29	14.16	SCO2253	High	High	High	High	Peak Found
High	Master Protein	Q9FC90	Ornithine aminotransferase OS=Streptomyces coelicolor (strain ATCC BAA-471 / A3(2) / M145) OX=100226 GN=SCO1223 PE=3 SV=1	0	15.285	11	3	3	3	407	42.9	6.04	7.53	SCO1223; SSPG_RS31805; rocD	High	Peak Found	High	High	Peak Found
High	Master Protein	Q9K4B1	Histidinol-phosphatase OS=Streptomyces coelicolor (strain ATCC BAA-471 / A3(2) / M145) OX=100226 GN=hisN PE=1 SV=1	0	9.165	17	3	3	3	266	29.1	5.27	5.47	SCO5208; SSPG_RS12280; hisN	Peak Found	High	High	High	Peak Found
High	Master Protein	Q9RDS6	Probable glutamine synthetase OS=Streptomyces coelicolor (strain ATCC BAA-471 / A3(2) / M145) OX=100226 GN=SCO2241 PE=3 SV=1	0	20.176	8	3	7	3	453	50.5	5.11	15.49	SCO2241; SSPG_RS26610; glnA	High	High	High	High	High
High	Master Protein	Q9KZM1	Adenosylhomocysteinase OS=Streptomyces coelicolor (strain ATCC BAA-471 / A3(2) / M145) OX=100226 GN=ahcY PE=3 SV=1	0	107.716	28	13	55	13	485	52.9	5.27	143.5	SCO3023; SSPG_RS22615	High	High	High	High	High
High	Master Protein	Q9XA50	Molybdenum cofactor guanylyltransferase OS=Streptomyces coelicolor (strain ATCC BAA-471 / A3(2) / M145) OX=100226 GN=SCO3828 PE=3 SV=1	0	17.386	10	2	11	2	303	31.1	6.96	11.48	SCO3828	High	High	High	High	High
High	Master Protein	Q9X882	TIR-like domain-containing protein OS=Streptomyces coelicolor (strain ATCC BAA-471 / A3(2) / M145) OX=100226 GN=SCO3290 PE=4 SV=1	0	26.538	23	5	24	5	249	27.1	6.73	24.71	SCO3290; SSPG_RS21370	High	High	High	High	High
High	Master Protein	Q9L0R1	Putative response regulator OS=Streptomyces coelicolor (strain ATCC BAA-471 / A3(2) / M145) OX=100226 GN=SCO4230 PE=4 SV=1	0	115.037	43	10	38	10	223	24.7	5.21	119.43	SCO4230	High	High	High	High	High
Medium	Master Protein	Q9L182	Putative membrane transport protein OS=Streptomyces coelicolor (strain ATCC BAA-471 / A3(2) / M145) OX=100226 GN=SCO7395 PE=4 SV=1	0.042	0.588	2	1	1	1	521	55.8	8.22	0	SCO7395; SSPG_RS02210	Peak Found	Peak Found	High	Peak Found	Peak Found
High	Master Protein	Q9RKV8	Putative phosphatase OS=Streptomyces coelicolor (strain ATCC BAA-471 / A3(2) / M145) OX=100226 GN=SCO6218 PE=4 SV=1	0	15.255	10	2	10	2	199	21.9	6.65	14.45	SCO6218; SSPG_RS07000	High	High	High	High	High
High	Master Protein	Q9RI55	Putative lycopene cyclase OS=Streptomyces coelicolor (strain ATCC BAA-471 / A3(2) / M145) OX=100226 GN=SCO0191 PE=4 SV=1	0	48.524	22	8	14	8	405	44.1	9.86	30.49	SCO0191	High	High	High	Peak Found	Peak Found
High	Master Protein	Q93IU5	Putative lipoprotein OS=Streptomyces coelicolor (strain ATCC BAA-471 / A3(2) / M145) OX=100226 GN=SCO5110 PE=4 SV=1	0.003	1.964	2	1	1	1	771	81.2	5.03	0	SCO5110	Peak Found	Peak Found	Peak Found	High	Peak Found
High	Master Protein	Q9RK26	Possible oxidoreductase, molybdopterin binding subunit OS=Streptomyces coelicolor (strain ATCC BAA-471 / A3(2) / M145) OX=100226 GN=SCO0690 PE=4 SV=1	0	19.45	12	4	6	4	330	34.6	7.01	10.09	SCO0690	Peak Found	High	High	High	High
High	Master Protein	Q9RK97	Putative hydroxylase OS=Streptomyces coelicolor (strain ATCC BAA-471 / A3(2) / M145) OX=100226 GN=SCO0265 PE=4 SV=1	0	26.746	29	6	11	6	263	27.6	4.56	19.55	SCO0265; SSPG_RS36735	High	High	High	High	High
High	Master Protein	Q9X914	Putative anti-sigma factor OS=Streptomyces coelicolor (strain ATCC BAA-471 / A3(2) / M145) OX=100226 GN=SCO3548 PE=1 SV=1	0	20.769	22	3	6	3	143	14.9	4.54	18.5	SCO3548; SSPG_RS20570	High	High	High	High	Peak Found
High	Master Protein	Q9F2L4	TerB domain-containing protein OS=Streptomyces coelicolor (strain ATCC BAA-471 / A3(2) / M145) OX=100226 GN=SCO3767 PE=4 SV=1	0	4.227	6	1	3	1	151	16.6	5.26	6.42	SCO3767; SSPG_RS19495	High	Peak Found	High	High	Peak Found
High	Master Protein	O50516	N-acetyltransferase domain-containing protein OS=Streptomyces coelicolor (strain ATCC BAA-471 / A3(2) / M145) OX=100226 GN=SCO5842 PE=4 SV=1	0	48.666	12	9	22	9	1039	107.5	6.8	38.58	SCO5842	High	High	High	High	High
High	Master Protein	Q9X7R4	Putative oxidoreducatse OS=Streptomyces coelicolor (strain ATCC BAA-471 / A3(2) / M145) OX=100226 GN=SCO7286 PE=4 SV=1	0	21.742	14	4	5	4	327	35.8	4.87	12.21	SCO7286	High	Peak Found	High	High	Peak Found
High	Master Protein	Q9RKW9	Putative GntR-family transcriptional regulator OS=Streptomyces coelicolor (strain ATCC BAA-471 / A3(2) / M145) OX=100226 GN=SCO1410 PE=4 SV=1	0	29.13	35	7	20	7	231	25.8	5.71	37.85	SCO1410	High	High	High	High	High
High	Master Protein	Q9S1T0	Putative LacI family transcriptional regulator OS=Streptomyces coelicolor (strain ATCC BAA-471 / A3(2) / M145) OX=100226 GN=SCO0062 PE=4 SV=1	0.007	1.485	2	1	1	1	367	39.2	6.74	0	SCO0062	Peak Found	High	Peak Found	Peak Found	Peak Found
High	Master Protein	Q9L0F3	Uncharacterized protein OS=Streptomyces coelicolor (strain ATCC BAA-471 / A3(2) / M145) OX=100226 GN=SCO4689 PE=4 SV=1	0	22.115	45	4	7	4	110	11.6	6.8	15.45	SCO4689	High	High	Peak Found	High	Peak Found
High	Master Protein	Q93J89	Glutamine amidotransferase type-2 domain-containing protein OS=Streptomyces coelicolor (strain ATCC BAA-471 / A3(2) / M145) OX=100226 GN=SCO7508 PE=4 SV=1	0.001	3.13	3	1	3	1	277	30.8	5.99	5.66	SCO7508; SSPG_RS01660	High	High	High	Peak Found	Peak Found
High	Master Protein	Q9KZK4	AMP-binding domain-containing protein OS=Streptomyces coelicolor (strain ATCC BAA-471 / A3(2) / M145) OX=100226 GN=SCO3041 PE=4 SV=1	0	17.755	16	3	4	3	263	27.1	4.7	11.69	SCO3041; SSPG_RS22520	Peak Found	Peak Found	High	High	Peak Found
High	Master Protein	Q9R2D3	DLH domain-containing protein OS=Streptomyces coelicolor (strain ATCC BAA-471 / A3(2) / M145) OX=100226 GN=SCO2069 PE=4 SV=1	0	4.395	8	1	1	1	196	21.3	4.78	2.51	SCO2069; SSPG_RS27465	Peak Found	Peak Found	Peak Found	High	Peak Found
High	Master Protein	Q9XAQ8	NuoE, NADH dehydrogenase subunit OS=Streptomyces coelicolor (strain ATCC BAA-471 / A3(2) / M145) OX=100226 GN=SCO4566 PE=4 SV=1	0	25.375	16	3	4	3	290	30.6	4.86	9.54	SCO4566; SSPG_RS15450	Peak Found	Peak Found	Peak Found	High	Peak Found
High	Master Protein	Q9FBM1	4-hydroxy-3-methylbut-2-enyl diphosphate reductase OS=Streptomyces coelicolor (strain ATCC BAA-471 / A3(2) / M145) OX=100226 GN=ispH PE=3 SV=2	0	5.797	7	2	3	2	338	36.6	4.91	1.99	ispH; SSPG_RS13060	Peak Found	Peak Found	High	High	High
High	Master Protein	Q8CJR6	Transcription termination factor Rho OS=Streptomyces coelicolor (strain ATCC BAA-471 / A3(2) / M145) OX=100226 GN=rho PE=3 SV=1	0	98.239	27	14	40	14	694	75.1	9.03	92.03	rho	High	High	High	High	High
High	Master Protein	Q9S1R2	Putative oxidoreductase (Putative secreted protein) OS=Streptomyces coelicolor (strain ATCC BAA-471 / A3(2) / M145) OX=100226 GN=SCO0229 PE=3 SV=1	0	22.121	16	3	7	3	282	29.8	6.35	18.56	SCO0229	High	High	High	High	High
High	Master Protein	Q9RJF6	Putative membrane protein OS=Streptomyces coelicolor (strain ATCC BAA-471 / A3(2) / M145) OX=100226 GN=SCO0478 PE=4 SV=1	0	13.439	12	3	6	3	374	39.6	5.72	9.21	SCO0478	Peak Found	High	High	High	High
High	Master Protein	Q9RJR5	Putative two-component response regulator OS=Streptomyces coelicolor (strain ATCC BAA-471 / A3(2) / M145) OX=100226 GN=SCO0421 PE=4 SV=1	0	21.084	26	4	5	4	219	23.5	5.53	9.46	SCO0421; SSPG_RS35975	High	Peak Found	High	High	High
High	Master Protein	O86528	Glutamate--tRNA ligase OS=Streptomyces coelicolor (strain ATCC BAA-471 / A3(2) / M145) OX=100226 GN=gltX PE=3 SV=1	0	94.309	31	13	41	13	494	54.9	5.2	103.35	gltX; SSPG_RS10690	High	High	High	High	High
High	Master Protein	Q9RJE1	Putative regulatory protein OS=Streptomyces coelicolor (strain ATCC BAA-471 / A3(2) / M145) OX=100226 GN=SCO0751 PE=4 SV=1	0	12.953	6	3	3	3	828	87.8	5.1	7.39	SCO0751	Peak Found	High	High	Peak Found	Peak Found
High	Master Protein	Q9S2V6	Putative transcriptional regulator OS=Streptomyces coelicolor (strain ATCC BAA-471 / A3(2) / M145) OX=100226 GN=SCO2100 PE=4 SV=1	0	8.151	10	2	3	2	209	22.7	6.06	1.8	SCO2100; SSPG_RS27315	High	Peak Found	Peak Found	High	Peak Found
High	Master Protein	Q9F334	Putative aminotransferase OS=Streptomyces coelicolor (strain ATCC BAA-471 / A3(2) / M145) OX=100226 GN=SCO5136 PE=4 SV=1	0.003	2	2	1	1	1	365	39.4	6.34	0	SCO5136	Peak Found	Peak Found	High	Peak Found	Peak Found
High	Master Protein	O88060	Translation initiation factor IF-3 OS=Streptomyces coelicolor (strain ATCC BAA-471 / A3(2) / M145) OX=100226 GN=infC PE=3 SV=1	0	30.698	24	4	18	4	217	24.2	8.78	41.68	infC; SSPG_RS29845	High	High	High	High	High
High	Master Protein	Q9ZBJ2	Uncharacterized protein OS=Streptomyces coelicolor (strain ATCC BAA-471 / A3(2) / M145) OX=100226 GN=SCO6482 PE=4 SV=1	0	45.788	54	6	22	6	147	16.1	5	50.03	SCO6482; SSPG_RS05950	High	High	High	High	High
High	Master Protein	Q9S2Q7	Probable cytosol aminopeptidase OS=Streptomyces coelicolor (strain ATCC BAA-471 / A3(2) / M145) OX=100226 GN=pepA PE=3 SV=1	0	160.59	44	16	59	16	517	52	5.6	178.8	SCO2179	High	High	High	High	High
High	Master Protein	Q9RKA2	ABM domain-containing protein OS=Streptomyces coelicolor (strain ATCC BAA-471 / A3(2) / M145) OX=100226 GN=SCO0260 PE=4 SV=1	0	31.986	48	4	12	4	109	12.2	4.78	29.32	SCO0260; SSPG_RS36760	High	High	High	High	High
High	Master Protein	Q9FCB1	Probable DNA ligase OS=Streptomyces coelicolor (strain ATCC BAA-471 / A3(2) / M145) OX=100226 GN=lig PE=3 SV=1	0	21.593	7	3	8	3	512	54.7	6.89	26.76	ligB	High	High	High	Peak Found	High
High	Master Protein	P23159	Uncharacterized protein SCO5314 OS=Streptomyces coelicolor (strain ATCC BAA-471 / A3(2) / M145) OX=100226 GN=SCO5314 PE=4 SV=1	0	14.115	34	3	3	3	111	12.4	6.06	4.62	SCO5314	Peak Found	Peak Found	Peak Found	High	Peak Found
High	Master Protein	Q9ZBN3	Endo/exonuclease/phosphatase domain-containing protein OS=Streptomyces coelicolor (strain ATCC BAA-471 / A3(2) / M145) OX=100226 GN=SCO6176 PE=4 SV=1	0	24.288	26	4	5	4	276	29.7	7.23	7.05	SCO6176	High	High	Peak Found	Peak Found	Peak Found
High	Master Protein	Q9FBL8	Cytokinin riboside 5'-monophosphate phosphoribohydrolase OS=Streptomyces coelicolor (strain ATCC BAA-471 / A3(2) / M145) OX=100226 GN=SCO5140 PE=1 SV=1	0	8.588	5	1	4	1	252	27.4	5.25	12.21	SCO5140; SSPG_RS12640	Peak Found	High	High	High	High
High	Master Protein	Q9KXQ8	Putative peptidase OS=Streptomyces coelicolor (strain ATCC BAA-471 / A3(2) / M145) OX=100226 GN=SCO1492 PE=4 SV=1	0	17.244	13	2	4	2	368	39	5.41	13.41	SCO1492; SSPG_RS30430	High	High	High	High	Peak Found
High	Master Protein	Q9KZW0	Phosphate transport system permease protein OS=Streptomyces coelicolor (strain ATCC BAA-471 / A3(2) / M145) OX=100226 GN=SCO4141 PE=3 SV=1	0.002	2.352	4	1	3	1	336	35.6	6.81	0	SCO4141	Peak Found	High	High	High	Peak Found
High	Master Protein	Q9ZBQ9	Uncharacterized protein OS=Streptomyces coelicolor (strain ATCC BAA-471 / A3(2) / M145) OX=100226 GN=SCO5570 PE=4 SV=1	0	20.793	29	3	3	3	217	23.5	4.48	6.57	SCO5570; SSPG_RS10545	High	Peak Found	Peak Found	High	Peak Found
High	Master Protein	Q9RJM5	NH(3)-dependent NAD(+) synthetase OS=Streptomyces coelicolor (strain ATCC BAA-471 / A3(2) / M145) OX=100226 GN=nadE PE=3 SV=1	0	25.678	29	6	10	6	276	29.7	5.44	20.95	nadE	High	High	High	High	High
High	Master Protein	Q9F3K7	ATP-binding protein OS=Streptomyces coelicolor (strain ATCC BAA-471 / A3(2) / M145) OX=100226 GN=SCO5258 PE=4 SV=1	0.006	1.655	3	1	2	1	253	27.8	6.43	1.74	SCO5258; SSPG_RS12025	Peak Found	High	High	Peak Found	Peak Found
High	Master Protein	Q9X850	Putative two component system response regulator OS=Streptomyces coelicolor (strain ATCC BAA-471 / A3(2) / M145) OX=100226 GN=SCO3389 PE=4 SV=1	0	6.989	12	2	5	2	224	24.1	6.09	4.12	SCO3389; SSPG_RS20860	High	High	High	High	High
High	Master Protein	Q9RD80	Putative integral membrane protein OS=Streptomyces coelicolor (strain ATCC BAA-471 / A3(2) / M145) OX=100226 GN=SCO0797 PE=4 SV=1	0	17.042	17	5	6	5	350	38	7.61	12.22	SCO0797	High	High	Peak Found	High	Peak Found
High	Master Protein	Q9L2K3	Uncharacterized protein OS=Streptomyces coelicolor (strain ATCC BAA-471 / A3(2) / M145) OX=100226 GN=SCO0705 PE=4 SV=1	0	7.058	5	1	1	1	272	30.6	5.16	3.14	SCO0705; SSPG_RS34545	Peak Found	Peak Found	Peak Found	High	Peak Found
High	Master Protein	Q9X7Z9	Putative transcriptional regulator OS=Streptomyces coelicolor (strain ATCC BAA-471 / A3(2) / M145) OX=100226 GN=SCO2140 PE=4 SV=1	0	22.155	27	2	8	2	93	10.1	4.81	27.31	SCO2140; SSPG_RS27115	High	High	High	High	Peak Found
High	Master Protein	Q9X9W5	Uncharacterized protein OS=Streptomyces coelicolor (strain ATCC BAA-471 / A3(2) / M145) OX=100226 GN=SCO1907 PE=4 SV=1	0	11.47	6	2	6	2	475	49.9	4.35	16.39	SCO1907; SSPG_RS28290	High	High	High	High	Peak Found
High	Master Protein	Q9XAM3	Putative DNA ligase OS=Streptomyces coelicolor (strain ATCC BAA-471 / A3(2) / M145) OX=100226 GN=SCO6707 PE=4 SV=1	0	51.527	30	9	20	9	355	39.8	6.77	46.94	ligC	High	High	High	High	High
High	Master Protein	Q9F3P0	Putative calcium binding protein OS=Streptomyces coelicolor (strain ATCC BAA-471 / A3(2) / M145) OX=100226 GN=SCO7647 PE=4 SV=1	0	39.028	34	6	12	6	179	19.5	4.39	26.57	SCO7647	High	High	High	High	Peak Found
High	Master Protein	Q9X909	DNA topoisomerase 1 OS=Streptomyces coelicolor (strain ATCC BAA-471 / A3(2) / M145) OX=100226 GN=topA PE=3 SV=1	0	106.562	22	17	48	17	952	103.5	8.78	98.16	SCO3543	High	High	High	High	High
High	Master Protein	Q9F315	ATP-dependent Clp protease proteolytic subunit 1 OS=Streptomyces coelicolor (strain ATCC BAA-471 / A3(2) / M145) OX=100226 GN=clpP1 PE=2 SV=1	0	30.297	25	4	8	4	219	23.2	5.87	26.24	clpP; SSPG_RS24630	High	High	High	Peak Found	High
High	Master Protein	Q9RDB4	Putative secreted protein OS=Streptomyces coelicolor (strain ATCC BAA-471 / A3(2) / M145) OX=100226 GN=SCO2837 PE=4 SV=1	0	67.711	23	11	34	11	645	70.8	8.79	76.8	SCO2837	High	High	High	High	High
