# Supplementary material for: Co‐purification of nitrate reductase 1 with components of the cytochrome bcc‐aa3 oxidase supercomplex from spores of Streptomyces coelicolor A3(2)
Source: FEBS Open Bio. 2021 Feb 14;11(3):652–69. doi: 10.1002/2211-5463.13086 (PMC7931247; doi:10.1002/2211-5463.13086)
Supplement: Supplementary file 4 — Table S3. Detailed list of MS data. [file FEB4-11-652-s004.xlsx]

## Sheet: Proteins
Table S3 Detailed list of MS data
# Peptides and # PSMs represent the total number of all samples
			MS data of size exclusion chromatography after BN PAGE					MS data of size exclusion chromatography after In gel activity staining
Gene Symbol	Accession	Description	Found in Sample 1	Found in Sample 2	Found in Sample 3	Found in Sample 4	Found in Sample 5	Found in Sample A	Found in Sample B	Found in Sample C	# Peptides	# PSMs
SCO2999	Q8CJY0	Uncharacterized protein OS=Streptomyces coelicolor (strain ATCC BAA-471 / A3(2) / M145) OX=100226 GN=SCO2999 PE=4 SV=1	High	High	High	High	High	High	High	High	78	1239
SCO0379	Q9RJK9	Catalase OS=Streptomyces coelicolor (strain ATCC BAA-471 / A3(2) / M145) OX=100226 GN=SCO0379 PE=3 SV=1	High	High	High	High	High	High	High	High	54	3566
SCO4655; SSPG_RS15075; rpoC	Q8CJT1	DNA-directed RNA polymerase subunit beta' OS=Streptomyces coelicolor (strain ATCC BAA-471 / A3(2) / M145) OX=100226 GN=rpoC PE=3 SV=1	High	High	High	High	High	High	High	High	73	688
SCO5371; SSPG_RS11580	Q9K4D5	ATP synthase subunit alpha OS=Streptomyces coelicolor (strain ATCC BAA-471 / A3(2) / M145) OX=100226 GN=atpA PE=3 SV=1	High	High	High	High	High	High	High	High	42	1142
rpoB	Q9L0L0	DNA-directed RNA polymerase subunit beta OS=Streptomyces coelicolor (strain ATCC BAA-471 / A3(2) / M145) OX=100226 GN=rpoB PE=1 SV=1	High	High	High	High	High	High	High	High	62	534
SCO6535; SSPG_RS05690	O86717	Putative nitrate reductase alpha chain NarG OS=Streptomyces coelicolor (strain ATCC BAA-471 / A3(2) / M145) OX=100226 GN=SCO6535 PE=3 SV=1	High	High	High	High	High	High	High	High	63	947
SCO5373; SSPG_RS11570; atpD	P0A300	ATP synthase subunit beta OS=Streptomyces coelicolor (strain ATCC BAA-471 / A3(2) / M145) OX=100226 GN=atpD PE=3 SV=2	High	High	High	High	High	High	High	High	35	872
SCO2524	Q9L2F9	Uncharacterized protein OS=Streptomyces coelicolor (strain ATCC BAA-471 / A3(2) / M145) OX=100226 GN=SCO2524 PE=4 SV=1	High	High	High	High	High	Peak Found	High	High	51	409
SCO5204; SSPG_RS12320	Q9FCI4	UPF0182 protein SCO5204 OS=Streptomyces coelicolor (strain ATCC BAA-471 / A3(2) / M145) OX=100226 GN=SCO5204 PE=3 SV=2	High	High	High	Peak Found	Peak Found	High	High	Peak Found	48	347
SCO5693	Q9KYS2	Putative acyl CoA dehydrogenase OS=Streptomyces coelicolor (strain ATCC BAA-471 / A3(2) / M145) OX=100226 GN=SCO5693 PE=3 SV=1	High	High	High	High	High	High	High	High	42	987
SCO4774; SSPG_RS14500	Q9L0I3	Putative glycerol phosphate dehydrogenase OS=Streptomyces coelicolor (strain ATCC BAA-471 / A3(2) / M145) OX=100226 GN=SCO4774 PE=4 SV=1	High	High	High	High	High	High	High	High	36	1070
SCO7590; SSPG_RS01240	Q9EWJ4	Catalase OS=Streptomyces coelicolor (strain ATCC BAA-471 / A3(2) / M145) OX=100226 GN=SCO7590 PE=3 SV=1	High	High	High	High	High	High	High	High	31	958
SCO0666; SSPG_RS34740	Q7AKS0	Catalase OS=Streptomyces coelicolor (strain ATCC BAA-471 / A3(2) / M145) OX=100226 GN=SCO0666 PE=3 SV=1	High	High	High	High	High	High	High	High	36	683
thrS; SSPG_RS30240	Q9L278	Threonine--tRNA ligase OS=Streptomyces coelicolor (strain ATCC BAA-471 / A3(2) / M145) OX=100226 GN=thrS PE=3 SV=1	High	High	High	High	High	High	High	High	46	941
tuf	P40174	Elongation factor Tu-1 OS=Streptomyces coelicolor (strain ATCC BAA-471 / A3(2) / M145) OX=100226 GN=tuf1 PE=3 SV=1	High	High	High	High	High	High	High	High	27	1077
SCO3873	P35885	DNA gyrase subunit A OS=Streptomyces coelicolor (strain ATCC BAA-471 / A3(2) / M145) OX=100226 GN=gyrA PE=3 SV=2	High	High	High	High	High	High	High	High	48	644
SCO1388	Q9KZP4	Putative mannose-1-phosphate guanyltransferase OS=Streptomyces coelicolor (strain ATCC BAA-471 / A3(2) / M145) OX=100226 GN=SCO1388 PE=4 SV=1	High	High	High	High	High	High	High	High	41	444
rpsB	O31212	30S ribosomal protein S2 OS=Streptomyces coelicolor (strain ATCC BAA-471 / A3(2) / M145) OX=100226 GN=rpsB PE=3 SV=3	High	High	High	High	High	High	High	High	28	688
SCO5737; SSPG_RS09865	Q8CJQ6	Polyribonucleotide nucleotidyltransferase OS=Streptomyces coelicolor (strain ATCC BAA-471 / A3(2) / M145) OX=100226 GN=pnp PE=3 SV=1	High	High	High	High	High	High	High	High	36	579
kgd	Q9FBR4	Putative 2-oxoglutarate dehydrogenase OS=Streptomyces coelicolor (strain ATCC BAA-471 / A3(2) / M145) OX=100226 GN=SCO5281 PE=4 SV=1	High	High	High	High	High	High	High	High	48	318
SCO3801; SSPG_RS19320	Q9XA76	Probable M18 family aminopeptidase 2 OS=Streptomyces coelicolor (strain ATCC BAA-471 / A3(2) / M145) OX=100226 GN=apeB PE=3 SV=1	High	High	High	High	High	High	High	High	22	291
SCO2113; SSPG_RS27250; bfr	Q9S2N0	Bacterioferritin OS=Streptomyces coelicolor (strain ATCC BAA-471 / A3(2) / M145) OX=100226 GN=bfr PE=1 SV=1	High	High	High	High	High	High	High	High	21	3030
SCO5745; SSPG_RS09825	O86842	Ribonuclease J OS=Streptomyces coelicolor (strain ATCC BAA-471 / A3(2) / M145) OX=100226 GN=rnj PE=1 SV=1	High	High	High	High	High	High	High	High	36	623
groEL; SSPG_RS16950; groL	Q9KXU5	60 kDa chaperonin 2 OS=Streptomyces coelicolor (strain ATCC BAA-471 / A3(2) / M145) OX=100226 GN=groL2 PE=3 SV=1	High	High	High	High	High	High	High	High	31	273
SCO1935; SSPG_RS28150	Q9XAC1	Transketolase OS=Streptomyces coelicolor (strain ATCC BAA-471 / A3(2) / M145) OX=100226 GN=SCO1935 PE=3 SV=1	High	High	High	High	High	High	High	High	37	612
SCO6473; SSPG_RS05995; ccrA	Q9ZBK1	Crotonyl CoA reductase OS=Streptomyces coelicolor (strain ATCC BAA-471 / A3(2) / M145) OX=100226 GN=SCO6473 PE=1 SV=1	High	High	Peak Found	High	Peak Found	High	High	High	30	492
SCO3168	Q9RKB9	Putative tricorn protease homolog 2 OS=Streptomyces coelicolor (strain ATCC BAA-471 / A3(2) / M145) OX=100226 GN=tri2 PE=3 SV=1	High	High	High	Peak Found	High	High	High	Peak Found	52	173
leuS; SSPG_RS24890	Q9RDL5	Leucine--tRNA ligase OS=Streptomyces coelicolor (strain ATCC BAA-471 / A3(2) / M145) OX=100226 GN=leuS PE=3 SV=1	High	High	High	High	High	High	High	High	45	546
groEL; SSPG_RS14555; groL	P40171	60 kDa chaperonin 1 OS=Streptomyces coelicolor (strain ATCC BAA-471 / A3(2) / M145) OX=100226 GN=groL1 PE=3 SV=3	High	High	High	High	High	High	High	High	35	466
SCO0948	Q9RIV8	Putative alpha-mannosidase OS=Streptomyces coelicolor (strain ATCC BAA-471 / A3(2) / M145) OX=100226 GN=SCO0948 PE=4 SV=1	High	Peak Found	High	Peak Found	Peak Found	Peak Found	High	Peak Found	39	195
SCO2726	Q9L1J1	Methylmalonic acid semialdehyde dehydrogenase OS=Streptomyces coelicolor (strain ATCC BAA-471 / A3(2) / M145) OX=100226 GN=SCO2726 PE=4 SV=1	High	High	High	High	High	High	High	High	22	694
SCO4055; SSPG_RS18160	Q9AK62	Putative alcohol dehydrogenase OS=Streptomyces coelicolor (strain ATCC BAA-471 / A3(2) / M145) OX=100226 GN=SCO4055 PE=3 SV=1	Peak Found	High	Peak Found	High	High	High	High	High	26	365
SCO4661; SSPG_RS15045; fusA	P40173	Elongation factor G 1 OS=Streptomyces coelicolor (strain ATCC BAA-471 / A3(2) / M145) OX=100226 GN=fusA PE=3 SV=2	High	High	High	High	High	High	High	High	29	370
SCO5699; SSPG_RS10045	Q9KYR6	Proline--tRNA ligase OS=Streptomyces coelicolor (strain ATCC BAA-471 / A3(2) / M145) OX=100226 GN=proS PE=3 SV=1	Peak Found	High	Peak Found	High	High	High	High	High	33	391
aceE; SSPG_RS25910	Q9KY19	Pyruvate dehydrogenase E1 component OS=Streptomyces coelicolor (strain ATCC BAA-471 / A3(2) / M145) OX=100226 GN=SCO2371 PE=4 SV=1	High	High	High	High	High	High	High	High	44	389
SCO1937; SSPG_RS39745	Q9XAB9	Glucose-6-phosphate 1-dehydrogenase OS=Streptomyces coelicolor (strain ATCC BAA-471 / A3(2) / M145) OX=100226 GN=zwf PE=3 SV=1	High	High	High	High	High	High	High	High	35	533
SCO6661; SSPG_RS05125	O88017	Glucose-6-phosphate 1-dehydrogenase OS=Streptomyces coelicolor (strain ATCC BAA-471 / A3(2) / M145) OX=100226 GN=zwf PE=3 SV=1	High	High	High	High	High	High	High	High	39	425
SCO6081	Q9ADI2	Putative alpha amylase OS=Streptomyces coelicolor (strain ATCC BAA-471 / A3(2) / M145) OX=100226 GN=SCO6081 PE=4 SV=1	High	High	Peak Found	High	High	High	Peak Found	High	40	376
gyrB	P35886	DNA gyrase subunit B OS=Streptomyces coelicolor (strain ATCC BAA-471 / A3(2) / M145) OX=100226 GN=gyrB PE=3 SV=1	High	High	High	High	High	High	High	High	30	290
SCO2549	Q9RDE2	Tricorn protease homolog 1 OS=Streptomyces coelicolor (strain ATCC BAA-471 / A3(2) / M145) OX=100226 GN=tri1 PE=1 SV=1	High	High	High	High	High	High	High	High	43	436
SCO4770; SSPG_RS14515	Q9L0I7	Inosine-5'-monophosphate dehydrogenase OS=Streptomyces coelicolor (strain ATCC BAA-471 / A3(2) / M145) OX=100226 GN=guaB PE=3 SV=1	High	Peak Found	High	High	High	Peak Found	High	High	28	192
eno; SSPG_RS22240	Q9F2Q3	Enolase 1 OS=Streptomyces coelicolor (strain ATCC BAA-471 / A3(2) / M145) OX=100226 GN=eno1 PE=3 SV=1	High	High	High	High	High	High	High	High	21	211
SCO2180	Q9S2Q6	Dihydrolipoyl dehydrogenase OS=Streptomyces coelicolor (strain ATCC BAA-471 / A3(2) / M145) OX=100226 GN=SCO2180 PE=3 SV=1	High	High	Peak Found	High	High	High	High	High	25	402
SCO3127; SSPG_RS22080	Q9RNU9	Phosphoenolpyruvate carboxylase OS=Streptomyces coelicolor (strain ATCC BAA-471 / A3(2) / M145) OX=100226 GN=ppc PE=1 SV=1	High	High	High	High	High	High	High	High	36	324
SCO3486	Q9RKF1	Putative aldehyde dehydrogenase OS=Streptomyces coelicolor (strain ATCC BAA-471 / A3(2) / M145) OX=100226 GN=SCO3486 PE=3 SV=1	High	Peak Found	High	Peak Found	Peak Found	High	High	High	20	393
dnaK; SSPG_RS19970	Q05558	Chaperone protein DnaK OS=Streptomyces coelicolor (strain ATCC BAA-471 / A3(2) / M145) OX=100226 GN=dnaK PE=3 SV=1	Peak Found	High	Peak Found	High	High	High	High	High	32	362
rpsA; SSPG_RS27835	Q9S2K5	30S ribosomal protein S1 OS=Streptomyces coelicolor (strain ATCC BAA-471 / A3(2) / M145) OX=100226 GN=SCO1998 PE=4 SV=1	High	High	High	High	High	High	High	High	32	405
SCO2643	Q9L1Z2	Aminopeptidase N OS=Streptomyces coelicolor (strain ATCC BAA-471 / A3(2) / M145) OX=100226 GN=SCO2643 PE=4 SV=1	High	High	Peak Found	High	High	High	High	High	36	304
SCO4771; SSPG_RS14510	Q9L0I6	Putative inosine-5'-monophosphate dehydrogenase OS=Streptomyces coelicolor (strain ATCC BAA-471 / A3(2) / M145) OX=100226 GN=SCO4771 PE=4 SV=1	Peak Found	High	Peak Found	High	High	High	High	High	25	333
SCO1661; SSPG_RS29555	Q9ADA6	Putative glycerol-3-phosphate dehydrogenase OS=Streptomyces coelicolor (strain ATCC BAA-471 / A3(2) / M145) OX=100226 GN=SCO1661 PE=4 SV=1	High	High	High	High	High	High	High	High	33	230
SCO0613	Q9RJN1	Arginine deiminase OS=Streptomyces coelicolor (strain ATCC BAA-471 / A3(2) / M145) OX=100226 GN=arcA PE=3 SV=1	Peak Found	High	Peak Found	High	High	High	High	High	28	251
SCO1570	Q9L1B1	Argininosuccinate lyase OS=Streptomyces coelicolor (strain ATCC BAA-471 / A3(2) / M145) OX=100226 GN=argH PE=3 SV=1	High	High	High	High	High	High	High	High	24	400
aspS	Q9F323	Aspartate--tRNA ligase OS=Streptomyces coelicolor (strain ATCC BAA-471 / A3(2) / M145) OX=100226 GN=aspS PE=3 SV=1	High	High	High	High	High	High	High	High	30	369
SCO0676	Q9RJ89	Putative integral membrane sensor protein OS=Streptomyces coelicolor (strain ATCC BAA-471 / A3(2) / M145) OX=100226 GN=SCO0676 PE=4 SV=1	High	High	High	High	High	High	High	High	31	214
valS	O06851	Valine--tRNA ligase OS=Streptomyces coelicolor (strain ATCC BAA-471 / A3(2) / M145) OX=100226 GN=valS PE=3 SV=2	High	High	High	High	High	High	High	High	30	345
SCO4367	Q9F2Y0	Putative oxidoreductase OS=Streptomyces coelicolor (strain ATCC BAA-471 / A3(2) / M145) OX=100226 GN=SCO4367 PE=4 SV=1	Peak Found	High	High	High	High	Peak Found	High	High	40	202
SCO3184	Q8CJX4	Putative penicillin acylase OS=Streptomyces coelicolor (strain ATCC BAA-471 / A3(2) / M145) OX=100226 GN=SCO3184 PE=4 SV=1	High	High	High	High	High	Peak Found	High	Peak Found	36	323
sdhA; SSPG_RS14070	Q9KZ90	Succinate dehydrogenase flavoprotein subunit OS=Streptomyces coelicolor (strain ATCC BAA-471 / A3(2) / M145) OX=100226 GN=SCO4856 PE=3 SV=1	High	High	High	High	High	High	High	High	30	458
SCO5748	O86808	Histidine kinase OS=Streptomyces coelicolor (strain ATCC BAA-471 / A3(2) / M145) OX=100226 GN=SCO5748 PE=4 SV=1	Peak Found	High	Peak Found	Not Found	Peak Found	High	High	High	35	160
SCO1152	Q9KZJ3	Putative helicase OS=Streptomyces coelicolor (strain ATCC BAA-471 / A3(2) / M145) OX=100226 GN=SCO1152 PE=4 SV=1	High	High	High	High	High	High	High	High	26	338
SCO7319	Q9K4J5	Putative oxidoreductase OS=Streptomyces coelicolor (strain ATCC BAA-471 / A3(2) / M145) OX=100226 GN=SCO7319 PE=4 SV=1	High	High	High	High	High	High	High	High	19	327
SCO1523; SSPG_RS30280	Q9L286	Pyridoxal 5'-phosphate synthase subunit PdxS OS=Streptomyces coelicolor (strain ATCC BAA-471 / A3(2) / M145) OX=100226 GN=pdxS PE=3 SV=1	High	High	Peak Found	High	High	High	High	High	16	134
SCO5370; SSPG_RS11585	Q9K4D6	ATP synthase subunit delta OS=Streptomyces coelicolor (strain ATCC BAA-471 / A3(2) / M145) OX=100226 GN=atpH PE=3 SV=1	High	High	Peak Found	High	High	High	High	High	16	166
SCO2649	Q9L1Y6	4-alpha-glucanotransferase OS=Streptomyces coelicolor (strain ATCC BAA-471 / A3(2) / M145) OX=100226 GN=SCO2649 PE=3 SV=1	Peak Found	High	Peak Found	High	High	High	Peak Found	High	28	179
hppA	Q9X913	K(+)-insensitive pyrophosphate-energized proton pump OS=Streptomyces coelicolor (strain ATCC BAA-471 / A3(2) / M145) OX=100226 GN=hppA PE=1 SV=1	High	High	High	High	High	Peak Found	High	Peak Found	22	156
SCO1366	Q9AK96	PadR domain-containing protein OS=Streptomyces coelicolor (strain ATCC BAA-471 / A3(2) / M145) OX=100226 GN=SCO1366 PE=4 SV=1	High	High	High	High	High	High	High	High	17	451
SCO1908; SSPG_RS28285	Q9X9W4	Putative large secreted protein OS=Streptomyces coelicolor (strain ATCC BAA-471 / A3(2) / M145) OX=100226 GN=SCO1908 PE=4 SV=1	High	High	High	High	High	High	High	High	19	206
SCO6408	O69936	Clp protease ATP binding subunit OS=Streptomyces coelicolor (strain ATCC BAA-471 / A3(2) / M145) OX=100226 GN=SCO6408 PE=3 SV=1	High	High	High	High	High	High	High	High	36	185
SCO1378	Q9AK84	Glycine dehydrogenase (decarboxylating) OS=Streptomyces coelicolor (strain ATCC BAA-471 / A3(2) / M145) OX=100226 GN=gcvP PE=3 SV=1	Peak Found	High	Peak Found	High	High	High	Peak Found	High	28	284
SCO2404; SSPG_RS25760	Q9RDN3	Putative sugar-binding receptor OS=Streptomyces coelicolor (strain ATCC BAA-471 / A3(2) / M145) OX=100226 GN=SCO2404 PE=4 SV=1	Peak Found	High	Peak Found	High	High	Peak Found	High	Peak Found	22	120
SCO3834	Q9XA30	Putative 3-Hydroxyacyl-CoA dehydrogenase OS=Streptomyces coelicolor (strain ATCC BAA-471 / A3(2) / M145) OX=100226 GN=SCO3834 PE=4 SV=1	Peak Found	High	Peak Found	High	Peak Found	High	High	High	26	304
SCO5372; SSPG_RS11575	Q9K4D4	ATP synthase gamma chain OS=Streptomyces coelicolor (strain ATCC BAA-471 / A3(2) / M145) OX=100226 GN=atpG PE=3 SV=1	High	High	High	High	High	High	High	High	21	214
SCO4145	Q9KZV6	Polyphosphate kinase OS=Streptomyces coelicolor (strain ATCC BAA-471 / A3(2) / M145) OX=100226 GN=ppk PE=3 SV=2	High	High	High	High	High	High	High	High	28	287
SCO4926	Q7AKI7	Propionyl-CoA carboxylase complex B subunit OS=Streptomyces coelicolor (strain ATCC BAA-471 / A3(2) / M145) OX=100226 GN=SCO4926 PE=4 SV=1	High	High	High	Peak Found	Peak Found	Peak Found	High	Peak Found	18	150
SCO5999; SSPG_RS08090; acnA	Q7AKF3	Aconitate hydratase OS=Streptomyces coelicolor (strain ATCC BAA-471 / A3(2) / M145) OX=100226 GN=SCO5999 PE=3 SV=1	High	High	High	High	High	High	High	High	30	334
SCO4228; SSPG_RS17310; phoU	Q8CJU3	Phosphate-specific transport system accessory protein PhoU OS=Streptomyces coelicolor (strain ATCC BAA-471 / A3(2) / M145) OX=100226 GN=SCO4228 PE=3 SV=1	High	High	High	Peak Found	High	High	High	High	21	190
SC+A78:J78O6534	O86716	Putative nitrate reductase beta chain NarH OS=Streptomyces coelicolor (strain ATCC BAA-471 / A3(2) / M145) OX=100226 GN=SCO6534 PE=4 SV=1	High	High	High	High	High	High	High	High	24	313
pheT	O88054	Phenylalanine--tRNA ligase beta subunit OS=Streptomyces coelicolor (strain ATCC BAA-471 / A3(2) / M145) OX=100226 GN=pheT PE=3 SV=1	High	High	High	High	High	High	High	High	27	204
SCO4885; SSPG_RS13920	Q9AK41	Putative lipoprotein OS=Streptomyces coelicolor (strain ATCC BAA-471 / A3(2) / M145) OX=100226 GN=SCO4885 PE=4 SV=1	High	High	Peak Found	High	High	Peak Found	High	Peak Found	19	123
SCO1660; SSPG_RS29560; glpK	Q9ADA7	Pu+A78:J78tative nitrate reductase beta chain NarH OS=Streptomyces coelicolor (strain ATCC BAA-471 / A3(2) / M145) OX=100226 GN=SCO6534 PE=4 SV=1	High	High	High	High	High	High	High	High	19	427
SCO5520; SSPG_RS10830; pruA	Q8CJR1	Delta-1-pyrroline-5-carboxylate dehydrogenase OS=Streptomyces coelicolor (strain ATCC BAA-471 / A3(2) / M145) OX=100226 GN=SCO5520 PE=4 SV=1	High	High	High	High	High	High	High	High	23	308
SCO7327	Q9KY11	Histidine kinase OS=Streptomyces coelicolor (strain ATCC BAA-471 / A3(2) / M145) OX=100226 GN=SCO7327 PE=4 SV=1	Peak Found	High	Peak Found	Peak Found	Peak Found	High	High	High	28	167
SCO5646	O86753	Putative solute binding lipoprotein OS=Streptomyces coelicolor (strain ATCC BAA-471 / A3(2) / M145) OX=100226 GN=SCO5646 PE=4 SV=1	Peak Found	High	Peak Found	High	High	High	High	High	21	299
SCO3480	Q9RKF7	Putative racemase OS=Streptomyces coelicolor (strain ATCC BAA-471 / A3(2) / M145) OX=100226 GN=SCO3480 PE=1 SV=1	High	High	High	High	High	Peak Found	High	Peak Found	16	127
SCO1254	Q8CK34	Adenylosuccinate lyase OS=Streptomyces coelicolor (strain ATCC BAA-471 / A3(2) / M145) OX=100226 GN=SCO1254 PE=3 SV=1	High	High	High	High	High	High	High	High	26	309
purH	Q9KY50	Bifunctional purine biosynthesis protein PurH OS=Streptomyces coelicolor (strain ATCC BAA-471 / A3(2) / M145) OX=100226 GN=purH PE=3 SV=1	Peak Found	High	Peak Found	High	High	High	Peak Found	High	20	195
hutH; SSPG_RS13685	Q9EWW1	Histidine ammonia-lyase OS=Streptomyces coelicolor (strain ATCC BAA-471 / A3(2) / M145) OX=100226 GN=hutH PE=3 SV=1	Peak Found	High	Peak Found	High	High	High	High	High	17	232
SCO4729; rpoA; SGR_RS13865	P60312	DNA-directed RNA polymerase subunit alpha OS=Streptomyces coelicolor (strain ATCC BAA-471 / A3(2) / M145) OX=100226 GN=rpoA PE=3 SV=1	High	High	High	High	High	High	High	High	21	154
SCO5399	Q9L2C1	Probable acetoacetyl-coA thiolase OS=Streptomyces coelicolor (strain ATCC BAA-471 / A3(2) / M145) OX=100226 GN=SCO5399 PE=3 SV=1	Peak Found	High	Peak Found	High	High	High	Peak Found	High	17	174
SCO0505	Q8CK54	Putative large, multifunctional secreted protein OS=Streptomyces coelicolor (strain ATCC BAA-471 / A3(2) / M145) OX=100226 GN=SCO0505 PE=4 SV=1	Peak Found	High	Not Found	Peak Found	Peak Found	Peak Found	High	High	21	91
SCO4947	Q9EWF3	Nitrate reductase alpha chain NarG3 OS=Streptomyces coelicolor (strain ATCC BAA-471 / A3(2) / M145) OX=100226 GN=SCO4947 PE=3 SV=1	High	High	High	High	High	High	High	High	27	225
SCO4919	Q9EWF0	Putative oxidoreductase OS=Streptomyces coelicolor (strain ATCC BAA-471 / A3(2) / M145) OX=100226 GN=SCO4919 PE=4 SV=2	High	High	High	High	High	High	High	Peak Found	20	150
SCO2635	Q9L200	Putative aminopeptidase OS=Streptomyces coelicolor (strain ATCC BAA-471 / A3(2) / M145) OX=100226 GN=SCO2635 PE=4 SV=1	High	High	Peak Found	High	High	High	Peak Found	High	31	156
SCO1050; SSPG_RS32690	Q9K3L0	Putative DNA protection protein OS=Streptomyces coelicolor (strain ATCC BAA-471 / A3(2) / M145) OX=100226 GN=SCO1050 PE=1 SV=1	High	High	High	High	High	High	High	High	14	316
SCO0617	Q8CK51	Probable phosphoketolase OS=Streptomyces coelicolor (strain ATCC BAA-471 / A3(2) / M145) OX=100226 GN=SCO0617 PE=3 SV=2	High	High	High	High	High	High	High	High	29	285
glpK	Q9RJM2	Glycerol kinase 1 OS=Streptomyces coelicolor (strain ATCC BAA-471 / A3(2) / M145) OX=100226 GN=glpK1 PE=3 SV=1	High	High	High	High	High	High	High	High	21	376
SCO1777; SSPG_RS28965	Q9S223	Glyco_hydro_15 domain-containing protein OS=Streptomyces coelicolor (strain ATCC BAA-471 / A3(2) / M145) OX=100226 GN=SCO1777 PE=4 SV=1	High	High	High	High	High	High	High	High	24	253
SCO5655; SSPG_RS10265	O86744	Putative aminotransferase OS=Streptomyces coelicolor (strain ATCC BAA-471 / A3(2) / M145) OX=100226 GN=SCO5655 PE=3 SV=1	Peak Found	High	Peak Found	High	High	Peak Found	Peak Found	Peak Found	25	99
SCO2758	Q9RDG9	Beta-N-acetylglucosaminidase (Putative secreted protein) OS=Streptomyces coelicolor (strain ATCC BAA-471 / A3(2) / M145) OX=100226 GN=SCO2758 PE=3 SV=1	High	High	High	High	High	High	High	High	19	130
SCO2933	Q7AKN1	Putative permease binding-protein component OS=Streptomyces coelicolor (strain ATCC BAA-471 / A3(2) / M145) OX=100226 GN=SCO2933 PE=4 SV=1	Peak Found	High	High	Peak Found	High	Not Found	High	Peak Found	17	98
SCO5117; SSPG_RS12760	Q9F353	Putative peptide transport system secreted peptide-binding protein OS=Streptomyces coelicolor (strain ATCC BAA-471 / A3(2) / M145) OX=100226 GN=SCO5117 PE=4 SV=1	High	High	Peak Found	High	High	Peak Found	High	Peak Found	19	84
SCO1773; SSPG_RS28985; ald	Q9S227	Alanine dehydrogenase OS=Streptomyces coelicolor (strain ATCC BAA-471 / A3(2) / M145) OX=100226 GN=SCO1773 PE=3 SV=1	Peak Found	Peak Found	Peak Found	High	Peak Found	High	High	High	20	132
SCO1936; tal	Q9XAC0	Transaldolase 2 OS=Streptomyces coelicolor (strain ATCC BAA-471 / A3(2) / M145) OX=100226 GN=tal2 PE=3 SV=1	High	High	High	High	High	High	High	High	16	272
SCO7255; SSPG_RS02910	Q9X7U4	Uncharacterized protein OS=Streptomyces coelicolor (strain ATCC BAA-471 / A3(2) / M145) OX=100226 GN=SCO7255 PE=4 SV=1	High	High	High	High	High	High	High	High	18	169
SCO1476; SSPG_RS30510	Q9L0Y3	S-adenosylmethionine synthase OS=Streptomyces coelicolor (strain ATCC BAA-471 / A3(2) / M145) OX=100226 GN=metK PE=3 SV=1	High	High	High	High	High	High	High	High	25	269
SCO2499	Q9L2I4	Putative transport ATPase OS=Streptomyces coelicolor (strain ATCC BAA-471 / A3(2) / M145) OX=100226 GN=SCO2499 PE=4 SV=1	High	High	Peak Found	High	High	High	High	High	19	90
SCO7000	Q9KZF3	Isocitrate dehydrogenase [NADP] OS=Streptomyces coelicolor (strain ATCC BAA-471 / A3(2) / M145) OX=100226 GN=SCO7000 PE=3 SV=1	Peak Found	High	Peak Found	High	High	High	High	High	28	165
SCO7271	Q9X7S9	Putative ion channel subunit OS=Streptomyces coelicolor (strain ATCC BAA-471 / A3(2) / M145) OX=100226 GN=SCO7271 PE=4 SV=1	High	High	High	High	Peak Found	High	High	High	14	170
SCO1461	Q9L0Z8	Putative inosine monophosphate dehydrogenase OS=Streptomyces coelicolor (strain ATCC BAA-471 / A3(2) / M145) OX=100226 GN=SCO1461 PE=4 SV=1	High	High	High	High	High	High	High	High	21	188
SCO3673; SSPG_RS19960	Q9X8V5	Putative iron-sulphur-binding reductase OS=Streptomyces coelicolor (strain ATCC BAA-471 / A3(2) / M145) OX=100226 GN=SCO3673 PE=4 SV=1	High	High	High	High	High	High	High	High	19	202
SCO7290	Q9X7R0	Putative dehydrogenase OS=Streptomyces coelicolor (strain ATCC BAA-471 / A3(2) / M145) OX=100226 GN=SCO7290 PE=4 SV=1	Peak Found	High	Peak Found	High	High	High	High	High	16	189
SCO0546	Q9RK64	Pyruvate carboxylase OS=Streptomyces coelicolor (strain ATCC BAA-471 / A3(2) / M145) OX=100226 GN=SCO0546 PE=4 SV=1	High	High	Peak Found	High	High	High	High	High	30	151
SCO1055	Q8CK39	Putative sugar hydrolase OS=Streptomyces coelicolor (strain ATCC BAA-471 / A3(2) / M145) OX=100226 GN=SCO1055 PE=3 SV=1	Peak Found	Peak Found	Peak Found	Peak Found	Peak Found	Peak Found	High	Peak Found	21	52
SCO0596	Q9R408	DpsA OS=Streptomyces coelicolor (strain ATCC BAA-471 / A3(2) / M145) OX=100226 GN=dpsA PE=1 SV=1	High	High	High	High	High	High	High	High	14	179
SCO3023; SSPG_RS22615	Q9KZM1	Adenosylhomocysteinase OS=Streptomyces coelicolor (strain ATCC BAA-471 / A3(2) / M145) OX=100226 GN=ahcY PE=3 SV=1	High	High	High	High	High	High	High	High	20	216
SCO0616	Q9RJM8	Uncharacterized protein OS=Streptomyces coelicolor (strain ATCC BAA-471 / A3(2) / M145) OX=100226 GN=SCO0616 PE=4 SV=1	High	High	Peak Found	High	High	High	High	High	23	155
SCO5522	O86504	3-isopropylmalate dehydrogenase OS=Streptomyces coelicolor (strain ATCC BAA-471 / A3(2) / M145) OX=100226 GN=leuB PE=3 SV=1	Peak Found	Peak Found	Peak Found	Peak Found	High	Not Found	High	Not Found	18	76
SCO5580	Q9ZBP9	Signal recognition particle receptor FtsY OS=Streptomyces coelicolor (strain ATCC BAA-471 / A3(2) / M145) OX=100226 GN=ftsY PE=3 SV=1	High	High	High	High	High	High	High	High	20	154
SCO2241; SSPG_RS26610; glnA	Q9RDS6	Probable glutamine synthetase OS=Streptomyces coelicolor (strain ATCC BAA-471 / A3(2) / M145) OX=100226 GN=SCO2241 PE=3 SV=1	High	High	High	High	High	High	High	High	16	177
pheS	O88055	Phenylalanine--tRNA ligase alpha subunit OS=Streptomyces coelicolor (strain ATCC BAA-471 / A3(2) / M145) OX=100226 GN=pheS PE=3 SV=2	Peak Found	Peak Found	High	Peak Found	High	Peak Found	High	High	14	75
rph; SSPG_RS23220	Q9S2H7	Ribonuclease PH OS=Streptomyces coelicolor (strain ATCC BAA-471 / A3(2) / M145) OX=100226 GN=rph PE=3 SV=1	High	High	High	High	High	High	High	High	16	242
SCO5843; SSPG_RS09320	O50517	Uncharacterized protein OS=Streptomyces coelicolor (strain ATCC BAA-471 / A3(2) / M145) OX=100226 GN=SCO5843 PE=4 SV=1	High	High	High	High	High	High	High	High	11	228
SCO1916; SSPG_RS28245; dapD	Q9X9V6	2,3,4,5-tetrahydropyridine-2,6-dicarboxylate N-succinyltransferase OS=Streptomyces coelicolor (strain ATCC BAA-471 / A3(2) / M145) OX=100226 GN=dapD PE=3 SV=1	High	High	High	High	High	High	High	High	13	196
SCO6698	Q9XAN2	Putative 3-carboxy-cis,cis-muconate cycloisomerase OS=Streptomyces coelicolor (strain ATCC BAA-471 / A3(2) / M145) OX=100226 GN=SCO6698 PE=4 SV=1	Peak Found	High	Peak Found	High	High	High	Peak Found	High	19	175
SCO5836	O50510	DNA topoisomerase (ATP-hydrolyzing) OS=Streptomyces coelicolor (strain ATCC BAA-471 / A3(2) / M145) OX=100226 GN=SCO5836 PE=3 SV=1	High	Peak Found	High	Peak Found	Peak Found	Peak Found	High	High	25	95
SCO4958	Q9EWF9	Cystathionine gamma-synthase OS=Streptomyces coelicolor (strain ATCC BAA-471 / A3(2) / M145) OX=100226 GN=SCO4958 PE=3 SV=1	Peak Found	High	Peak Found	High	High	High	High	High	13	155
SCO3659; SSPG_RS20025	Q9X8S6	Uncharacterized protein OS=Streptomyces coelicolor (strain ATCC BAA-471 / A3(2) / M145) OX=100226 GN=SCO3659 PE=4 SV=1	High	High	High	High	High	High	High	High	11	225
SCO2949; SSPG_RS22990; murA	Q9L1U5	UDP-N-acetylglucosamine 1-carboxyvinyltransferase OS=Streptomyces coelicolor (strain ATCC BAA-471 / A3(2) / M145) OX=100226 GN=murA PE=3 SV=1	Peak Found	Peak Found	High	Peak Found	Peak Found	Peak Found	High	High	18	60
SCO6497	Q9ZC16	Transketolase A OS=Streptomyces coelicolor (strain ATCC BAA-471 / A3(2) / M145) OX=100226 GN=SCO6497 PE=3 SV=1	High	High	High	High	High	High	High	High	22	195
rpsH; SSPG_RS14790	P49399	30S ribosomal protein S8 OS=Streptomyces coelicolor (strain ATCC BAA-471 / A3(2) / M145) OX=100226 GN=rpsH PE=3 SV=2	High	High	High	High	High	High	High	High	14	145
SCO4884	Q9AK42	Putative lipoprotein OS=Streptomyces coelicolor (strain ATCC BAA-471 / A3(2) / M145) OX=100226 GN=SCO4884 PE=4 SV=1	Not Found	High	Not Found	Peak Found	High	High	High	High	18	93
SCO7443; SSPG_RS01980	Q9L117	Phosphoglucomutase OS=Streptomyces coelicolor (strain ATCC BAA-471 / A3(2) / M145) OX=100226 GN=SCO7443 PE=3 SV=1	High	High	Peak Found	High	High	High	High	High	25	168
SCO0560	Q9RJH9	Catalase-peroxidase OS=Streptomyces coelicolor (strain ATCC BAA-471 / A3(2) / M145) OX=100226 GN=katG PE=1 SV=1	Peak Found	High	Peak Found	High	High	High	Peak Found	High	21	132
SCO6482; SSPG_RS05950	Q9ZBJ2	Uncharacterized protein OS=Streptomyces coelicolor (strain ATCC BAA-471 / A3(2) / M145) OX=100226 GN=SCO6482 PE=4 SV=1	High	High	High	High	High	High	High	High	12	196
SCO1089; SSPG_RS32495	Q9K3Q9	Uncharacterized protein OS=Streptomyces coelicolor (strain ATCC BAA-471 / A3(2) / M145) OX=100226 GN=SCO1089 PE=4 SV=1	High	High	High	High	High	High	High	High	21	193
SCO4352; SSPG_RS16695	Q9F2Z5	Putative oxidoreductase OS=Streptomyces coelicolor (strain ATCC BAA-471 / A3(2) / M145) OX=100226 GN=SCO4352 PE=4 SV=1	High	High	High	High	High	High	High	High	16	170
SCO5444	Q8CJR4	Putative glycogen phosphorylase OS=Streptomyces coelicolor (strain ATCC BAA-471 / A3(2) / M145) OX=100226 GN=SCO5444 PE=4 SV=1	High	High	High	High	High	High	High	High	20	139
gltX; SSPG_RS10690	O86528	Glutamate--tRNA ligase OS=Streptomyces coelicolor (strain ATCC BAA-471 / A3(2) / M145) OX=100226 GN=gltX PE=3 SV=1	High	High	High	High	High	High	High	High	20	285
SCO5515; SSPG_RS10855	Q9Z564	D-3-phosphoglycerate dehydrogenase OS=Streptomyces coelicolor (strain ATCC BAA-471 / A3(2) / M145) OX=100226 GN=SCO5515 PE=3 SV=1	High	High	High	High	High	High	High	High	20	86
SCO2026	Q9S2Y9	Putative glutamate synthase large subunit OS=Streptomyces coelicolor (strain ATCC BAA-471 / A3(2) / M145) OX=100226 GN=SCO2026 PE=4 SV=1	Peak Found	Peak Found	High	Peak Found	High	High	High	High	29	128
SCO2008; SSPG_RS27780	Q9S2J5	Putative branched chain amino acid binding protein OS=Streptomyces coelicolor (strain ATCC BAA-471 / A3(2) / M145) OX=100226 GN=SCO2008 PE=4 SV=1	Not Found	Peak Found	Not Found	Not Found	Peak Found	Peak Found	High	Not Found	16	46
SCO1657	Q9EWH3	Methionine synthase OS=Streptomyces coelicolor (strain ATCC BAA-471 / A3(2) / M145) OX=100226 GN=SCO1657 PE=4 SV=1	High	High	High	High	High	High	High	High	23	146
SCO0850; SSPG_RS33815	Q9RCW1	Putative membrane protein OS=Streptomyces coelicolor (strain ATCC BAA-471 / A3(2) / M145) OX=100226 GN=SCO0850 PE=4 SV=1	High	High	High	High	High	High	High	High	9	274
SCO5657	O86742	Aldehyde dehydrogenase OS=Streptomyces coelicolor (strain ATCC BAA-471 / A3(2) / M145) OX=100226 GN=SCO5657 PE=3 SV=1	High	High	Peak Found	High	High	High	High	High	16	142
SCO3545; SSPG_RS20585	Q9X911	Putative transferase OS=Streptomyces coelicolor (strain ATCC BAA-471 / A3(2) / M145) OX=100226 GN=SCO3545 PE=3 SV=1	High	High	High	High	High	High	High	High	17	191
SCO2532; SSPG_RS25090	Q9L2L5	PhoH-like protein OS=Streptomyces coelicolor (strain ATCC BAA-471 / A3(2) / M145) OX=100226 GN=SCO2532 PE=4 SV=1	High	Peak Found	Peak Found	Peak Found	Not Found	Peak Found	High	Peak Found	17	54
SCO0179; SSPG_RS37205	Q9RIY6	Putative zinc-containing dehydrogenase OS=Streptomyces coelicolor (strain ATCC BAA-471 / A3(2) / M145) OX=100226 GN=SCO0179 PE=3 SV=1	Peak Found	High	Peak Found	High	High	High	Peak Found	Peak Found	14	119
SCO5395; SSPG_RS11455	Q9K4B6	Putative ABC transporter ATP-binding subunit OS=Streptomyces coelicolor (strain ATCC BAA-471 / A3(2) / M145) OX=100226 GN=SCO5395 PE=4 SV=1	High	High	High	High	High	High	High	High	13	144
SCO0946	Q8CK42	Putative regulatory protein OS=Streptomyces coelicolor (strain ATCC BAA-471 / A3(2) / M145) OX=100226 GN=SCO0946 PE=4 SV=1	High	High	High	High	High	High	High	High	18	129
SCO7666; SSPG_RS00870	Q8CJJ2	Putative zinc-binding oxidoreductase OS=Streptomyces coelicolor (strain ATCC BAA-471 / A3(2) / M145) OX=100226 GN=SCO7666 PE=4 SV=1	Peak Found	High	Peak Found	High	High	High	Peak Found	High	14	128
SCO3857	Q9XA07	Putative regulatory protein OS=Streptomyces coelicolor (strain ATCC BAA-471 / A3(2) / M145) OX=100226 GN=SCO3857 PE=4 SV=1	High	High	High	High	High	High	High	High	14	434
SCO2173	Q9S2R3	Putative adenosylcobinamide kinase/adenosylcobinamide phosphate guanylyltransferase OS=Streptomyces coelicolor (strain ATCC BAA-471 / A3(2) / M145) OX=100226 GN=SCO2173 PE=4 SV=1	Peak Found	High	Peak Found	High	High	High	Peak Found	High	21	144
SCO7516; SSPG_RS01620	P58481	Chaperone protein HtpG OS=Streptomyces coelicolor (strain ATCC BAA-471 / A3(2) / M145) OX=100226 GN=htpG PE=3 SV=1	High	High	High	High	High	High	High	High	19	108
SCO5666	Q8CJQ9	Putative aldehyde dehydrogenase OS=Streptomyces coelicolor (strain ATCC BAA-471 / A3(2) / M145) OX=100226 GN=SCO5666 PE=3 SV=1	Not Found	High	Peak Found	High	Not Found	High	Not Found	High	18	140
SCO4568	Q9XAR0	NADH-quinone oxidoreductase subunit G OS=Streptomyces coelicolor (strain ATCC BAA-471 / A3(2) / M145) OX=100226 GN=nuoG PE=3 SV=1	High	High	Peak Found	High	High	High	High	High	20	116
SCO2401	Q9RDN6	Putative dehydratase OS=Streptomyces coelicolor (strain ATCC BAA-471 / A3(2) / M145) OX=100226 GN=SCO2401 PE=3 SV=1	Peak Found	Peak Found	Peak Found	High	High	High	Peak Found	Peak Found	13	53
SCO3629; SSPG_RS20175	Q9X8P6	Adenylosuccinate synthetase OS=Streptomyces coelicolor (strain ATCC BAA-471 / A3(2) / M145) OX=100226 GN=purA PE=3 SV=1	High	High	High	High	High	High	High	High	19	139
SCO2494; SSPG_RS25285	Q9L2C5	Pyruvate, phosphate dikinase OS=Streptomyces coelicolor (strain ATCC BAA-471 / A3(2) / M145) OX=100226 GN=SCO2494 PE=3 SV=1	High	High	High	High	High	High	High	High	18	84
glmU; SSPG_RS22105	Q8CJX6	Bifunctional protein GlmU OS=Streptomyces coelicolor (strain ATCC BAA-471 / A3(2) / M145) OX=100226 GN=glmU PE=3 SV=1	Peak Found	Peak Found	Peak Found	High	High	High	High	High	14	106
rpsC; SSPG_RS14830	Q9L0D4	30S ribosomal protein S3 OS=Streptomyces coelicolor (strain ATCC BAA-471 / A3(2) / M145) OX=100226 GN=rpsC PE=3 SV=1	High	High	High	High	High	High	High	High	16	205
SCO2156	Q9X814	Probable cytochrome c oxidase subunit 2 OS=Streptomyces coelicolor (strain ATCC BAA-471 / A3(2) / M145) OX=100226 GN=ctaC PE=3 SV=1	High	High	High	High	High	High	High	High	11	139
SCO3073	Q9KZ75	Urocanate hydratase OS=Streptomyces coelicolor (strain ATCC BAA-471 / A3(2) / M145) OX=100226 GN=hutU PE=3 SV=1	Peak Found	High	Peak Found	High	High	High	Peak Found	High	13	83
SCO5777; SSPG_RS09650	O50495	Glutamate uptake system ATP-binding protein OS=Streptomyces coelicolor (strain ATCC BAA-471 / A3(2) / M145) OX=100226 GN=SCO5777 PE=4 SV=1	High	High	High	High	High	High	High	High	12	94
SCO6415	O69809	D-hydantoinase OS=Streptomyces coelicolor (strain ATCC BAA-471 / A3(2) / M145) OX=100226 GN=hyuA PE=3 SV=1	Peak Found	High	Not Found	High	Not Found	High	High	High	16	91
SCO4186; SSPG_RS17495	Q9K4F4	Uncharacterized N-acetyltransferase SCO4186 OS=Streptomyces coelicolor (strain ATCC BAA-471 / A3(2) / M145) OX=100226 GN=SCO4186 PE=3 SV=1	Peak Found	Peak Found	Peak Found	Peak Found	Peak Found	Peak Found	High	Peak Found	19	63
SCO5966	Q8CJQ0	Putative oxidase OS=Streptomyces coelicolor (strain ATCC BAA-471 / A3(2) / M145) OX=100226 GN=SCO5966 PE=4 SV=1	High	High	High	High	High	High	High	High	22	181
SCO2155; SSPG_RS27035; ctaD	Q9X813	Probable cytochrome c oxidase subunit 1-alpha OS=Streptomyces coelicolor (strain ATCC BAA-471 / A3(2) / M145) OX=100226 GN=ctaD1 PE=3 SV=1	High	High	High	High	Peak Found	Not Found	High	Peak Found	9	70
SCO2115; SSPG_RS27240	P80574	Phospho-2-dehydro-3-deoxyheptonate aldolase OS=Streptomyces coelicolor (strain ATCC BAA-471 / A3(2) / M145) OX=100226 GN=aroH PE=1 SV=3	High	High	High	High	High	High	High	High	18	125
SCO3373; SSPG_RS20945	Q9S6T8	Putative Clp-family ATP-binding protease OS=Streptomyces coelicolor (strain ATCC BAA-471 / A3(2) / M145) OX=100226 GN=SCO3373 PE=3 SV=1	High	High	Peak Found	Peak Found	High	High	High	High	20	105
SCO3571; SSPG_RS20460	Q9XA42	Putative transcriptional regulator OS=Streptomyces coelicolor (strain ATCC BAA-471 / A3(2) / M145) OX=100226 GN=SCO3571 PE=1 SV=1	High	High	High	High	High	High	High	High	11	187
alaS; SSPG_RS30385	Q9KXP9	Alanine--tRNA ligase OS=Streptomyces coelicolor (strain ATCC BAA-471 / A3(2) / M145) OX=100226 GN=alaS PE=3 SV=1	High	High	High	High	High	High	High	High	19	181
SCO4068	Q9RKL4	Phosphoribosylamine--glycine ligase OS=Streptomyces coelicolor (strain ATCC BAA-471 / A3(2) / M145) OX=100226 GN=purD PE=3 SV=1	High	High	High	High	High	High	High	High	11	94
SCO4565	Q9XAQ7	NADH-quinone oxidoreductase subunit D 2 OS=Streptomyces coelicolor (strain ATCC BAA-471 / A3(2) / M145) OX=100226 GN=nuoD2 PE=3 SV=1	High	High	High	High	High	High	High	High	18	123
SCO2997	Q9EWH7	Putative transferase OS=Streptomyces coelicolor (strain ATCC BAA-471 / A3(2) / M145) OX=100226 GN=SCO2997 PE=4 SV=1	High	High	High	Peak Found	Peak Found	Peak Found	High	High	19	62
SCO3407; SSPG_RS20770	Q9X8I7	Uncharacterized protein OS=Streptomyces coelicolor (strain ATCC BAA-471 / A3(2) / M145) OX=100226 GN=SCO3407 PE=4 SV=1	High	High	High	High	High	High	High	High	14	151
rplE; SSPG_RS14800	Q9L0C8	50S ribosomal protein L5 OS=Streptomyces coelicolor (strain ATCC BAA-471 / A3(2) / M145) OX=100226 GN=rplE PE=3 SV=1	High	High	High	High	High	High	High	High	13	145
gltA; SSPG_RS24030	Q9R339	Citrate synthase OS=Streptomyces coelicolor (strain ATCC BAA-471 / A3(2) / M145) OX=100226 GN=SCO2736 PE=3 SV=1	High	High	High	High	High	High	High	High	15	208
SCO2179	Q9S2Q7	Probable cytosol aminopeptidase OS=Streptomyces coelicolor (strain ATCC BAA-471 / A3(2) / M145) OX=100226 GN=pepA PE=3 SV=1	High	High	High	High	High	High	High	High	15	159
SCO1655; SSPG_RS29585	Q9RJ53	Putative lipoprotein oligopeptide binding protein OS=Streptomyces coelicolor (strain ATCC BAA-471 / A3(2) / M145) OX=100226 GN=SCO1655 PE=4 SV=1	Peak Found	Peak Found	Peak Found	High	High	High	High	High	18	79
SCO2149; SSPG_RS27065	Q9X807	Cytochrome bc1 complex Rieske iron-sulfur subunit OS=Streptomyces coelicolor (strain ATCC BAA-471 / A3(2) / M145) OX=100226 GN=qcrA PE=3 SV=1	High	High	High	High	High	High	High	High	9	153
SCO5508	Q9Z571	Putative oxidoreductase OS=Streptomyces coelicolor (strain ATCC BAA-471 / A3(2) / M145) OX=100226 GN=SCO5508 PE=1 SV=1	Peak Found	Peak Found	Peak Found	Peak Found	Peak Found	Not Found	High	Not Found	12	35
SCO6042; SSPG_RS07875	O69830	Uncharacterized protein OS=Streptomyces coelicolor (strain ATCC BAA-471 / A3(2) / M145) OX=100226 GN=SCO6042 PE=4 SV=1	High	High	Peak Found	High	High	High	High	High	17	231
SCO3352; SSPG_RS21050	Q9X8L6	DNA integrity scanning protein DisA OS=Streptomyces coelicolor (strain ATCC BAA-471 / A3(2) / M145) OX=100226 GN=disA PE=1 SV=1	High	High	High	High	High	High	High	High	13	105
sdhB; SSPG_RS14075	Q9KZ91	Succinate dehydrogenase iron-sulfur subunit OS=Streptomyces coelicolor (strain ATCC BAA-471 / A3(2) / M145) OX=100226 GN=SCO4855 PE=3 SV=1	Peak Found	High	High	High	High	High	High	High	13	191
SCO3563; SSPG_RS20495; acs	Q9X928	Acetyl-coenzyme A synthetase OS=Streptomyces coelicolor (strain ATCC BAA-471 / A3(2) / M145) OX=100226 GN=acsA PE=3 SV=1	High	High	High	High	High	High	High	High	19	209
rpsE; SSPG_RS14775	P46790	30S ribosomal protein S5 OS=Streptomyces coelicolor (strain ATCC BAA-471 / A3(2) / M145) OX=100226 GN=rpsE PE=3 SV=3	High	High	High	High	High	High	High	High	10	277
SCO5837; SSPG_RS09350	O50511	Zinc protease OS=Streptomyces coelicolor (strain ATCC BAA-471 / A3(2) / M145) OX=100226 GN=SCO5837 PE=4 SV=1	Peak Found	High	Peak Found	High	High	High	High	High	13	130
SCO1169; SSPG_RS32090; xylA	Q9L0B8	Xylose isomerase OS=Streptomyces coelicolor (strain ATCC BAA-471 / A3(2) / M145) OX=100226 GN=xylA PE=3 SV=1	Peak Found	Peak Found	Peak Found	Peak Found	High	Peak Found	Peak Found	Peak Found	17	55
SCO1947; SSPG_RS28090; gap	Q9Z518	Glyceraldehyde-3-phosphate dehydrogenase OS=Streptomyces coelicolor (strain ATCC BAA-471 / A3(2) / M145) OX=100226 GN=gap PE=3 SV=1	High	High	Peak Found	High	High	High	High	High	11	113
argS	Q9WX29	Arginine--tRNA ligase OS=Streptomyces coelicolor (strain ATCC BAA-471 / A3(2) / M145) OX=100226 GN=argS PE=3 SV=1	High	High	High	High	High	High	High	High	21	139
SCO3345	O69198	Dihydroxy-acid dehydratase OS=Streptomyces coelicolor (strain ATCC BAA-471 / A3(2) / M145) OX=100226 GN=ilvD PE=3 SV=2	High	High	Peak Found	High	High	High	Peak Found	High	18	109
SCO6975	Q8CJL4	Putative acetolactate synthase OS=Streptomyces coelicolor (strain ATCC BAA-471 / A3(2) / M145) OX=100226 GN=SCO6975 PE=3 SV=1	Peak Found	Peak Found	Peak Found	Peak Found	High	High	High	High	18	77
SCO1153	Q9KZJ2	Acyl-CoA thioesterase II OS=Streptomyces coelicolor (strain ATCC BAA-471 / A3(2) / M145) OX=100226 GN=SCO1153 PE=4 SV=1	High	Peak Found	Not Found	High	High	High	High	High	10	133
SCO2198; SSPG_RS26825; glnA	P15106	Glutamine synthetase OS=Streptomyces coelicolor (strain ATCC BAA-471 / A3(2) / M145) OX=100226 GN=glnA PE=3 SV=1	High	High	High	High	High	High	High	High	12	130
SCO3962; SSPG_RS18535	Q9ZBX0	Prephenate dehydratase OS=Streptomyces coelicolor (strain ATCC BAA-471 / A3(2) / M145) OX=100226 GN=SCO3962 PE=4 SV=1	Peak Found	Peak Found	Peak Found	Peak Found	High	High	Peak Found	Peak Found	13	79
ileS; SSPG_RS27430	Q9S2X5	Isoleucine--tRNA ligase OS=Streptomyces coelicolor (strain ATCC BAA-471 / A3(2) / M145) OX=100226 GN=ileS PE=3 SV=1	High	High	High	High	High	High	High	High	18	162
SCO5971; SSPG_RS08705	Q93JF6	Bac_luciferase domain-containing protein OS=Streptomyces coelicolor (strain ATCC BAA-471 / A3(2) / M145) OX=100226 GN=SCO5971 PE=4 SV=1	High	High	High	High	High	High	High	High	13	90
SCO5776	O50494	Glutamate binding protein OS=Streptomyces coelicolor (strain ATCC BAA-471 / A3(2) / M145) OX=100226 GN=SCO5776 PE=3 SV=1	High	High	Peak Found	High	High	Peak Found	High	Peak Found	12	54
SCO7338; SSPG_RS02485; glgX	Q9KY03	Putative glycogen debranching enzyme OS=Streptomyces coelicolor (strain ATCC BAA-471 / A3(2) / M145) OX=100226 GN=SCO7338 PE=3 SV=1	High	High	Peak Found	High	High	High	High	High	16	117
SCO4086	Q7AKK3	Amidophosphoribosyltransferase OS=Streptomyces coelicolor (strain ATCC BAA-471 / A3(2) / M145) OX=100226 GN=purF PE=3 SV=1	High	High	High	High	High	High	High	High	14	106
SCO2234	Q8CK02	Bifunctional glutamine synthetase adenylyltransferase/adenylyl-removing enzyme OS=Streptomyces coelicolor (strain ATCC BAA-471 / A3(2) / M145) OX=100226 GN=glnE PE=3 SV=1	High	High	High	High	High	High	High	High	16	56
SCO4869	Q9EWD8	Methylmalonyl CoA mutase OS=Streptomyces coelicolor (strain ATCC BAA-471 / A3(2) / M145) OX=100226 GN=SCO4869 PE=4 SV=1	Peak Found	Peak Found	Peak Found	High	High	High	High	High	17	94
SCO7036; SSPG_RS03975	P24532	Argininosuccinate synthase OS=Streptomyces coelicolor (strain ATCC BAA-471 / A3(2) / M145) OX=100226 GN=argG PE=3 SV=4	High	Peak Found	High	High	High	High	High	High	15	66
SCO5249; SSPG_RS12070	Q9F3L5	Putative nucleotide-binding protein OS=Streptomyces coelicolor (strain ATCC BAA-471 / A3(2) / M145) OX=100226 GN=SCO5249 PE=4 SV=1	High	High	High	High	High	High	High	High	17	111
SCO2034; SSPG_RS27645	Q9S2U8	Phosphatidylglycerol--prolipoprotein diacylglyceryl transferase 1 OS=Streptomyces coelicolor (strain ATCC BAA-471 / A3(2) / M145) OX=100226 GN=lgt1 PE=3 SV=1	Peak Found	High	Peak Found	Peak Found	Peak Found	Not Found	High	Not Found	11	51
SCO3848	Q9XA16	Probable serine/threonine-protein kinase SCO3848 OS=Streptomyces coelicolor (strain ATCC BAA-471 / A3(2) / M145) OX=100226 GN=SCO3848 PE=3 SV=1	Peak Found	High	Peak Found	High	High	Not Found	High	Peak Found	14	67
SCO7523	Q93IZ7	Putative chaperone OS=Streptomyces coelicolor (strain ATCC BAA-471 / A3(2) / M145) OX=100226 GN=SCO7523 PE=3 SV=1	High	High	High	High	High	High	High	High	16	98
SCO5170; SSPG_RS12495	Q9FBI8	Putative tetR-family transcriptional regulator OS=Streptomyces coelicolor (strain ATCC BAA-471 / A3(2) / M145) OX=100226 GN=SCO5170 PE=4 SV=1	High	High	High	High	Peak Found	High	High	High	8	91
SCO4878; SSPG_RS13955	Q9AK48	Putative glycosyltransferase OS=Streptomyces coelicolor (strain ATCC BAA-471 / A3(2) / M145) OX=100226 GN=SCO4878 PE=4 SV=1	High	High	High	Peak Found	High	High	High	High	10	101
SCO7413	Q9L146	Putative oxidoreductase OS=Streptomyces coelicolor (strain ATCC BAA-471 / A3(2) / M145) OX=100226 GN=SCO7413 PE=3 SV=1	High	High	High	High	High	High	High	High	14	95
SCO0654	Q9RJB0	Polyketide_cyc domain-containing protein OS=Streptomyces coelicolor (strain ATCC BAA-471 / A3(2) / M145) OX=100226 GN=SCO0654 PE=4 SV=1	High	High	High	High	High	High	High	High	12	86
SCO6471	Q9ZBK3	Putative citratelyase OS=Streptomyces coelicolor (strain ATCC BAA-471 / A3(2) / M145) OX=100226 GN=SCO6471 PE=3 SV=1	High	High	High	High	High	High	High	High	13	109
SCO6660; SSPG_RS05130; opcA	O88016	Uncharacterized protein OS=Streptomyces coelicolor (strain ATCC BAA-471 / A3(2) / M145) OX=100226 GN=SCO6660 PE=4 SV=1	High	High	High	High	High	High	High	High	14	123
SCO6053; SSPG_RS07820	O69841	Putative membrane protein OS=Streptomyces coelicolor (strain ATCC BAA-471 / A3(2) / M145) OX=100226 GN=SCO6053 PE=4 SV=1	High	High	High	High	High	High	High	High	13	102
SCO4388	Q9K3V6	Putative citrate synthase OS=Streptomyces coelicolor (strain ATCC BAA-471 / A3(2) / M145) OX=100226 GN=SCO4388 PE=3 SV=1	Peak Found	High	Peak Found	High	High	High	High	High	11	100
SCO7388	Q9L187	Putative dehydrogenase OS=Streptomyces coelicolor (strain ATCC BAA-471 / A3(2) / M145) OX=100226 GN=SCO7388 PE=4 SV=1	High	High	High	Peak Found	Peak Found	High	High	High	14	91
SCO3582; SSPG_RS20405	Q9X935	Putative secreted protein OS=Streptomyces coelicolor (strain ATCC BAA-471 / A3(2) / M145) OX=100226 GN=SCO3582 PE=4 SV=1	Peak Found	Peak Found	Peak Found	High	High	High	High	High	9	80
SCO1925; SSPG_RS28200; sufB	Q9XAD1	Uncharacterized protein OS=Streptomyces coelicolor (strain ATCC BAA-471 / A3(2) / M145) OX=100226 GN=SCO1925 PE=4 SV=1	High	Peak Found	High	High	High	High	High	High	15	90
SCO2931; SSPG_RS23085	Q9S2F0	Putative ABC transporter ATP-binding protein OS=Streptomyces coelicolor (strain ATCC BAA-471 / A3(2) / M145) OX=100226 GN=SCO2931 PE=4 SV=1	High	High	High	High	High	High	High	High	12	58
SCO4645	Q9L0L5	Aminotransferase OS=Streptomyces coelicolor (strain ATCC BAA-471 / A3(2) / M145) OX=100226 GN=SCO4645 PE=3 SV=1	High	High	High	High	High	High	High	High	10	154
SCO3790	Q9F2J1	Uncharacterized protein OS=Streptomyces coelicolor (strain ATCC BAA-471 / A3(2) / M145) OX=100226 GN=SCO3790 PE=4 SV=1	High	High	High	High	High	High	High	High	16	64
SCO3792; SSPG_RS19365	Q9F2I9	Methionine--tRNA ligase OS=Streptomyces coelicolor (strain ATCC BAA-471 / A3(2) / M145) OX=100226 GN=metG PE=3 SV=1	High	High	High	High	High	High	High	High	13	86
SCO3543	Q9X909	DNA topoisomerase 1 OS=Streptomyces coelicolor (strain ATCC BAA-471 / A3(2) / M145) OX=100226 GN=topA PE=3 SV=1	Peak Found	Peak Found	Peak Found	High	High	Peak Found	High	High	18	82
SCO5038; SSPG_RS13165	Q9KIM1	F42a OS=Streptomyces coelicolor (strain ATCC BAA-471 / A3(2) / M145) OX=100226 GN=f42a PE=4 SV=1	High	High	Peak Found	High	High	Peak Found	High	High	11	51
SCO1482; SSPG_RS30480	Q9KXR7	Dihydroorotate dehydrogenase (quinone) OS=Streptomyces coelicolor (strain ATCC BAA-471 / A3(2) / M145) OX=100226 GN=pyrD PE=3 SV=1	Peak Found	High	High	High	High	High	High	High	13	146
SCO6732	Q9X7N8	Putative fatty acid oxidative multifunctional enzyme OS=Streptomyces coelicolor (strain ATCC BAA-471 / A3(2) / M145) OX=100226 GN=SCO6732 PE=4 SV=1	High	High	High	High	High	High	High	High	20	95
SCO7362	Q7AKC8	Oxidoreductase OS=Streptomyces coelicolor (strain ATCC BAA-471 / A3(2) / M145) OX=100226 GN=SCO7362 PE=3 SV=1	Peak Found	High	Peak Found	High	High	High	High	High	9	101
SCO7525	Q8CJJ7	Putative oxidoreductase OS=Streptomyces coelicolor (strain ATCC BAA-471 / A3(2) / M145) OX=100226 GN=SCO7525 PE=3 SV=1	High	High	High	High	High	High	High	High	18	105
SCO6963	Q9KZC6	Putative lipoprotein OS=Streptomyces coelicolor (strain ATCC BAA-471 / A3(2) / M145) OX=100226 GN=SCO6963 PE=4 SV=1	Peak Found	Peak Found	Peak Found	Peak Found	Peak Found	Peak Found	Not Found	High	8	49
SCO3009	Q9KYX2	Ribosome hibernation promoting factor OS=Streptomyces coelicolor (strain ATCC BAA-471 / A3(2) / M145) OX=100226 GN=hpf PE=3 SV=1	High	High	High	High	High	High	High	High	6	103
SCO1643	Q7AKQ6	Proteasome subunit alpha OS=Streptomyces coelicolor (strain ATCC BAA-471 / A3(2) / M145) OX=100226 GN=prcA PE=1 SV=1	High	High	High	High	High	High	High	High	13	138
SCO2181	Q9S2Q5	Dihydrolipoamide acetyltransferase component of pyruvate dehydrogenase complex OS=Streptomyces coelicolor (strain ATCC BAA-471 / A3(2) / M145) OX=100226 GN=SCO2181 PE=3 SV=1	High	High	High	Peak Found	High	High	High	High	11	78
SCO2950; SSPG_RS22985; IF45_RS0121955	P0A3H5	DNA-binding protein HU 1 OS=Streptomyces coelicolor (strain ATCC BAA-471 / A3(2) / M145) OX=100226 GN=hup1 PE=3 SV=1	High	High	Peak Found	Peak Found	High	High	High	High	9	101
SCO7324; SSPG_RS02555	Q9KY14	Putative regulatory protein OS=Streptomyces coelicolor (strain ATCC BAA-471 / A3(2) / M145) OX=100226 GN=SCO7324 PE=4 SV=1	Not Found	High	High	High	High	High	High	High	9	98
SCO5121	Q9F349	Putative peptide transport system ATP-binding protein OS=Streptomyces coelicolor (strain ATCC BAA-471 / A3(2) / M145) OX=100226 GN=SCO5121 PE=3 SV=1	High	Peak Found	Peak Found	Peak Found	High	High	High	High	8	50
SCO3649	Q9X8R6	Fructose-bisphosphate aldolase OS=Streptomyces coelicolor (strain ATCC BAA-471 / A3(2) / M145) OX=100226 GN=fba PE=3 SV=1	Not Found	High	Peak Found	High	High	High	Peak Found	High	12	80
SCO6169; SSPG_RS07245	Q9ZBP0	Putative regulatory protein OS=Streptomyces coelicolor (strain ATCC BAA-471 / A3(2) / M145) OX=100226 GN=SCO6169 PE=4 SV=1	Peak Found	High	Peak Found	Peak Found	Peak Found	High	High	High	12	37
SCO6106	Q9ADF7	Putative acyl-CoA dehydrogenase OS=Streptomyces coelicolor (strain ATCC BAA-471 / A3(2) / M145) OX=100226 GN=SCO6106 PE=3 SV=1	Peak Found	High	Peak Found	High	High	High	High	High	15	78
SCO3385	Q9X846	Putative L-allo-threonine aldolase OS=Streptomyces coelicolor (strain ATCC BAA-471 / A3(2) / M145) OX=100226 GN=SCO3385 PE=4 SV=1	Peak Found	Peak Found	Peak Found	Peak Found	Peak Found	Peak Found	Peak Found	Peak Found	12	34
SCO5164; SSPG_RS12525	Q9FBJ4	NYN domain-containing protein OS=Streptomyces coelicolor (strain ATCC BAA-471 / A3(2) / M145) OX=100226 GN=SCO5164 PE=4 SV=1	Not Found	Not Found	Not Found	Not Found	Not Found	Not Found	High	Not Found	10	29
SCO0767	Q9RJC6	Uncharacterized protein OS=Streptomyces coelicolor (strain ATCC BAA-471 / A3(2) / M145) OX=100226 GN=SCO0767 PE=4 SV=1	High	High	High	High	High	High	High	High	16	80
gpmA; SSPG_RS17380	P33158	2,3-bisphosphoglycerate-dependent phosphoglycerate mutase OS=Streptomyces coelicolor (strain ATCC BAA-471 / A3(2) / M145) OX=100226 GN=gpmA PE=1 SV=3	Peak Found	Peak Found	Not Found	Peak Found	High	Peak Found	Peak Found	Not Found	15	43
SCO3475	Q9RKG2	Putative isomerase OS=Streptomyces coelicolor (strain ATCC BAA-471 / A3(2) / M145) OX=100226 GN=SCO3475 PE=4 SV=1	Peak Found	High	High	High	High	Peak Found	Peak Found	Peak Found	15	46
SCO3484	Q9RKF3	Putative secreted sugar-binding protein OS=Streptomyces coelicolor (strain ATCC BAA-471 / A3(2) / M145) OX=100226 GN=SCO3484 PE=4 SV=1	Peak Found	High	High	High	High	High	High	High	11	87
SCO6026	O69856	Fatty acid oxidation complex alpha-subunit OS=Streptomyces coelicolor (strain ATCC BAA-471 / A3(2) / M145) OX=100226 GN=SCO6026 PE=4 SV=1	High	High	High	High	High	High	High	High	12	76
SCO1860	Q93RW6	Putative secreted protein OS=Streptomyces coelicolor (strain ATCC BAA-471 / A3(2) / M145) OX=100226 GN=SCO1860 PE=4 SV=1	Peak Found	High	Peak Found	High	High	High	High	High	11	87
SCO3487	Q9RKF0	Putative hydrolase OS=Streptomyces coelicolor (strain ATCC BAA-471 / A3(2) / M145) OX=100226 GN=SCO3487 PE=4 SV=1	Peak Found	High	Peak Found	High	High	High	High	High	14	98
SCO2126; SSPG_RS27185	P0A4E1	Glucokinase OS=Streptomyces coelicolor (strain ATCC BAA-471 / A3(2) / M145) OX=100226 GN=glkA PE=3 SV=1	High	High	High	High	High	High	High	High	11	89
SCO6341	O86610	Putative exonuclease OS=Streptomyces coelicolor (strain ATCC BAA-471 / A3(2) / M145) OX=100226 GN=SCO6341 PE=4 SV=1	High	High	Peak Found	High	High	High	High	High	15	99
SCO3005; SSPG_RS22720	P0A4G6	Protein translocase subunit SecA OS=Streptomyces coelicolor (strain ATCC BAA-471 / A3(2) / M145) OX=100226 GN=secA PE=3 SV=1	High	High	Peak Found	Peak Found	Peak Found	High	High	High	8	52
SCO1644; SSPG_RS29640; prcB	Q7AKQ5	Proteasome subunit beta OS=Streptomyces coelicolor (strain ATCC BAA-471 / A3(2) / M145) OX=100226 GN=prcB PE=1 SV=1	High	High	High	High	Peak Found	High	High	High	12	58
SCO1961; SSPG_RS28025; aroQ	P15474	3-dehydroquinate dehydratase OS=Streptomyces coelicolor (strain ATCC BAA-471 / A3(2) / M145) OX=100226 GN=aroQ PE=1 SV=3	Not Found	High	Peak Found	High	Not Found	High	Peak Found	High	7	69
SCO5113; SSPG_RS12780	Q93IU2	BldKB, putative ABC transport system lipoprotein OS=Streptomyces coelicolor (strain ATCC BAA-471 / A3(2) / M145) OX=100226 GN=SCO5113 PE=4 SV=1	High	High	Peak Found	Peak Found	Peak Found	Peak Found	High	Peak Found	16	51
SCO6013; SSPG_RS08020; dxs	Q8CJP7	1-deoxy-D-xylulose-5-phosphate synthase 2 OS=Streptomyces coelicolor (strain ATCC BAA-471 / A3(2) / M145) OX=100226 GN=dxs2 PE=3 SV=1	Peak Found	Peak Found	Peak Found	High	High	High	Peak Found	High	18	71
SCO5262; SSPG_RS12005	Q9F3K3	Putative dehydrogenase OS=Streptomyces coelicolor (strain ATCC BAA-471 / A3(2) / M145) OX=100226 GN=SCO5262 PE=4 SV=1	Peak Found	High	Peak Found	High	High	High	High	High	10	113
SCO5805	O69981	Vitamin B12-dependent ribonucleotide reductase OS=Streptomyces coelicolor (strain ATCC BAA-471 / A3(2) / M145) OX=100226 GN=nrdJ PE=2 SV=1	High	Peak Found	High	High	Peak Found	High	High	High	12	85
SCO1651	Q9RJ57	tRNA (adenine(58)-N(1))-methyltransferase TrmI OS=Streptomyces coelicolor (strain ATCC BAA-471 / A3(2) / M145) OX=100226 GN=SCO1651 PE=3 SV=1	High	High	High	High	High	High	High	High	13	142
SCO5820; SSPG_RS09440	P18183	RNA polymerase principal sigma factor HrdB OS=Streptomyces coelicolor (strain ATCC BAA-471 / A3(2) / M145) OX=100226 GN=hrdB PE=1 SV=2	Peak Found	High	High	High	High	High	High	High	15	101
SCO2906	Q9S2H5	Putative PTS transmembrane component OS=Streptomyces coelicolor (strain ATCC BAA-471 / A3(2) / M145) OX=100226 GN=SCO2906 PE=4 SV=1	Peak Found	High	High	Not Found	Not Found	Peak Found	High	Not Found	10	56
hisD	P16245	Histidinol dehydrogenase OS=Streptomyces coelicolor (strain ATCC BAA-471 / A3(2) / M145) OX=100226 GN=hisD PE=3 SV=3	High	High	Not Found	High	High	High	High	High	11	81
SCO4660; SSPG_RS15050	Q9L0K4	30S ribosomal protein S7 OS=Streptomyces coelicolor (strain ATCC BAA-471 / A3(2) / M145) OX=100226 GN=rspG PE=3 SV=1	High	High	High	High	High	High	High	High	8	129
SCO7631	Q9F3Q6	Putative secreted protein OS=Streptomyces coelicolor (strain ATCC BAA-471 / A3(2) / M145) OX=100226 GN=SCO7631 PE=4 SV=1	Peak Found	High	Peak Found	Peak Found	Peak Found	Peak Found	High	High	14	28
SCO7372; SSPG_RS02320	Q9KYL5	Uncharacterized protein OS=Streptomyces coelicolor (strain ATCC BAA-471 / A3(2) / M145) OX=100226 GN=SCO7372 PE=4 SV=1	High	High	High	High	High	High	High	High	8	73
SCO7318	Q9K4J6	Putative membrane protein OS=Streptomyces coelicolor (strain ATCC BAA-471 / A3(2) / M145) OX=100226 GN=SCO7318 PE=4 SV=1	High	High	High	Peak Found	Peak Found	Peak Found	High	Peak Found	11	41
SCO4928	P40135	Adenylate cyclase OS=Streptomyces coelicolor (strain ATCC BAA-471 / A3(2) / M145) OX=100226 GN=cya PE=3 SV=1	Peak Found	Peak Found	Peak Found	Peak Found	Peak Found	High	High	High	12	41
SCO4957; SSPG_RS13570	Q9EWF8	Putative membrane protein OS=Streptomyces coelicolor (strain ATCC BAA-471 / A3(2) / M145) OX=100226 GN=SCO4957 PE=4 SV=1	Peak Found	Peak Found	Peak Found	Peak Found	High	High	High	High	11	50
SCO2021	Q9S2I2	Uncharacterized protein OS=Streptomyces coelicolor (strain ATCC BAA-471 / A3(2) / M145) OX=100226 GN=SCO2021 PE=4 SV=1	Peak Found	High	Peak Found	High	Peak Found	Peak Found	Peak Found	Peak Found	10	47
SCO4913	Q9AD84	Putative aldehyde dehydrogenase OS=Streptomyces coelicolor (strain ATCC BAA-471 / A3(2) / M145) OX=100226 GN=SCO4913 PE=4 SV=1	High	Peak Found	Peak Found	High	High	High	High	High	9	70
SCO2504; SSPG_RS25230	Q9L2H9	Glycine--tRNA ligase OS=Streptomyces coelicolor (strain ATCC BAA-471 / A3(2) / M145) OX=100226 GN=glyQS PE=3 SV=1	High	High	High	High	Peak Found	High	High	High	11	88
SCO5514; SSPG_RS10860	Q9Z565	Ketol-acid reductoisomerase (NADP(+)) 1 OS=Streptomyces coelicolor (strain ATCC BAA-471 / A3(2) / M145) OX=100226 GN=ilvC1 PE=3 SV=1	High	High	High	High	High	High	High	High	11	69
SCO3610; SSPG_RS20270	Q9XAJ2	Putative peptide hydrolase OS=Streptomyces coelicolor (strain ATCC BAA-471 / A3(2) / M145) OX=100226 GN=SCO3610 PE=4 SV=1	High	High	High	High	High	High	High	High	15	68
SCO1903; SSPG_RS28310	Q9X9W9	Putative transport associated protein OS=Streptomyces coelicolor (strain ATCC BAA-471 / A3(2) / M145) OX=100226 GN=SCO1903 PE=4 SV=1	Peak Found	High	Peak Found	High	High	High	High	High	11	79
SCO5369; SSPG_RS11590	Q9K4D7	ATP synthase subunit b OS=Streptomyces coelicolor (strain ATCC BAA-471 / A3(2) / M145) OX=100226 GN=atpF PE=3 SV=1	High	High	Peak Found	High	High	High	High	High	7	72
SCO5583	Q9ZBP6	Ammonium transporter OS=Streptomyces coelicolor (strain ATCC BAA-471 / A3(2) / M145) OX=100226 GN=SCO5583 PE=3 SV=1	Not Found	Not Found	Not Found	Not Found	Not Found	High	High	Not Found	5	114
SCO4152	Q9KZU9	Putative secreted 5'-nucleotidase OS=Streptomyces coelicolor (strain ATCC BAA-471 / A3(2) / M145) OX=100226 GN=SCO4152 PE=3 SV=1	Peak Found	High	Peak Found	High	High	High	High	High	10	79
SCO3322	Q9WX12	Putative membrane protein OS=Streptomyces coelicolor (strain ATCC BAA-471 / A3(2) / M145) OX=100226 GN=SCO3322 PE=4 SV=1	Peak Found	Peak Found	Peak Found	Peak Found	High	High	High	High	8	48
SCO6163; SSPG_RS07275	Q9ZBS5	Histidine kinase OS=Streptomyces coelicolor (strain ATCC BAA-471 / A3(2) / M145) OX=100226 GN=SCO6163 PE=4 SV=1	High	High	High	High	High	High	High	High	10	95
SCO5199; SSPG_RS12345	Q9FCI9	Uncharacterized protein OS=Streptomyces coelicolor (strain ATCC BAA-471 / A3(2) / M145) OX=100226 GN=SCO5199 PE=4 SV=1	Peak Found	High	Peak Found	High	High	High	High	High	13	130
SCO2752	Q9RDH5	Putative oxidoreductase OS=Streptomyces coelicolor (strain ATCC BAA-471 / A3(2) / M145) OX=100226 GN=SCO2752 PE=4 SV=1	High	Peak Found	High	Not Found	Peak Found	Peak Found	High	Peak Found	13	39
SCO3452	Q9RKI0	Putative methyltransferase OS=Streptomyces coelicolor (strain ATCC BAA-471 / A3(2) / M145) OX=100226 GN=SCO3452 PE=4 SV=1	High	High	High	High	Peak Found	High	High	High	11	52
SCO2562; SSPG_RS24935	Q9RDC9	Elongation factor 4 OS=Streptomyces coelicolor (strain ATCC BAA-471 / A3(2) / M145) OX=100226 GN=lepA PE=3 SV=1	High	High	High	High	High	High	High	High	11	56
SCO1088; SSPG_RS32500	Q9K3R0	Putative oxidoreductase OS=Streptomyces coelicolor (strain ATCC BAA-471 / A3(2) / M145) OX=100226 GN=SCO1088 PE=4 SV=1	High	High	High	High	High	High	High	High	10	83
SCO0645; SSPG_RS34850	Q9RJB9	Putative Zinc-containing dehydrogenase OS=Streptomyces coelicolor (strain ATCC BAA-471 / A3(2) / M145) OX=100226 GN=SCO0645 PE=3 SV=1	Peak Found	Not Found	Peak Found	High	High	High	Peak Found	High	9	64
SCO2349	Q9KY41	Uncharacterized protein OS=Streptomyces coelicolor (strain ATCC BAA-471 / A3(2) / M145) OX=100226 GN=SCO2349 PE=4 SV=1	High	High	High	High	High	High	High	High	13	97
SCO0741	Q9EWT0	Putative oxidoreductase OS=Streptomyces coelicolor (strain ATCC BAA-471 / A3(2) / M145) OX=100226 GN=SCO0741 PE=3 SV=1	Peak Found	Peak Found	Peak Found	High	High	High	Peak Found	High	14	91
SCO3835	Q9XA29	Putative dehydrogenase OS=Streptomyces coelicolor (strain ATCC BAA-471 / A3(2) / M145) OX=100226 GN=SCO3835 PE=4 SV=1	High	High	Peak Found	High	High	High	High	High	12	80
SCO1112	Q9EX14	Putative oxidoreductase OS=Streptomyces coelicolor (strain ATCC BAA-471 / A3(2) / M145) OX=100226 GN=SCO1112 PE=3 SV=1	Not Found	Peak Found	Peak Found	High	High	High	High	High	12	65
SCO3617; SSPG_RS20235	Q9XAI5	Uncharacterized protein OS=Streptomyces coelicolor (strain ATCC BAA-471 / A3(2) / M145) OX=100226 GN=SCO3617 PE=4 SV=1	High	High	High	High	High	High	High	High	7	106
SCO2534	Q8CJZ2	Putative membrane protein OS=Streptomyces coelicolor (strain ATCC BAA-471 / A3(2) / M145) OX=100226 GN=SCO2534 PE=4 SV=1	High	High	High	High	High	Peak Found	High	High	13	70
SCO4975	Q9EWH0	Thioredox_DsbH domain-containing protein OS=Streptomyces coelicolor (strain ATCC BAA-471 / A3(2) / M145) OX=100226 GN=SCO4975 PE=4 SV=1	High	High	Peak Found	High	High	High	High	High	11	94
carB; SSPG_RS30475	Q9KXR6	Carbamoyl-phosphate synthase large chain OS=Streptomyces coelicolor (strain ATCC BAA-471 / A3(2) / M145) OX=100226 GN=carB PE=3 SV=1	High	High	High	Peak Found	High	High	High	High	14	61
SCO2118; SSPG_RS27225	Q9S2M5	Putative D-lactate dehydrogenase OS=Streptomyces coelicolor (strain ATCC BAA-471 / A3(2) / M145) OX=100226 GN=SCO2118 PE=3 SV=1	High	High	High	High	High	High	High	High	12	80
SCO6658; SSPG_RS05140; gnd	O88014	6-phosphogluconate dehydrogenase OS=Streptomyces coelicolor (strain ATCC BAA-471 / A3(2) / M145) OX=100226 GN=SCO6658 PE=4 SV=1	High	High	High	High	High	High	High	High	8	93
SCO4871; SSPG_RS13990	Q9EWD6	Putative tetR-family transcriptional regulator OS=Streptomyces coelicolor (strain ATCC BAA-471 / A3(2) / M145) OX=100226 GN=SCO4871 PE=4 SV=1	Peak Found	High	Peak Found	High	High	High	High	High	9	78
SCO0932; SSPG_RS33400	Q9RCX8	Putative integral membrane protein OS=Streptomyces coelicolor (strain ATCC BAA-471 / A3(2) / M145) OX=100226 GN=SCO0932 PE=4 SV=1	High	High	High	High	High	High	High	High	6	75
SCO6706	Q9XAM4	Putative glutathione-dependent aldehyde dehydrogenase OS=Streptomyces coelicolor (strain ATCC BAA-471 / A3(2) / M145) OX=100226 GN=SCO6706 PE=3 SV=1	High	High	High	High	High	High	High	High	12	117
SCO3615; SSPG_RS20245	Q9XAI7	Aspartokinase OS=Streptomyces coelicolor (strain ATCC BAA-471 / A3(2) / M145) OX=100226 GN=SCO3615 PE=3 SV=1	High	High	High	Peak Found	High	High	High	High	12	50
SCO1843; SSPG_RS28615	Q9RJ25	Putative secreted protein OS=Streptomyces coelicolor (strain ATCC BAA-471 / A3(2) / M145) OX=100226 GN=SCO1843 PE=4 SV=1	High	Peak Found	High	Peak Found	Peak Found	Peak Found	High	High	9	47
aroB	Q9KXQ6	3-dehydroquinate synthase OS=Streptomyces coelicolor (strain ATCC BAA-471 / A3(2) / M145) OX=100226 GN=aroB PE=3 SV=1	Peak Found	High	Peak Found	High	High	High	High	High	9	49
SCO5430	Q9L1L4	Putative extracellular solute-binding lipoprotein OS=Streptomyces coelicolor (strain ATCC BAA-471 / A3(2) / M145) OX=100226 GN=SCO5430 PE=4 SV=1	Peak Found	High	Peak Found	Peak Found	High	Peak Found	High	Peak Found	11	40
fabG	Q9K3Y8	Putative 3-oxoacyl-[acyl-carrier protein] reductase OS=Streptomyces coelicolor (strain ATCC BAA-471 / A3(2) / M145) OX=100226 GN=SCO1345 PE=4 SV=1	High	High	Peak Found	High	Peak Found	Peak Found	High	High	7	39
SCO6970; SSPG_RS04330	Q9KZB9	Putative membrane transport protein OS=Streptomyces coelicolor (strain ATCC BAA-471 / A3(2) / M145) OX=100226 GN=SCO6970 PE=3 SV=1	High	High	Peak Found	Peak Found	Peak Found	High	High	High	11	43
SCO2998	Q9EWH6	Putative transferase OS=Streptomyces coelicolor (strain ATCC BAA-471 / A3(2) / M145) OX=100226 GN=SCO2998 PE=4 SV=1	High	High	High	Peak Found	Peak Found	Peak Found	High	Peak Found	14	29
SCO2951; SSPG_RS22980	Q9L1U4	Putative malate oxidoreductase OS=Streptomyces coelicolor (strain ATCC BAA-471 / A3(2) / M145) OX=100226 GN=SCO2951 PE=3 SV=1	High	High	High	High	High	High	High	High	9	82
SCO4895; SSPG_RS13870	Q9AK31	Putative ECF sigma factor OS=Streptomyces coelicolor (strain ATCC BAA-471 / A3(2) / M145) OX=100226 GN=SCO4895 PE=3 SV=1	High	High	High	High	High	High	High	High	6	101
SCO3190; SSPG_RS21775	Q9KYV5	Large-conductance mechanosensitive channel OS=Streptomyces coelicolor (strain ATCC BAA-471 / A3(2) / M145) OX=100226 GN=mscL PE=3 SV=1	Peak Found	High	Peak Found	High	High	High	High	Peak Found	7	83
SCO2289; SSPG_RS26360	Q9RKN9	Putative membrane protein OS=Streptomyces coelicolor (strain ATCC BAA-471 / A3(2) / M145) OX=100226 GN=SCO2289 PE=4 SV=1	High	High	High	High	High	High	High	High	6	89
SCO7310; SSPG_RS02625	Q9K4K4	Putative regulatory protein OS=Streptomyces coelicolor (strain ATCC BAA-471 / A3(2) / M145) OX=100226 GN=SCO7310 PE=4 SV=1	High	High	High	High	High	High	High	High	9	106
SCO6384	O69916	Putative integral membrane lysyl-tRNA synthetase OS=Streptomyces coelicolor (strain ATCC BAA-471 / A3(2) / M145) OX=100226 GN=SCO6384 PE=4 SV=1	High	High	High	Peak Found	Peak Found	Peak Found	High	High	18	66
SCO6327	O86495	Putative integral membrane protein OS=Streptomyces coelicolor (strain ATCC BAA-471 / A3(2) / M145) OX=100226 GN=SCO6327 PE=4 SV=1	High	High	High	High	High	Peak Found	High	Peak Found	8	89
SCO4229; SSPG_RS17305	Q9L0R2	Putative sensor kinase OS=Streptomyces coelicolor (strain ATCC BAA-471 / A3(2) / M145) OX=100226 GN=SCO4229 PE=4 SV=1	High	High	High	High	High	High	High	High	10	52
SCO0884	Q9RD26	Probable oxidoreductase OS=Streptomyces coelicolor (strain ATCC BAA-471 / A3(2) / M145) OX=100226 GN=SCO0884 PE=4 SV=1	High	High	Peak Found	High	High	High	High	High	8	74
SCO3912; SSPG_RS18730	Q9X8U8	Putative beta-lactamase OS=Streptomyces coelicolor (strain ATCC BAA-471 / A3(2) / M145) OX=100226 GN=SCO3912 PE=4 SV=1	Peak Found	Peak Found	High	Peak Found	Peak Found	Peak Found	Peak Found	Not Found	13	47
SCO3091	Q9KZ58	Cyclopropane-fatty-acyl-phospholipid synthase OS=Streptomyces coelicolor (strain ATCC BAA-471 / A3(2) / M145) OX=100226 GN=SCO3091 PE=4 SV=1	Peak Found	Peak Found	Not Found	Peak Found	High	High	High	High	10	43
SCO1715; SSPG_RS29280; hmgA	Q9S2B5	Homogentisate 1,2-dioxygenase OS=Streptomyces coelicolor (strain ATCC BAA-471 / A3(2) / M145) OX=100226 GN=hmgA PE=3 SV=1	Not Found	Peak Found	Peak Found	High	High	Peak Found	High	High	12	75
SCO3961; SSPG_RS18540	Q9ZBX1	Serine--tRNA ligase OS=Streptomyces coelicolor (strain ATCC BAA-471 / A3(2) / M145) OX=100226 GN=serS PE=3 SV=1	High	High	High	High	High	High	High	High	9	53
SCO0792	Q9RD85	Epimerase domain-containing protein OS=Streptomyces coelicolor (strain ATCC BAA-471 / A3(2) / M145) OX=100226 GN=SCO0792 PE=4 SV=1	High	High	Peak Found	High	High	High	High	High	9	76
SCO3460	Q9RKH2	Putative oxidoreductase OS=Streptomyces coelicolor (strain ATCC BAA-471 / A3(2) / M145) OX=100226 GN=SCO3460 PE=3 SV=1	High	High	High	Peak Found	Peak Found	Peak Found	High	Peak Found	9	26
SCO2887; SSPG_RS23305	Q9KZR4	Putative membrane protein OS=Streptomyces coelicolor (strain ATCC BAA-471 / A3(2) / M145) OX=100226 GN=SCO2887 PE=4 SV=1	High	Peak Found	High	High	High	High	High	Peak Found	4	35
SCO1966	Q8CK11	UvrABC system protein B OS=Streptomyces coelicolor (strain ATCC BAA-471 / A3(2) / M145) OX=100226 GN=uvrB PE=3 SV=1	High	High	High	High	High	High	High	High	11	85
SCO1609	O88066	Ala_racemase_N domain-containing protein OS=Streptomyces coelicolor (strain ATCC BAA-471 / A3(2) / M145) OX=100226 GN=SCO1609 PE=4 SV=1	High	High	Peak Found	Peak Found	High	Peak Found	High	High	10	42
pyrH; SSPG_RS10340	O69913	Uridylate kinase OS=Streptomyces coelicolor (strain ATCC BAA-471 / A3(2) / M145) OX=100226 GN=pyrH PE=3 SV=1	High	Not Found	High	High	Peak Found	High	High	High	6	56
SCO5426; SSPG_RS11310	Q9L1L8	ATP-dependent 6-phosphofructokinase 2 OS=Streptomyces coelicolor (strain ATCC BAA-471 / A3(2) / M145) OX=100226 GN=pfkA2 PE=1 SV=1	High	High	High	High	High	High	High	High	11	65
SCO4886; SSPG_RS13915	Q9AK40	Putative sugar ABC transporter ATP-binding protein OS=Streptomyces coelicolor (strain ATCC BAA-471 / A3(2) / M145) OX=100226 GN=SCO4886 PE=4 SV=1	High	High	Peak Found	High	High	High	High	High	10	87
SCO0188	Q9RIX7	Putative methylesterase OS=Streptomyces coelicolor (strain ATCC BAA-471 / A3(2) / M145) OX=100226 GN=SCO0188 PE=4 SV=1	High	Peak Found	High	Peak Found	Peak Found	Peak Found	High	Peak Found	11	52
SCO7297; SSPG_RS02690	Q9K4L7	Putative two-component sensor histidine kinase OS=Streptomyces coelicolor (strain ATCC BAA-471 / A3(2) / M145) OX=100226 GN=SCO7297 PE=4 SV=1	High	High	High	Peak Found	Peak Found	Peak Found	High	High	9	39
SCO6078	Q9ADI5	Malto-oligosyltrehalose trehalohydrolase OS=Streptomyces coelicolor (strain ATCC BAA-471 / A3(2) / M145) OX=100226 GN=SCO6078 PE=3 SV=1	Peak Found	High	Peak Found	High	High	Peak Found	Peak Found	High	13	46
SCO1174	Q9RJZ6	Probable aldehyde dehydrogenase OS=Streptomyces coelicolor (strain ATCC BAA-471 / A3(2) / M145) OX=100226 GN=SCO1174 PE=3 SV=1	High	Peak Found	High	High	Peak Found	High	High	High	11	102
SCO3823; SSPG_RS19185	Q9XA55	Putative quinone oxidoreductase OS=Streptomyces coelicolor (strain ATCC BAA-471 / A3(2) / M145) OX=100226 GN=SCO3823 PE=4 SV=1	High	High	High	High	High	High	High	High	7	97
SCO1965; SSPG_RS28005	Q9Z501	Putative export associated protein OS=Streptomyces coelicolor (strain ATCC BAA-471 / A3(2) / M145) OX=100226 GN=SCO1965 PE=4 SV=1	High	High	High	High	High	High	High	High	10	115
clpP; SSPG_RS24630	Q9F315	ATP-dependent Clp protease proteolytic subunit 1 OS=Streptomyces coelicolor (strain ATCC BAA-471 / A3(2) / M145) OX=100226 GN=clpP1 PE=2 SV=1	High	High	High	Peak Found	Peak Found	High	High	High	7	50
SCO3059; SSPG_RS22430; purE	Q93J44	N5-carboxyaminoimidazole ribonucleotide mutase OS=Streptomyces coelicolor (strain ATCC BAA-471 / A3(2) / M145) OX=100226 GN=purE PE=3 SV=1	Not Found	Peak Found	Not Found	High	High	Peak Found	Peak Found	Peak Found	7	35
SCO4230	Q9L0R1	Putative response regulator OS=Streptomyces coelicolor (strain ATCC BAA-471 / A3(2) / M145) OX=100226 GN=SCO4230 PE=4 SV=1	High	High	Peak Found	Peak Found	High	Peak Found	High	High	9	48
SCO5984; SSPG_RS08640	Q93JE3	Putative acyl-CoA dehydrogenase OS=Streptomyces coelicolor (strain ATCC BAA-471 / A3(2) / M145) OX=100226 GN=SCO5984 PE=3 SV=1	Not Found	Peak Found	Not Found	High	Peak Found	High	Peak Found	High	9	38
SCO0378; SSPG_RS36190	Q9RJL0	Putative conserved secreted protein OS=Streptomyces coelicolor (strain ATCC BAA-471 / A3(2) / M145) OX=100226 GN=SCO0378 PE=4 SV=1	High	High	High	High	High	High	High	High	8	117
SCO3688	Q9X8X0	Polyketide_cyc domain-containing protein OS=Streptomyces coelicolor (strain ATCC BAA-471 / A3(2) / M145) OX=100226 GN=SCO3688 PE=4 SV=1	High	High	High	High	High	High	High	High	8	106
SCO1901; SSPG_RS28320	Q9X9X1	Putative zinc-binding dehydrogenase OS=Streptomyces coelicolor (strain ATCC BAA-471 / A3(2) / M145) OX=100226 GN=SCO1901 PE=4 SV=1	High	Peak Found	Peak Found	High	High	High	High	High	8	74
SCO1445	Q9L114	NAD(P)-bd_dom domain-containing protein OS=Streptomyces coelicolor (strain ATCC BAA-471 / A3(2) / M145) OX=100226 GN=SCO1445 PE=4 SV=1	Peak Found	Peak Found	Peak Found	High	High	High	High	High	9	54
SCO7034; SSPG_RS03985	Q8CJL2	Putative aminotransferase OS=Streptomyces coelicolor (strain ATCC BAA-471 / A3(2) / M145) OX=100226 GN=SCO7034 PE=3 SV=1	Peak Found	Peak Found	Peak Found	Peak Found	High	High	Peak Found	High	10	60
SCO6412	Q8CJN1	Putative aminotransferase OS=Streptomyces coelicolor (strain ATCC BAA-471 / A3(2) / M145) OX=100226 GN=SCO6412 PE=3 SV=1	Peak Found	High	Not Found	High	High	High	Peak Found	High	10	72
SCO2582	Q9RDK4	Peptidase_M48 domain-containing protein OS=Streptomyces coelicolor (strain ATCC BAA-471 / A3(2) / M145) OX=100226 GN=SCO2582 PE=3 SV=1	High	High	High	High	High	High	High	High	12	106
SCO1898; SSPG_RS28335	Q9X9X4	Putative substrate binding protein OS=Streptomyces coelicolor (strain ATCC BAA-471 / A3(2) / M145) OX=100226 GN=SCO1898 PE=4 SV=1	Peak Found	Peak Found	Peak Found	High	Peak Found	High	High	High	9	56
sucC; SSPG_RS14320	Q9KY56	Succinate--CoA ligase [ADP-forming] subunit beta 1 OS=Streptomyces coelicolor (strain ATCC BAA-471 / A3(2) / M145) OX=100226 GN=sucC1 PE=3 SV=1	High	High	High	High	Peak Found	High	High	High	12	82
SCO1690	Q9S262	Putative acyl-CoA dehydrogenase OS=Streptomyces coelicolor (strain ATCC BAA-471 / A3(2) / M145) OX=100226 GN=SCO1690 PE=3 SV=1	Peak Found	Peak Found	High	High	High	High	Peak Found	High	10	36
SCO0686	Q9RK30	Putative membrane protein OS=Streptomyces coelicolor (strain ATCC BAA-471 / A3(2) / M145) OX=100226 GN=SCO0686 PE=3 SV=1	Peak Found	High	Not Found	High	High	Not Found	High	Not Found	7	73
SCO7452; SSPG_RS01935	Q9L163	Putative O-methyltransferase OS=Streptomyces coelicolor (strain ATCC BAA-471 / A3(2) / M145) OX=100226 GN=SCO7452 PE=4 SV=1	Peak Found	High	Peak Found	Peak Found	High	High	High	High	6	50
SCO1922; SSPG_RS28215; sufC	Q9XAD4	Putative ABC transporter ATP-binding subunit OS=Streptomyces coelicolor (strain ATCC BAA-471 / A3(2) / M145) OX=100226 GN=SCO1922 PE=4 SV=1	High	High	High	High	High	High	High	High	5	55
SCO5774	O50492	Glutamate permease OS=Streptomyces coelicolor (strain ATCC BAA-471 / A3(2) / M145) OX=100226 GN=SCO5774 PE=3 SV=1	Peak Found	High	High	High	High	Peak Found	High	Peak Found	7	39
SCO6627	Q8CJM2	Uncharacterized protein OS=Streptomyces coelicolor (strain ATCC BAA-471 / A3(2) / M145) OX=100226 GN=SCO6627 PE=4 SV=1	Peak Found	Peak Found	Peak Found	High	High	High	High	High	11	73
thyX	O86840	Flavin-dependent thymidylate synthase OS=Streptomyces coelicolor (strain ATCC BAA-471 / A3(2) / M145) OX=100226 GN=thyX PE=3 SV=1	Peak Found	High	Peak Found	High	High	High	Peak Found	High	10	54
SCO3785; SSPG_RS19400	Q9F2J6	Putative integral membrane protein OS=Streptomyces coelicolor (strain ATCC BAA-471 / A3(2) / M145) OX=100226 GN=SCO3785 PE=4 SV=1	High	Not Found	High	Peak Found	Not Found	Peak Found	High	Peak Found	5	21
SCO1517	Q9L292	Putative secreted protein OS=Streptomyces coelicolor (strain ATCC BAA-471 / A3(2) / M145) OX=100226 GN=SCO1517 PE=4 SV=1	High	High	High	Not Found	Not Found	Not Found	High	Peak Found	8	34
SCO3826; SSPG_RS19170	Q9XA52	Putative ion channel membrane protein OS=Streptomyces coelicolor (strain ATCC BAA-471 / A3(2) / M145) OX=100226 GN=SCO3826 PE=4 SV=1	High	Peak Found	High	Peak Found	Peak Found	Peak Found	High	Not Found	8	39
SCO1296	Q93IX4	Uncharacterized protein OS=Streptomyces coelicolor (strain ATCC BAA-471 / A3(2) / M145) OX=100226 GN=SCO1296 PE=4 SV=1	Not Found	High	Peak Found	Peak Found	Not Found	Peak Found	Peak Found	High	10	20
SCO1528	Q9L281	Putative elongation factor OS=Streptomyces coelicolor (strain ATCC BAA-471 / A3(2) / M145) OX=100226 GN=SCO1528 PE=4 SV=1	High	High	Peak Found	High	High	Peak Found	High	High	8	40
SCO5244; SSPG_RS12095	Q9R3X8	Anti-sigma factor OS=Streptomyces coelicolor (strain ATCC BAA-471 / A3(2) / M145) OX=100226 GN=prsH PE=1 SV=1	High	High	High	High	High	High	High	High	5	72
SCO3869	Q9KXX9	Putative WD-40 repeat protein OS=Streptomyces coelicolor (strain ATCC BAA-471 / A3(2) / M145) OX=100226 GN=SCO3869 PE=4 SV=1	Not Found	Peak Found	Peak Found	Peak Found	Peak Found	Peak Found	High	Peak Found	11	28
trpD	O68608	Anthranilate phosphoribosyltransferase 1 OS=Streptomyces coelicolor (strain ATCC BAA-471 / A3(2) / M145) OX=100226 GN=trpD1 PE=3 SV=1	High	High	Peak Found	High	Peak Found	High	High	High	11	53
SCO2068	Q8CK08	Putative secreted alkaline phosphatase OS=Streptomyces coelicolor (strain ATCC BAA-471 / A3(2) / M145) OX=100226 GN=SCO2068 PE=4 SV=1	High	High	High	High	High	High	High	High	11	52
SCO3899; SSPG_RS18795	Q9X8T5	Inos-1-P_synth domain-containing protein OS=Streptomyces coelicolor (strain ATCC BAA-471 / A3(2) / M145) OX=100226 GN=SCO3899 PE=4 SV=1	High	Peak Found	High	High	High	High	High	High	10	78
guaA; SSPG_RS14435	Q9L0H2	GMP synthase [glutamine-hydrolyzing] OS=Streptomyces coelicolor (strain ATCC BAA-471 / A3(2) / M145) OX=100226 GN=guaA PE=3 SV=1	High	High	High	High	High	High	High	High	6	45
SCO5533; SSPG_RS10765	O86515	YceI domain-containing protein OS=Streptomyces coelicolor (strain ATCC BAA-471 / A3(2) / M145) OX=100226 GN=SCO5533 PE=3 SV=1	High	High	High	High	Peak Found	High	High	High	6	47
SCO4914	Q9AD83	Deoxyribose-phosphate aldolase OS=Streptomyces coelicolor (strain ATCC BAA-471 / A3(2) / M145) OX=100226 GN=SCO4914 PE=4 SV=1	Peak Found	Peak Found	High	Peak Found	Peak Found	Peak Found	High	High	7	22
rpsO; SSPG_RS09870	O86655	30S ribosomal protein S15 OS=Streptomyces coelicolor (strain ATCC BAA-471 / A3(2) / M145) OX=100226 GN=rpsO PE=3 SV=1	High	High	High	High	High	High	High	High	8	148
rplF; SSPG_RS14785	P46786	50S ribosomal protein L6 OS=Streptomyces coelicolor (strain ATCC BAA-471 / A3(2) / M145) OX=100226 GN=rplF PE=3 SV=2	High	High	High	High	High	Peak Found	High	Peak Found	8	52
SCO4809; SSPG_RS14315	Q9KY55	Succinate--CoA ligase [ADP-forming] subunit alpha OS=Streptomyces coelicolor (strain ATCC BAA-471 / A3(2) / M145) OX=100226 GN=sucD PE=3 SV=1	Peak Found	Peak Found	Peak Found	Not Found	Peak Found	High	High	High	8	52
SCO6709; SSPG_RS04890	Q9XAM1	Uncharacterized protein OS=Streptomyces coelicolor (strain ATCC BAA-471 / A3(2) / M145) OX=100226 GN=SCO6709 PE=4 SV=1	High	High	High	Peak Found	High	Peak Found	High	High	10	49
SCO2003; SSPG_RS27805	Q9S2K0	DNA polymerase I OS=Streptomyces coelicolor (strain ATCC BAA-471 / A3(2) / M145) OX=100226 GN=polA PE=3 SV=1	High	High	Not Found	High	High	High	High	High	11	51
SCO4155	Q9KZU6	Putative two-component system sensor OS=Streptomyces coelicolor (strain ATCC BAA-471 / A3(2) / M145) OX=100226 GN=SCO4155 PE=4 SV=1	Peak Found	Peak Found	Not Found	High	High	High	Peak Found	High	9	42
SCO1499; SSPG_RS30395	Q9KXQ1	Endolytic murein transglycosylase OS=Streptomyces coelicolor (strain ATCC BAA-471 / A3(2) / M145) OX=100226 GN=mltG PE=3 SV=1	Peak Found	High	High	High	High	Peak Found	High	Peak Found	9	39
SCO6495	Q9ZC18	Putative dehydrogenase OS=Streptomyces coelicolor (strain ATCC BAA-471 / A3(2) / M145) OX=100226 GN=SCO6495 PE=4 SV=1	Peak Found	Peak Found	Peak Found	High	High	High	Peak Found	High	9	29
SCO6663	O88019	Transketolase B OS=Streptomyces coelicolor (strain ATCC BAA-471 / A3(2) / M145) OX=100226 GN=SCO6663 PE=3 SV=1	Peak Found	Peak Found	Not Found	High	High	High	High	High	7	77
SCO0830; SSPG_RS33915	Q9XA95	Putative penicillin-binding protein OS=Streptomyces coelicolor (strain ATCC BAA-471 / A3(2) / M145) OX=100226 GN=SCO0830 PE=4 SV=1	High	Peak Found	High	Peak Found	Peak Found	Peak Found	High	High	9	33
SCO7716; SSPG_RS00595	Q9AK12	Uncharacterized protein OS=Streptomyces coelicolor (strain ATCC BAA-471 / A3(2) / M145) OX=100226 GN=SCO7716 PE=4 SV=1	Peak Found	Peak Found	High	High	High	High	High	High	7	36
SCO6051	O69839	Putative iron-sulfur binding oxidoreductase OS=Streptomyces coelicolor (strain ATCC BAA-471 / A3(2) / M145) OX=100226 GN=SCO6051 PE=4 SV=1	High	High	High	Peak Found	High	Peak Found	High	Peak Found	9	43
SCO5178; SSPG_RS12450	Q9FCL0	Putative sulfurylase OS=Streptomyces coelicolor (strain ATCC BAA-471 / A3(2) / M145) OX=100226 GN=SCO5178 PE=4 SV=1	High	High	High	High	High	High	High	High	7	59
SCO1176	Q9RJZ4	Putative dihydroxy-acid dehydratase OS=Streptomyces coelicolor (strain ATCC BAA-471 / A3(2) / M145) OX=100226 GN=SCO1176 PE=3 SV=1	Peak Found	High	High	High	High	High	Not Found	High	11	69
SCO6691	Q8CJM0	Putative phospholipase C OS=Streptomyces coelicolor (strain ATCC BAA-471 / A3(2) / M145) OX=100226 GN=SCO6691 PE=4 SV=1	High	High	Peak Found	Peak Found	Peak Found	Not Found	High	Not Found	12	38
SCO7354	Q9KYN1	Uncharacterized protein OS=Streptomyces coelicolor (strain ATCC BAA-471 / A3(2) / M145) OX=100226 GN=SCO7354 PE=4 SV=1	High	High	Peak Found	High	High	High	High	High	7	47
SCO0192	Q9RI54	Putative oxidoreductase OS=Streptomyces coelicolor (strain ATCC BAA-471 / A3(2) / M145) OX=100226 GN=SCO0192 PE=4 SV=1	High	Peak Found	Peak Found	High	High	High	High	High	7	51
SCO7304	Q9K4L0	FAD_binding_2 domain-containing protein OS=Streptomyces coelicolor (strain ATCC BAA-471 / A3(2) / M145) OX=100226 GN=SCO7304 PE=4 SV=1	Peak Found	Peak Found	Not Found	Peak Found	Peak Found	Peak Found	High	High	10	24
SCO3062	Q9KZ83	Putative two-component system histidine kinase OS=Streptomyces coelicolor (strain ATCC BAA-471 / A3(2) / M145) OX=100226 GN=SCO3062 PE=1 SV=1	Peak Found	High	High	High	High	High	High	High	10	56
SCO6769	Q9X7W4	Probable aminotransferase OS=Streptomyces coelicolor (strain ATCC BAA-471 / A3(2) / M145) OX=100226 GN=SCO6769 PE=3 SV=1	Peak Found	High	Peak Found	High	Peak Found	High	High	High	12	36
SCO6248	Q9RKU4	Probable allantoicase OS=Streptomyces coelicolor (strain ATCC BAA-471 / A3(2) / M145) OX=100226 GN=alc PE=3 SV=1	Peak Found	Peak Found	Peak Found	High	High	High	Peak Found	Peak Found	9	39
SCO1699; SSPG_RS29355	Q9S253	Putative transcriptional regulator OS=Streptomyces coelicolor (strain ATCC BAA-471 / A3(2) / M145) OX=100226 GN=SCO1699 PE=4 SV=1	High	High	High	High	High	High	High	High	9	81
SCO6500	Q9ZC13	Probable gas vesicle structural protein 1 OS=Streptomyces coelicolor (strain ATCC BAA-471 / A3(2) / M145) OX=100226 GN=gvpA1 PE=3 SV=1	High	High	High	High	High	High	High	High	8	112
pyrB	Q9KXR2	Aspartate carbamoyltransferase OS=Streptomyces coelicolor (strain ATCC BAA-471 / A3(2) / M145) OX=100226 GN=pyrB PE=3 SV=1	High	Peak Found	Peak Found	Peak Found	Peak Found	High	High	Peak Found	7	23
SCO0691	Q8CK48	Putative oxidoreductase OS=Streptomyces coelicolor (strain ATCC BAA-471 / A3(2) / M145) OX=100226 GN=SCO0691 PE=4 SV=1	Peak Found	Peak Found	High	High	High	High	High	High	13	52
SCO3392; SSPG_RS20845	Q9X853	NADH-quinone oxidoreductase subunit D 1 OS=Streptomyces coelicolor (strain ATCC BAA-471 / A3(2) / M145) OX=100226 GN=nuoD1 PE=3 SV=1	Peak Found	High	Peak Found	High	High	High	High	High	11	52
SCO3920	Q59829	Putative cystathionine gamma-lyase OS=Streptomyces coelicolor (strain ATCC BAA-471 / A3(2) / M145) OX=100226 GN=cysA PE=3 SV=2	High	High	High	High	High	High	High	High	10	72
SCO3404	Q9X8I4	ATP-dependent zinc metalloprotease FtsH OS=Streptomyces coelicolor (strain ATCC BAA-471 / A3(2) / M145) OX=100226 GN=ftsH PE=3 SV=1	High	High	High	Peak Found	High	High	High	High	7	35
SCO1613	O88070	Putative glutamine synthetase OS=Streptomyces coelicolor (strain ATCC BAA-471 / A3(2) / M145) OX=100226 GN=SCO1613 PE=3 SV=1	High	Peak Found	Peak Found	Peak Found	Peak Found	Peak Found	High	High	9	22
SCO1639; SSPG_RS29665	Q9RJ62	Peptidylprolyl isomerase OS=Streptomyces coelicolor (strain ATCC BAA-471 / A3(2) / M145) OX=100226 GN=SCO1639 PE=4 SV=1	Peak Found	High	Not Found	Peak Found	Peak Found	Peak Found	High	Peak Found	7	20
SCO4724	Q7AKJ0	Methionine aminopeptidase OS=Streptomyces coelicolor (strain ATCC BAA-471 / A3(2) / M145) OX=100226 GN=map PE=3 SV=1	Peak Found	High	Peak Found	Peak Found	High	High	High	High	4	30
SCO6039	O69869	Putative flavoprotein oxidoreductase OS=Streptomyces coelicolor (strain ATCC BAA-471 / A3(2) / M145) OX=100226 GN=SCO6039 PE=4 SV=1	Peak Found	Not Found	Peak Found	High	High	High	Not Found	Not Found	9	54
SCO1344; SSPG_RS31180	Q9K3Y9	Putative solute binding transport lipoprotein OS=Streptomyces coelicolor (strain ATCC BAA-471 / A3(2) / M145) OX=100226 GN=SCO1344 PE=4 SV=1	Peak Found	Peak Found	Peak Found	Peak Found	Peak Found	Peak Found	Peak Found	Peak Found	11	21
SCO4332	Q9KXM5	Putative integral membrane ATPase OS=Streptomyces coelicolor (strain ATCC BAA-471 / A3(2) / M145) OX=100226 GN=SCO4332 PE=4 SV=1	High	High	High	Peak Found	Peak Found	Peak Found	High	High	9	55
SCO5425	Q8CJR5	Phosphate acetyltransferase OS=Streptomyces coelicolor (strain ATCC BAA-471 / A3(2) / M145) OX=100226 GN=pta PE=3 SV=1	High	Peak Found	Peak Found	Peak Found	Peak Found	Peak Found	High	High	10	33
lysK; SSPG_RS21305	Q9X895	Lysine--tRNA ligase OS=Streptomyces coelicolor (strain ATCC BAA-471 / A3(2) / M145) OX=100226 GN=lysS PE=3 SV=2	High	High	Peak Found	High	High	High	High	High	12	78
SCO5044; SSPG_RS13130	Q9FBN4	Fumarate hydratase class I OS=Streptomyces coelicolor (strain ATCC BAA-471 / A3(2) / M145) OX=100226 GN=SCO5044 PE=3 SV=1	Peak Found	Peak Found	Not Found	High	High	High	High	High	10	64
SCO6145	Q9ZBU3	POLIIIAc domain-containing protein OS=Streptomyces coelicolor (strain ATCC BAA-471 / A3(2) / M145) OX=100226 GN=SCO6145 PE=4 SV=1	High	High	High	High	Peak Found	High	High	High	7	30
rplB; SSPG_RS14845	Q9L0D7	50S ribosomal protein L2 OS=Streptomyces coelicolor (strain ATCC BAA-471 / A3(2) / M145) OX=100226 GN=rplB PE=3 SV=1	High	High	High	Peak Found	High	Peak Found	High	Peak Found	8	38
SCO1340; SSPG_RS31195	Q9K3Z3	Uncharacterized protein OS=Streptomyces coelicolor (strain ATCC BAA-471 / A3(2) / M145) OX=100226 GN=SCO1340 PE=4 SV=1	High	High	Peak Found	High	High	High	High	High	6	32
SCO4198; SSPG_RS17435	Q9FCH1	Putative DNA-binding protein OS=Streptomyces coelicolor (strain ATCC BAA-471 / A3(2) / M145) OX=100226 GN=SCO4198 PE=4 SV=1	Peak Found	High	Not Found	High	High	High	Not Found	High	7	63
SCO0871	Q9RD38	Putative two-component sensor protein OS=Streptomyces coelicolor (strain ATCC BAA-471 / A3(2) / M145) OX=100226 GN=SCO0871 PE=4 SV=1	Peak Found	Peak Found	Peak Found	High	Peak Found	High	High	High	11	42
SCO6270	Q9RKS4	Putative oxidoreductase alpha-subunit OS=Streptomyces coelicolor (strain ATCC BAA-471 / A3(2) / M145) OX=100226 GN=SCO6270 PE=4 SV=1	Peak Found	Peak Found	Peak Found	High	Peak Found	High	High	High	7	39
SCO3776; SSPG_RS19450	Q9F2K5	Putative membrane protein OS=Streptomyces coelicolor (strain ATCC BAA-471 / A3(2) / M145) OX=100226 GN=SCO3776 PE=4 SV=1	Peak Found	High	Peak Found	Peak Found	High	Peak Found	High	High	4	41
SCO1808; SSPG_RS28800; serB	Q9S281	Phosphoserine phosphatase OS=Streptomyces coelicolor (strain ATCC BAA-471 / A3(2) / M145) OX=100226 GN=SCO1808 PE=1 SV=1	Peak Found	Peak Found	Peak Found	Peak Found	Peak Found	High	High	High	8	26
SCO6243	Q9RKU9	Malate synthase OS=Streptomyces coelicolor (strain ATCC BAA-471 / A3(2) / M145) OX=100226 GN=aceB PE=3 SV=1	High	High	High	Peak Found	Peak Found	High	High	High	10	41
SCO5975; SSPG_RS08685	Q93JF2	Arginine deiminase OS=Streptomyces coelicolor (strain ATCC BAA-471 / A3(2) / M145) OX=100226 GN=arcA PE=3 SV=1	Peak Found	High	Peak Found	High	High	High	High	High	9	72
SCO3687	Q9X8W9	Uncharacterized protein OS=Streptomyces coelicolor (strain ATCC BAA-471 / A3(2) / M145) OX=100226 GN=SCO3687 PE=4 SV=1	Not Found	Peak Found	Not Found	Peak Found	High	High	Peak Found	High	4	31
SCO5216; SSPG_RS12240	Q7AKG9	ECF RNA polymerase sigma factor SigR OS=Streptomyces coelicolor (strain ATCC BAA-471 / A3(2) / M145) OX=100226 GN=sigR PE=1 SV=1	Not Found	High	Not Found	Peak Found	High	High	High	High	6	37
ureC; SSPG_RS31750	Q9FCD3	Urease subunit alpha 1 OS=Streptomyces coelicolor (strain ATCC BAA-471 / A3(2) / M145) OX=100226 GN=ureC1 PE=3 SV=1	Not Found	High	Not Found	High	High	High	Peak Found	High	8	76
SCO3051; SSPG_RS22470	Q7AKM9	Acyl-CoA dehydrogenase OS=Streptomyces coelicolor (strain ATCC BAA-471 / A3(2) / M145) OX=100226 GN=SCO3051 PE=3 SV=1	Peak Found	Not Found	Peak Found	Peak Found	High	High	High	High	6	28
SCO5775; SSPG_RS09660	O50493	Glutamate permease OS=Streptomyces coelicolor (strain ATCC BAA-471 / A3(2) / M145) OX=100226 GN=SCO5775 PE=3 SV=1	High	High	High	High	High	Peak Found	High	Peak Found	7	72
SCO3727; SSPG_RS19705	Q9L0X7	Putative stress response protein OS=Streptomyces coelicolor (strain ATCC BAA-471 / A3(2) / M145) OX=100226 GN=SCO3727 PE=4 SV=1	High	Not Found	Peak Found	Peak Found	Peak Found	Peak Found	High	Peak Found	5	13
SCO4879	Q9AK47	Uncharacterized protein OS=Streptomyces coelicolor (strain ATCC BAA-471 / A3(2) / M145) OX=100226 GN=SCO4879 PE=4 SV=1	High	High	High	High	High	High	High	High	11	64
SCO6496	Q9ZC17	Putative dehydrogenase OS=Streptomyces coelicolor (strain ATCC BAA-471 / A3(2) / M145) OX=100226 GN=SCO6496 PE=4 SV=1	High	High	High	Peak Found	Peak Found	High	High	Peak Found	9	32
upp	Q9AK76	Uracil phosphoribosyltransferase OS=Streptomyces coelicolor (strain ATCC BAA-471 / A3(2) / M145) OX=100226 GN=upp PE=3 SV=2	Not Found	Not Found	Peak Found	Not Found	Not Found	High	High	High	6	24
SCO1087	Q9K3R1	Putative aldolase OS=Streptomyces coelicolor (strain ATCC BAA-471 / A3(2) / M145) OX=100226 GN=SCO1087 PE=4 SV=1	High	Peak Found	Not Found	High	High	High	High	High	5	51
SCO3903; SSPG_RS18775	Q9X8T9	Ala_racemase_N domain-containing protein OS=Streptomyces coelicolor (strain ATCC BAA-471 / A3(2) / M145) OX=100226 GN=SCO3903 PE=4 SV=1	High	High	High	High	High	High	High	High	8	48
SCO1640; SSPG_RS29660; pafA	Q9RJ61	Pup--protein ligase OS=Streptomyces coelicolor (strain ATCC BAA-471 / A3(2) / M145) OX=100226 GN=pafA PE=3 SV=1	High	High	High	High	High	High	High	High	8	48
SCO2127	P40182	Uncharacterized protein SCO2127 OS=Streptomyces coelicolor (strain ATCC BAA-471 / A3(2) / M145) OX=100226 GN=SCO2127 PE=4 SV=1	Peak Found	High	Not Found	High	High	High	Peak Found	High	8	34
SCO6005	O50499	Diacetylchitobiose binding protein NgcE OS=Streptomyces coelicolor (strain ATCC BAA-471 / A3(2) / M145) OX=100226 GN=ngcE PE=1 SV=1	Peak Found	Peak Found	Peak Found	Peak Found	Peak Found	Peak Found	High	Peak Found	9	23
SCO5512; SSPG_RS10870	Q9Z567	Acetolactate synthase OS=Streptomyces coelicolor (strain ATCC BAA-471 / A3(2) / M145) OX=100226 GN=SCO5512 PE=3 SV=1	Peak Found	Peak Found	Peak Found	High	High	High	High	High	9	41
SCO5756; SSPG_RS09755	O86816	Ferritin domain-containing protein OS=Streptomyces coelicolor (strain ATCC BAA-471 / A3(2) / M145) OX=100226 GN=SCO5756 PE=3 SV=1	Peak Found	High	Peak Found	High	High	High	High	High	6	69
SCO1796	Q9X9Z6	Putative secreted protein OS=Streptomyces coelicolor (strain ATCC BAA-471 / A3(2) / M145) OX=100226 GN=SCO1796 PE=4 SV=1	Peak Found	High	Not Found	High	High	Peak Found	High	High	7	32
SCO5419; SSPG_RS11345	Q9L2A3	Putative thioredoxin OS=Streptomyces coelicolor (strain ATCC BAA-471 / A3(2) / M145) OX=100226 GN=SCO5419 PE=4 SV=1	High	High	Not Found	High	High	High	High	High	7	28
SCO3013	Q9KYW8	Putative two-component system response regulator OS=Streptomyces coelicolor (strain ATCC BAA-471 / A3(2) / M145) OX=100226 GN=SCO3013 PE=4 SV=1	High	High	Peak Found	High	Peak Found	Peak Found	High	High	8	33
SCO5385	Q9K4C6	Putative 3-hydroxybutyryl-coA dehydrogenase OS=Streptomyces coelicolor (strain ATCC BAA-471 / A3(2) / M145) OX=100226 GN=SCO5385 PE=4 SV=1	High	High	Peak Found	Not Found	High	High	High	High	5	37
ubiE; SSPG_RS15500	Q9XAP8	Demethylmenaquinone methyltransferase OS=Streptomyces coelicolor (strain ATCC BAA-471 / A3(2) / M145) OX=100226 GN=menG PE=3 SV=1	High	High	High	High	High	High	High	High	8	48
ligA	Q9Z585	DNA ligase 1 OS=Streptomyces coelicolor (strain ATCC BAA-471 / A3(2) / M145) OX=100226 GN=ligA1 PE=3 SV=1	Peak Found	Peak Found	Peak Found	Peak Found	Peak Found	High	High	High	11	28
SCO1814; SSPG_RS28770	Q9S275	Enoyl-[acyl-carrier-protein] reductase [NADH] OS=Streptomyces coelicolor (strain ATCC BAA-471 / A3(2) / M145) OX=100226 GN=SCO1814 PE=3 SV=1	High	Peak Found	High	Peak Found	High	High	High	High	5	32
SCO3202; SSPG_RS21715	P18249	RNA polymerase principal sigma factor HrdD OS=Streptomyces coelicolor (strain ATCC BAA-471 / A3(2) / M145) OX=100226 GN=hrdD PE=3 SV=2	Peak Found	Peak Found	Peak Found	High	High	High	High	High	6	44
SCO1612	O88069	Putative aldehyde dehydrogenase OS=Streptomyces coelicolor (strain ATCC BAA-471 / A3(2) / M145) OX=100226 GN=SCO1612 PE=3 SV=1	Not Found	Peak Found	Peak Found	Peak Found	Peak Found	Peak Found	Peak Found	High	8	29
SCO5140; SSPG_RS12640	Q9FBL8	Cytokinin riboside 5'-monophosphate phosphoribohydrolase OS=Streptomyces coelicolor (strain ATCC BAA-471 / A3(2) / M145) OX=100226 GN=SCO5140 PE=1 SV=1	Peak Found	Peak Found	High	Peak Found	High	Peak Found	High	Peak Found	6	21
SCO2053; SSPG_RS27545	P16246	Histidinol-phosphate aminotransferase OS=Streptomyces coelicolor (strain ATCC BAA-471 / A3(2) / M145) OX=100226 GN=hisC PE=3 SV=1	High	Not Found	Peak Found	High	High	High	High	High	4	34
SCO4439	Q9KZY7	Putative D-alanyl-D-alanine carboxypeptidase OS=Streptomyces coelicolor (strain ATCC BAA-471 / A3(2) / M145) OX=100226 GN=SCO4439 PE=3 SV=1	Not Found	High	Not Found	Peak Found	Peak Found	Not Found	High	Peak Found	5	18
SCO6517	O86699	UvrA-like protein OS=Streptomyces coelicolor (strain ATCC BAA-471 / A3(2) / M145) OX=100226 GN=SCO6517 PE=4 SV=1	High	High	Not Found	Peak Found	Not Found	Peak Found	High	High	8	23
SCO4887; SSPG_RS13910	Q9AK39	Putative sugar ABC transporter integral membrane protein OS=Streptomyces coelicolor (strain ATCC BAA-471 / A3(2) / M145) OX=100226 GN=SCO4887 PE=3 SV=1	High	High	High	High	High	Peak Found	High	Not Found	5	22
SCO2045	Q9S2U0	MDMPI_N domain-containing protein OS=Streptomyces coelicolor (strain ATCC BAA-471 / A3(2) / M145) OX=100226 GN=SCO2045 PE=4 SV=1	Peak Found	High	Peak Found	Peak Found	High	High	High	High	6	31
SCO1818	Q9RJ50	Tyrosine--tRNA ligase OS=Streptomyces coelicolor (strain ATCC BAA-471 / A3(2) / M145) OX=100226 GN=tyrS PE=3 SV=1	High	High	Peak Found	Peak Found	High	High	High	High	6	25
SCO6551	Q9ZBW7	Putative oxidoreductase OS=Streptomyces coelicolor (strain ATCC BAA-471 / A3(2) / M145) OX=100226 GN=SCO6551 PE=4 SV=1	High	Peak Found	High	Peak Found	Peak Found	High	High	High	6	30
SCO5331	Q9XAH1	Putative DNA methylase OS=Streptomyces coelicolor (strain ATCC BAA-471 / A3(2) / M145) OX=100226 GN=SCO5331 PE=4 SV=1	Peak Found	Peak Found	Not Found	Peak Found	High	High	High	High	10	49
SCO3540; SSPG_RS20610	Q7AKL3	Proteinase (Putative secreted protein) OS=Streptomyces coelicolor (strain ATCC BAA-471 / A3(2) / M145) OX=100226 GN=SCO3540 PE=4 SV=1	Not Found	High	Peak Found	Peak Found	Peak Found	Not Found	High	Peak Found	9	26
SCO4421; SSPG_RS16365	Q9F367	Putative tetR-family transcriptional regulatory protein OS=Streptomyces coelicolor (strain ATCC BAA-471 / A3(2) / M145) OX=100226 GN=SCO4421 PE=4 SV=1	High	High	Peak Found	High	High	High	High	High	6	45
SCO0832	Q9XA93	Uncharacterized protein OS=Streptomyces coelicolor (strain ATCC BAA-471 / A3(2) / M145) OX=100226 GN=SCO0832 PE=4 SV=1	High	Peak Found	Not Found	Not Found	Peak Found	High	High	High	6	25
SCO3904	Q9X8U0	Uncharacterized protein OS=Streptomyces coelicolor (strain ATCC BAA-471 / A3(2) / M145) OX=100226 GN=SCO3904 PE=4 SV=1	High	High	Peak Found	High	Peak Found	High	High	High	8	35
SCO4141	Q9KZW0	Phosphate transport system permease protein OS=Streptomyces coelicolor (strain ATCC BAA-471 / A3(2) / M145) OX=100226 GN=SCO4141 PE=3 SV=1	Peak Found	High	High	High	High	Peak Found	High	Peak Found	6	47
SCO3196	Q9KYU9	Putative fructose-specific permease OS=Streptomyces coelicolor (strain ATCC BAA-471 / A3(2) / M145) OX=100226 GN=SCO3196 PE=4 SV=1	High	High	High	High	High	High	High	High	7	32
SCO0796; SSPG_RS34085	Q9RD81	Putative integral membrane protein OS=Streptomyces coelicolor (strain ATCC BAA-471 / A3(2) / M145) OX=100226 GN=SCO0796 PE=4 SV=1	High	Peak Found	Peak Found	Peak Found	Not Found	Peak Found	High	Not Found	4	13
SCO0763; SSPG_RS34250	Q9RJD0	Putative oxidoreductase OS=Streptomyces coelicolor (strain ATCC BAA-471 / A3(2) / M145) OX=100226 GN=SCO0763 PE=3 SV=1	Not Found	Peak Found	Peak Found	High	High	Peak Found	Peak Found	Peak Found	8	24
SCO3723	Q8CJV8	Putative regulatory protein OS=Streptomyces coelicolor (strain ATCC BAA-471 / A3(2) / M145) OX=100226 GN=SCO3723 PE=4 SV=1	High	Peak Found	Not Found	Peak Found	Peak Found	High	High	High	7	55
SCO3347; SSPG_RS21075	Q9X8H0	Uncharacterized protein SCO3347 OS=Streptomyces coelicolor (strain ATCC BAA-471 / A3(2) / M145) OX=100226 GN=SCO3347 PE=4 SV=1	Peak Found	Peak Found	Peak Found	High	High	High	Peak Found	High	10	50
SCO1750; SSPG_RS29105	Q9EWX6	Putative acyl CoA dehydrogenase OS=Streptomyces coelicolor (strain ATCC BAA-471 / A3(2) / M145) OX=100226 GN=SCO1750 PE=3 SV=1	Peak Found	Peak Found	Peak Found	Peak Found	Peak Found	Peak Found	High	Peak Found	7	19
SCO7399; SSPG_RS02195	Q9L178	Possible binding-protein-dependent transport lipoprotein OS=Streptomyces coelicolor (strain ATCC BAA-471 / A3(2) / M145) OX=100226 GN=SCO7399 PE=4 SV=1	Peak Found	High	Not Found	Peak Found	Peak Found	Peak Found	High	Peak Found	6	20
rplD; SSPG_RS14855	Q9L0D9	50S ribosomal protein L4 OS=Streptomyces coelicolor (strain ATCC BAA-471 / A3(2) / M145) OX=100226 GN=rplD PE=3 SV=1	High	High	Peak Found	High	High	High	High	High	5	49
SCO0721	Q9L2I8	Putative glycosyl transferase OS=Streptomyces coelicolor (strain ATCC BAA-471 / A3(2) / M145) OX=100226 GN=SCO0721 PE=4 SV=1	High	Peak Found	Peak Found	Peak Found	Peak Found	Peak Found	High	High	9	26
SCO6776	Q9X7X1	Lactamase_B domain-containing protein OS=Streptomyces coelicolor (strain ATCC BAA-471 / A3(2) / M145) OX=100226 GN=SCO6776 PE=4 SV=1	Not Found	High	Not Found	High	High	High	High	High	7	63
SCO7057; SSPG_RS03875	Q9FC27	Putative esterase OS=Streptomyces coelicolor (strain ATCC BAA-471 / A3(2) / M145) OX=100226 GN=SCO7057 PE=4 SV=1	Peak Found	Peak Found	Not Found	High	High	Peak Found	Peak Found	Not Found	8	28
SCO4567	Q9XAQ9	NADH-quinone oxidoreductase subunit F OS=Streptomyces coelicolor (strain ATCC BAA-471 / A3(2) / M145) OX=100226 GN=nuoF PE=3 SV=1	High	High	High	High	High	High	High	High	8	69
SCO0203	Q9RI43	Putative two-component sensor OS=Streptomyces coelicolor (strain ATCC BAA-471 / A3(2) / M145) OX=100226 GN=SCO0203 PE=4 SV=1	Peak Found	Peak Found	Peak Found	Peak Found	Peak Found	High	High	High	8	28
SCO5028; SSPG_RS13215	Q9FBP8	Putative ATP-binding protein OS=Streptomyces coelicolor (strain ATCC BAA-471 / A3(2) / M145) OX=100226 GN=SCO5028 PE=4 SV=1	High	Peak Found	Peak Found	Peak Found	Peak Found	Peak Found	High	Peak Found	7	22
SCO2561; SSPG_RS24940	Q9RDD0	Putative long-chain fatty-acid CoA ligase OS=Streptomyces coelicolor (strain ATCC BAA-471 / A3(2) / M145) OX=100226 GN=SCO2561 PE=4 SV=1	High	Peak Found	High	High	High	High	High	High	8	45
SCO3944	Q9ZBY8	Putative phenylalanine aminotransferase OS=Streptomyces coelicolor (strain ATCC BAA-471 / A3(2) / M145) OX=100226 GN=pat PE=3 SV=1	Peak Found	Peak Found	Not Found	High	High	Peak Found	High	High	6	23
SCO4906; SSPG_RS13815	Q04943	Signal transduction histidine-protein kinase AfsQ2 OS=Streptomyces coelicolor (strain ATCC BAA-471 / A3(2) / M145) OX=100226 GN=afsQ2 PE=3 SV=1	High	High	Peak Found	High	High	High	High	High	6	32
SCO0285	Q9S2C8	Na(+)/H(+) antiporter NhaA 2 OS=Streptomyces coelicolor (strain ATCC BAA-471 / A3(2) / M145) OX=100226 GN=nhaA2 PE=3 SV=1	High	High	High	Peak Found	Not Found	Peak Found	High	Not Found	7	21
SCO4948	Q9EWF4	Nitrate reductase beta chain NarH3 OS=Streptomyces coelicolor (strain ATCC BAA-471 / A3(2) / M145) OX=100226 GN=SCO4948 PE=4 SV=1	High	High	High	High	High	High	High	High	8	83
SCO6265; SSPG_RS06760	Q7AKF1	Gamma-butyrolactone binding protein OS=Streptomyces coelicolor (strain ATCC BAA-471 / A3(2) / M145) OX=100226 GN=SCO6265 PE=4 SV=1	High	High	High	Peak Found	High	High	High	High	6	54
SCO6271; SCO4921	Q9EWV4	Putative acyl-CoA carboxylase complex A subunit OS=Streptomyces coelicolor (strain ATCC BAA-471 / A3(2) / M145) OX=100226 GN=SCO4921 PE=4 SV=1	High	High	Peak Found	High	High	High	High	High	7	29
SCO0315; SSPG_RS36485	Q9RL03	Putative decarboxylase OS=Streptomyces coelicolor (strain ATCC BAA-471 / A3(2) / M145) OX=100226 GN=SCO0315 PE=3 SV=1	High	High	Peak Found	High	Peak Found	High	High	High	10	34
ilvH; SSPG_RS10865	Q9Z566	Acetolactate synthase small subunit OS=Streptomyces coelicolor (strain ATCC BAA-471 / A3(2) / M145) OX=100226 GN=SCO5513 PE=4 SV=1	High	High	Peak Found	Peak Found	High	High	High	High	7	34
clpX	Q9F316	ATP-dependent Clp protease ATP-binding subunit ClpX OS=Streptomyces coelicolor (strain ATCC BAA-471 / A3(2) / M145) OX=100226 GN=clpX PE=3 SV=1	High	High	Not Found	Peak Found	Peak Found	High	High	Peak Found	8	27
SCO3831	Q8CJV5	E1-alpha branched-chain alpha keto acid dehydrogenase OS=Streptomyces coelicolor (strain ATCC BAA-471 / A3(2) / M145) OX=100226 GN=SCO3831 PE=4 SV=1	Peak Found	Peak Found	Peak Found	High	High	High	Peak Found	High	10	55
SCO7112; SSPG_RS03615	Q9FC74	Putative ECF-family RNA polymerase sigma factor OS=Streptomyces coelicolor (strain ATCC BAA-471 / A3(2) / M145) OX=100226 GN=SCO7112 PE=3 SV=1	Not Found	Not Found	Not Found	High	High	Peak Found	High	High	7	29
SCO6162	Q9ZBS6	Putative two-component system response regulator OS=Streptomyces coelicolor (strain ATCC BAA-471 / A3(2) / M145) OX=100226 GN=SCO6162 PE=4 SV=1	Peak Found	Peak Found	Peak Found	High	High	High	High	High	6	30
SCO1793; SSPG_RS28875	Q8CK18	Putative secreted protein OS=Streptomyces coelicolor (strain ATCC BAA-471 / A3(2) / M145) OX=100226 GN=SCO1793 PE=4 SV=1	High	Peak Found	Peak Found	Peak Found	Peak Found	Peak Found	High	High	4	22
SCO5598; SSPG_RS10400; lepB	O69886	Signal peptidase I OS=Streptomyces coelicolor (strain ATCC BAA-471 / A3(2) / M145) OX=100226 GN=SCO5598 PE=3 SV=1	Peak Found	Peak Found	Peak Found	High	High	Peak Found	Peak Found	Peak Found	8	26
rplN; SSPG_RS14810	Q9L0D0	50S ribosomal protein L14 OS=Streptomyces coelicolor (strain ATCC BAA-471 / A3(2) / M145) OX=100226 GN=rplN PE=3 SV=1	High	High	High	High	High	High	High	High	6	66
SCO1346	Q9K3Y7	Putative 3-oxoacyl-[acyl-carrier protein] reductase OS=Streptomyces coelicolor (strain ATCC BAA-471 / A3(2) / M145) OX=100226 GN=SCO1346 PE=4 SV=1	High	High	High	High	High	High	High	High	6	76
SCO6411; SSPG_RS06310	O69939	Putative hydrolase OS=Streptomyces coelicolor (strain ATCC BAA-471 / A3(2) / M145) OX=100226 GN=SCO6411 PE=4 SV=1	High	High	High	High	High	High	High	High	5	44
SCO3878; SSPG_RS18900	P27903	Beta sliding clamp OS=Streptomyces coelicolor (strain ATCC BAA-471 / A3(2) / M145) OX=100226 GN=dnaN PE=3 SV=1	High	High	High	High	High	High	High	High	6	50
SCO2403	Q9RDN4	Uncharacterized protein OS=Streptomyces coelicolor (strain ATCC BAA-471 / A3(2) / M145) OX=100226 GN=SCO2403 PE=4 SV=1	Peak Found	Not Found	Peak Found	Not Found	Not Found	Peak Found	Peak Found	Not Found	8	19
SCO3830	Q9XA48	Putative branched-chain alpha keto acid dehydrogenase E1 beta subunit OS=Streptomyces coelicolor (strain ATCC BAA-471 / A3(2) / M145) OX=100226 GN=SCO3830 PE=4 SV=1	High	High	Peak Found	High	High	High	Peak Found	High	7	50
SCO4107; SSPG_RS17890	Q9RKM0	Putative integral membrane protein OS=Streptomyces coelicolor (strain ATCC BAA-471 / A3(2) / M145) OX=100226 GN=SCO4107 PE=4 SV=1	High	Not Found	Peak Found	Not Found	Not Found	Peak Found	High	Not Found	8	22
SCO0259; SSPG_RS36765	Q8CK64	Putative alcohol dehydrogenase (Zinc-binding) OS=Streptomyces coelicolor (strain ATCC BAA-471 / A3(2) / M145) OX=100226 GN=SCO0259 PE=3 SV=1	High	High	Not Found	High	Peak Found	High	Peak Found	High	7	44
SCO2464; SSPG_RS25435	Q9L2F2	Putative ABC transporter OS=Streptomyces coelicolor (strain ATCC BAA-471 / A3(2) / M145) OX=100226 GN=SCO2464 PE=4 SV=1	Peak Found	Peak Found	Not Found	High	Peak Found	Peak Found	High	High	8	24
SCO3907	Q9X8U3	Single-stranded DNA-binding protein 2 OS=Streptomyces coelicolor (strain ATCC BAA-471 / A3(2) / M145) OX=100226 GN=ssb2 PE=1 SV=1	High	High	Peak Found	High	High	High	High	High	6	67
cobT	Q9S2R1	Nicotinate-nucleotide--dimethylbenzimidazole phosphoribosyltransferase OS=Streptomyces coelicolor (strain ATCC BAA-471 / A3(2) / M145) OX=100226 GN=cobT PE=3 SV=1	Not Found	Peak Found	Not Found	Peak Found	High	High	High	High	6	42
SCO4764	O86803	Putative dehydrogenase OS=Streptomyces coelicolor (strain ATCC BAA-471 / A3(2) / M145) OX=100226 GN=SCO4764 PE=3 SV=1	Peak Found	Peak Found	Peak Found	High	High	High	High	High	7	65
SCO3289	Q9X881	Putative large membrane protein OS=Streptomyces coelicolor (strain ATCC BAA-471 / A3(2) / M145) OX=100226 GN=SCO3289 PE=4 SV=1	High	High	High	High	High	High	High	High	9	45
SCO4205; SSPG_RS17400	Q9FCG4	Uncharacterized protein OS=Streptomyces coelicolor (strain ATCC BAA-471 / A3(2) / M145) OX=100226 GN=SCO4205 PE=4 SV=1	High	High	High	High	High	High	High	High	7	76
SCO1832	Q9RJ36	Putative membrane protein OS=Streptomyces coelicolor (strain ATCC BAA-471 / A3(2) / M145) OX=100226 GN=SCO1832 PE=4 SV=1	High	High	Peak Found	High	High	Not Found	High	Peak Found	4	40
SCO6967; SSPG_RS04345	Q9KZC2	Beta-ketoadipyl-CoA thiolase OS=Streptomyces coelicolor (strain ATCC BAA-471 / A3(2) / M145) OX=100226 GN=SCO6967 PE=3 SV=1	Not Found	Peak Found	Not Found	Peak Found	High	Peak Found	Peak Found	Not Found	7	20
SCO3970; SSPG_RS18495	P0A3Z1	Xaa-Pro aminopeptidase 1 OS=Streptomyces coelicolor (strain ATCC BAA-471 / A3(2) / M145) OX=100226 GN=pepPI PE=3 SV=2	Not Found	Peak Found	Not Found	Peak Found	High	High	Peak Found	High	10	24
SCO5415	Q7AKG5	Isobutyryl-CoA mutase A OS=Streptomyces coelicolor (strain ATCC BAA-471 / A3(2) / M145) OX=100226 GN=SCO5415 PE=4 SV=1	Peak Found	High	Peak Found	High	High	High	High	High	10	39
SCO7412	Q9L147	Putative pyruvate dehydrogenase (Pyruvate oxidase) OS=Streptomyces coelicolor (strain ATCC BAA-471 / A3(2) / M145) OX=100226 GN=SCO7412 PE=3 SV=1	High	Peak Found	Peak Found	High	Peak Found	Peak Found	High	High	9	27
rpsD; SSPG_RS30365	Q9KXP5	30S ribosomal protein S4 OS=Streptomyces coelicolor (strain ATCC BAA-471 / A3(2) / M145) OX=100226 GN=rpsD PE=3 SV=1	High	High	Peak Found	High	High	Peak Found	High	High	9	66
SCO2011; SSPG_RS27765	Q9S2J2	Putative branched chain amino acid transport ATP-binding protein OS=Streptomyces coelicolor (strain ATCC BAA-471 / A3(2) / M145) OX=100226 GN=SCO2011 PE=4 SV=1	Not Found	Not Found	High	High	High	High	High	High	6	23
SCO2616	Q8CJZ0	Putative membrane protein OS=Streptomyces coelicolor (strain ATCC BAA-471 / A3(2) / M145) OX=100226 GN=SCO2616 PE=4 SV=1	Peak Found	High	Peak Found	High	Peak Found	Peak Found	High	High	6	29
SCO6369	O86661	Histidine kinase OS=Streptomyces coelicolor (strain ATCC BAA-471 / A3(2) / M145) OX=100226 GN=SCO6369 PE=4 SV=1	Peak Found	Peak Found	Peak Found	High	Peak Found	Not Found	High	Not Found	6	21
SCO2148	Q9X806	Cytochrome bc1 complex cytochrome b subunit OS=Streptomyces coelicolor (strain ATCC BAA-471 / A3(2) / M145) OX=100226 GN=qcrB PE=3 SV=1	High	High	High	High	High	Peak Found	High	Peak Found	7	66
SCO4846; SSPG_RS14120	Q9KZA0	Putative integral membrane protein OS=Streptomyces coelicolor (strain ATCC BAA-471 / A3(2) / M145) OX=100226 GN=SCO4846 PE=4 SV=1	Peak Found	High	Not Found	High	High	Not Found	High	Not Found	5	26
SCO5842	O50516	N-acetyltransferase domain-containing protein OS=Streptomyces coelicolor (strain ATCC BAA-471 / A3(2) / M145) OX=100226 GN=SCO5842 PE=4 SV=1	Peak Found	Not Found	Peak Found	Peak Found	Peak Found	High	High	High	5	14
SCO2889	Q9KZR2	Putative sugar transport protein OS=Streptomyces coelicolor (strain ATCC BAA-471 / A3(2) / M145) OX=100226 GN=SCO2889 PE=4 SV=1	High	High	High	Not Found	Not Found	Not Found	High	Not Found	6	29
SCO1391; SSPG_RS30925; ptsP	Q9KZP1	Phosphoenolpyruvate-protein phosphotransferase OS=Streptomyces coelicolor (strain ATCC BAA-471 / A3(2) / M145) OX=100226 GN=ptsI PE=3 SV=1	High	High	High	Peak Found	High	High	High	High	7	34
SCO3775; SSPG_RS19455	Q9F2K6	CASH domain-containing protein OS=Streptomyces coelicolor (strain ATCC BAA-471 / A3(2) / M145) OX=100226 GN=SCO3775 PE=4 SV=1	Not Found	Peak Found	Peak Found	High	Not Found	High	Peak Found	High	7	25
SCO1252; SSPG_RS31655	Q9FCB5	Putative integral membrane protein OS=Streptomyces coelicolor (strain ATCC BAA-471 / A3(2) / M145) OX=100226 GN=SCO1252 PE=4 SV=1	Peak Found	High	Not Found	High	High	Peak Found	High	High	8	24
rplP; SSPG_RS14825	Q9L0D3	50S ribosomal protein L16 OS=Streptomyces coelicolor (strain ATCC BAA-471 / A3(2) / M145) OX=100226 GN=rplP PE=3 SV=1	High	High	High	High	High	Peak Found	High	High	4	50
SCO1432	Q9RKZ0	Putative membrane protein OS=Streptomyces coelicolor (strain ATCC BAA-471 / A3(2) / M145) OX=100226 GN=SCO1432 PE=4 SV=1	Not Found	High	Peak Found	Not Found	Not Found	Not Found	High	Not Found	6	17
SCO4979; SSPG_RS13465	Q93JL5	Phosphoenolpyruvate carboxykinase [GTP] OS=Streptomyces coelicolor (strain ATCC BAA-471 / A3(2) / M145) OX=100226 GN=pckG PE=3 SV=1	Peak Found	High	Peak Found	High	High	High	High	High	9	34
SCO5815	O69992	Putative ATP-dependent DNA helicase OS=Streptomyces coelicolor (strain ATCC BAA-471 / A3(2) / M145) OX=100226 GN=SCO5815 PE=4 SV=1	Peak Found	Peak Found	High	High	High	High	High	High	7	28
SCO4069	Q9RKL3	Putative integral membrane protein OS=Streptomyces coelicolor (strain ATCC BAA-471 / A3(2) / M145) OX=100226 GN=SCO4069 PE=4 SV=1	High	High	Peak Found	High	High	High	High	High	7	49
SCO4912	Q9EWV0	Putative aldehyde dehydrogenase OS=Streptomyces coelicolor (strain ATCC BAA-471 / A3(2) / M145) OX=100226 GN=SCO4912 PE=4 SV=1	Not Found	Not Found	Not Found	Not Found	Not Found	Peak Found	High	High	6	17
SCO1524; SSPG_RS30275	Q9L285	Putative membrane protein OS=Streptomyces coelicolor (strain ATCC BAA-471 / A3(2) / M145) OX=100226 GN=SCO1524 PE=4 SV=1	Peak Found	Peak Found	Peak Found	High	High	Peak Found	High	Not Found	8	19
SCO6635	O86682	Bacteriophage (PhiC31) resistance gene pglY OS=Streptomyces coelicolor (strain ATCC BAA-471 / A3(2) / M145) OX=100226 GN=SCO6635 PE=4 SV=1	Peak Found	Peak Found	Peak Found	High	High	High	High	High	10	30
SCO4916	Q9AD82	Putative phosphomannomutase OS=Streptomyces coelicolor (strain ATCC BAA-471 / A3(2) / M145) OX=100226 GN=SCO4916 PE=3 SV=1	Peak Found	Peak Found	High	Peak Found	Peak Found	High	High	High	8	23
SCO1228; SSPG_RS31780	Q9FCD9	Putative acyltransferase OS=Streptomyces coelicolor (strain ATCC BAA-471 / A3(2) / M145) OX=100226 GN=SCO1228 PE=4 SV=1	High	High	High	High	Peak Found	Peak Found	High	High	9	53
SCO4137; SSPG_RS17730	Q9KZW4	Uncharacterized protein OS=Streptomyces coelicolor (strain ATCC BAA-471 / A3(2) / M145) OX=100226 GN=SCO4137 PE=4 SV=1	High	High	Not Found	High	High	High	High	High	4	38
SCO1648	Q9RJ58	Proteasome-associated ATPase OS=Streptomyces coelicolor (strain ATCC BAA-471 / A3(2) / M145) OX=100226 GN=arc PE=3 SV=1	Peak Found	High	High	High	High	High	High	High	10	57
SCO3928	Q9X9U0	Phosphomethylpyrimidine synthase OS=Streptomyces coelicolor (strain ATCC BAA-471 / A3(2) / M145) OX=100226 GN=thiC PE=3 SV=1	Not Found	Peak Found	Not Found	Peak Found	High	High	Peak Found	High	8	23
SCO2035; SSPG_RS27640	Q9S2U7	Putative membrane protein OS=Streptomyces coelicolor (strain ATCC BAA-471 / A3(2) / M145) OX=100226 GN=SCO2035 PE=4 SV=1	Peak Found	High	High	High	Peak Found	High	High	High	8	46
SCO0164	Q9RJ01	Putative cation-transporting ATPase OS=Streptomyces coelicolor (strain ATCC BAA-471 / A3(2) / M145) OX=100226 GN=SCO0164 PE=3 SV=1	Not Found	Not Found	Peak Found	Not Found	Peak Found	High	High	High	7	16
SCO6407	O69935	Putative gamma-glutamyltranspeptidase (Putative secreted protein) OS=Streptomyces coelicolor (strain ATCC BAA-471 / A3(2) / M145) OX=100226 GN=SCO6407 PE=4 SV=1	Not Found	Peak Found	Not Found	Not Found	Not Found	Peak Found	High	Peak Found	7	13
SCO2386	Q9RDP8	Uncharacterized protein OS=Streptomyces coelicolor (strain ATCC BAA-471 / A3(2) / M145) OX=100226 GN=SCO2386 PE=4 SV=1	High	High	Peak Found	High	Peak Found	High	High	High	9	34
SCO1511	Q8CK26	Uncharacterized protein OS=Streptomyces coelicolor (strain ATCC BAA-471 / A3(2) / M145) OX=100226 GN=SCO1511 PE=4 SV=1	Peak Found	Peak Found	Peak Found	High	High	High	Peak Found	High	7	31
SCO0256	Q9S2E4	Putative short chain oxidoreductase OS=Streptomyces coelicolor (strain ATCC BAA-471 / A3(2) / M145) OX=100226 GN=SCO0256 PE=4 SV=1	Peak Found	Peak Found	High	Not Found	Not Found	High	High	High	6	23
SCO3311	P54919	Delta-aminolevulinic acid dehydratase OS=Streptomyces coelicolor (strain ATCC BAA-471 / A3(2) / M145) OX=100226 GN=hemB PE=3 SV=2	Not Found	Not Found	Not Found	Not Found	Not Found	Peak Found	Peak Found	Not Found	8	18
SCO7226; SSPG_RS03055	Q9K459	Putative integral membrane protein OS=Streptomyces coelicolor (strain ATCC BAA-471 / A3(2) / M145) OX=100226 GN=SCO7226 PE=4 SV=1	Peak Found	Peak Found	Peak Found	High	High	Peak Found	High	Peak Found	5	29
SCO3123; SSPG_RS22100	Q9K3U0	Ribose-phosphate pyrophosphokinase OS=Streptomyces coelicolor (strain ATCC BAA-471 / A3(2) / M145) OX=100226 GN=prs PE=3 SV=1	High	High	Peak Found	High	High	High	High	High	7	52
SCO5423; SSPG_RS11325; pyk	Q9L299	Pyruvate kinase OS=Streptomyces coelicolor (strain ATCC BAA-471 / A3(2) / M145) OX=100226 GN=SCO5423 PE=3 SV=1	High	High	Peak Found	High	High	High	High	High	9	59
SCO4087; SSPG_RS18015	Q7AKK2	Phosphoribosylformylglycinamidine cyclo-ligase OS=Streptomyces coelicolor (strain ATCC BAA-471 / A3(2) / M145) OX=100226 GN=purM PE=3 SV=1	High	High	Peak Found	Peak Found	Peak Found	Peak Found	High	High	6	14
SCO1410	Q9RKW9	Putative GntR-family transcriptional regulator OS=Streptomyces coelicolor (strain ATCC BAA-471 / A3(2) / M145) OX=100226 GN=SCO1410 PE=4 SV=1	High	High	High	High	High	High	High	High	8	33
SCO4469	Q9F2S0	Glutamate-1-semialdehyde 2,1-aminomutase OS=Streptomyces coelicolor (strain ATCC BAA-471 / A3(2) / M145) OX=100226 GN=hemL PE=3 SV=1	Peak Found	Peak Found	Not Found	Not Found	Peak Found	High	High	High	4	16
SCO1924; SSPG_RS28205; sufD	Q9XAD2	Uncharacterized protein OS=Streptomyces coelicolor (strain ATCC BAA-471 / A3(2) / M145) OX=100226 GN=SCO1924 PE=4 SV=1	Peak Found	High	High	Peak Found	Peak Found	High	High	High	7	19
SCO2611	Q9L1G6	Cell shape-determining protein MreB OS=Streptomyces coelicolor (strain ATCC BAA-471 / A3(2) / M145) OX=100226 GN=mreB PE=3 SV=1	High	High	High	Peak Found	High	Peak Found	High	High	8	28
SCO0975	Q93J68	6-phosphogluconate dehydrogenase, decarboxylating OS=Streptomyces coelicolor (strain ATCC BAA-471 / A3(2) / M145) OX=100226 GN=SCO0975 PE=3 SV=1	High	High	High	Peak Found	High	High	High	High	8	29
SCO6770	Q9X7W5	Putative DNA-binding protein OS=Streptomyces coelicolor (strain ATCC BAA-471 / A3(2) / M145) OX=100226 GN=SCO6770 PE=4 SV=1	Peak Found	High	Peak Found	High	High	Peak Found	High	Peak Found	6	23
SCO2018; SSPG_RS27725; pepN	Q9S2I5	Putative aminopeptidase OS=Streptomyces coelicolor (strain ATCC BAA-471 / A3(2) / M145) OX=100226 GN=SCO2018 PE=4 SV=1	High	High	Peak Found	Peak Found	High	High	High	High	8	30
SCO4849	Q9KZ97	Putative integral membrane protein OS=Streptomyces coelicolor (strain ATCC BAA-471 / A3(2) / M145) OX=100226 GN=SCO4849 PE=4 SV=1	High	High	High	Peak Found	Peak Found	Peak Found	High	High	5	20
rplS; SSPG_RS10415	P0A477	50S ribosomal protein L19 OS=Streptomyces coelicolor (strain ATCC BAA-471 / A3(2) / M145) OX=100226 GN=rplS PE=3 SV=1	High	High	High	High	High	Peak Found	High	High	5	35
SCO5265	Q9F3K0	DUF4097 domain-containing protein OS=Streptomyces coelicolor (strain ATCC BAA-471 / A3(2) / M145) OX=100226 GN=SCO5265 PE=4 SV=1	Peak Found	Peak Found	Peak Found	High	Peak Found	High	High	High	5	20
SCO2614	Q9L1G4	Folylpolyglutamate synthase OS=Streptomyces coelicolor (strain ATCC BAA-471 / A3(2) / M145) OX=100226 GN=SCO2614 PE=3 SV=1	Peak Found	Peak Found	Not Found	Not Found	Peak Found	High	High	High	5	24
SCO3845	Q9XA19	PPM-type phosphatase domain-containing protein OS=Streptomyces coelicolor (strain ATCC BAA-471 / A3(2) / M145) OX=100226 GN=SCO3845 PE=4 SV=1	High	High	High	High	Peak Found	High	High	High	5	21
SCO3063; SSPG_RS22410	Q9KZ82	Putative two-component system reponse regulator OS=Streptomyces coelicolor (strain ATCC BAA-471 / A3(2) / M145) OX=100226 GN=SCO3063 PE=4 SV=1	Peak Found	Peak Found	Not Found	Peak Found	Peak Found	Peak Found	High	High	4	19
SCO3284	Q8CJX1	Uncharacterized protein OS=Streptomyces coelicolor (strain ATCC BAA-471 / A3(2) / M145) OX=100226 GN=SCO3284 PE=4 SV=1	High	Peak Found	Peak Found	High	Peak Found	High	High	High	6	26
SCO0841	Q9XA84	Putative oxidoreductase OS=Streptomyces coelicolor (strain ATCC BAA-471 / A3(2) / M145) OX=100226 GN=SCO0841 PE=4 SV=1	High	High	Peak Found	Peak Found	Peak Found	Peak Found	High	Peak Found	6	23
SCO1952	Q9Z513	Nucleotide-binding protein SCO1952 OS=Streptomyces coelicolor (strain ATCC BAA-471 / A3(2) / M145) OX=100226 GN=SCO1952 PE=3 SV=2	Peak Found	Peak Found	Not Found	High	High	High	High	High	10	25
SCO4877	Q9AK49	Uncharacterized protein OS=Streptomyces coelicolor (strain ATCC BAA-471 / A3(2) / M145) OX=100226 GN=SCO4877 PE=4 SV=1	High	High	High	High	High	High	High	High	8	42
SCO1591; SSPG_RS29890	O88051	Putative 3-hydroxyacyl-CoA dehydrogenase OS=Streptomyces coelicolor (strain ATCC BAA-471 / A3(2) / M145) OX=100226 GN=SCO1591 PE=4 SV=1	Not Found	Not Found	Peak Found	Not Found	Peak Found	Peak Found	Peak Found	High	6	20
SCO5181	Q9FCK7	Putative integral membrane protein OS=Streptomyces coelicolor (strain ATCC BAA-471 / A3(2) / M145) OX=100226 GN=SCO5181 PE=4 SV=1	High	Peak Found	Peak Found	Peak Found	Peak Found	Peak Found	High	Not Found	8	15
rplC; SSPG_RS14860	Q9L0E0	50S ribosomal protein L3 OS=Streptomyces coelicolor (strain ATCC BAA-471 / A3(2) / M145) OX=100226 GN=rplC PE=3 SV=1	High	High	High	Peak Found	High	Peak Found	High	High	3	36
gabD2	Q9L0H7	Putative aldehyde dehydrogenase OS=Streptomyces coelicolor (strain ATCC BAA-471 / A3(2) / M145) OX=100226 GN=SCO4780 PE=3 SV=1	Peak Found	High	Not Found	High	Peak Found	Peak Found	High	Peak Found	6	26
SCO2988; SSPG_RS22800; galE	Q9L047	UDP-glucose 4-epimerase OS=Streptomyces coelicolor (strain ATCC BAA-471 / A3(2) / M145) OX=100226 GN=SCO2988 PE=4 SV=1	High	High	High	High	High	Peak Found	High	High	6	39
SCO3927	Q9X9U1	Putative membrane protein OS=Streptomyces coelicolor (strain ATCC BAA-471 / A3(2) / M145) OX=100226 GN=SCO3927 PE=4 SV=1	Peak Found	Peak Found	Not Found	Not Found	Not Found	Not Found	High	Not Found	6	12
SCO4140; SSPG_RS17715; pstA	Q9KZW1	Phosphate transport system permease protein PstA OS=Streptomyces coelicolor (strain ATCC BAA-471 / A3(2) / M145) OX=100226 GN=SCO4140 PE=3 SV=1	High	High	Peak Found	High	Peak Found	Peak Found	High	High	2	27
SCO3658	Q9X8S5	Putative aspartate aminotransferase OS=Streptomyces coelicolor (strain ATCC BAA-471 / A3(2) / M145) OX=100226 GN=SCO3658 PE=4 SV=1	Peak Found	Peak Found	Peak Found	Peak Found	High	High	High	High	5	31
SCO3796; SSPG_RS19345	Q9F322	PPM-type phosphatase domain-containing protein OS=Streptomyces coelicolor (strain ATCC BAA-471 / A3(2) / M145) OX=100226 GN=SCO3796 PE=4 SV=1	High	Peak Found	Peak Found	High	High	High	High	High	8	32
SCO5435	Q9L1K9	Putative two-component sensor kinase OS=Streptomyces coelicolor (strain ATCC BAA-471 / A3(2) / M145) OX=100226 GN=SCO5435 PE=4 SV=1	Not Found	Not Found	Not Found	High	High	Not Found	High	Not Found	6	21
SCO1865; SSPG_RS28495; ectB	Q93RW1	Diaminobutyrate--2-oxoglutarate transaminase OS=Streptomyces coelicolor (strain ATCC BAA-471 / A3(2) / M145) OX=100226 GN=ectB PE=3 SV=1	High	High	High	High	High	High	High	High	6	45
SCO6472	Q9ZBK2	Coenzyme B12-dependent mutase OS=Streptomyces coelicolor (strain ATCC BAA-471 / A3(2) / M145) OX=100226 GN=SCO6472 PE=4 SV=1	Not Found	Not Found	Not Found	High	High	High	High	High	5	24
SCO3412	Q9X8J2	UPF0145 protein SCO3412 OS=Streptomyces coelicolor (strain ATCC BAA-471 / A3(2) / M145) OX=100226 GN=SCO3412 PE=3 SV=1	High	High	High	Peak Found	High	High	High	High	3	35
SCO2761	Q9RDG7	Putative secreted tripeptidyl aminopeptidase OS=Streptomyces coelicolor (strain ATCC BAA-471 / A3(2) / M145) OX=100226 GN=SCO2761 PE=4 SV=1	Not Found	Peak Found	Peak Found	Not Found	Not Found	Not Found	High	Peak Found	6	11
SCO2368; SSPG_RS25925	Q9KY22	TerD domain-containing protein OS=Streptomyces coelicolor (strain ATCC BAA-471 / A3(2) / M145) OX=100226 GN=SCO2368 PE=1 SV=1	Not Found	Not Found	Not Found	Not Found	Not Found	High	Not Found	High	6	14
SCO5120; SSPG_RS12745	Q9F350	Putative peptide transport system ATP-binding protein OS=Streptomyces coelicolor (strain ATCC BAA-471 / A3(2) / M145) OX=100226 GN=SCO5120 PE=3 SV=1	High	High	Peak Found	Peak Found	High	High	High	High	6	37
SCO1565	Q8CJI8	Putative glycerophosphoryl diester phosphodiesterase OS=Streptomyces coelicolor (strain ATCC BAA-471 / A3(2) / M145) OX=100226 GN=SCO1565 PE=4 SV=1	High	High	Peak Found	High	High	High	High	High	7	28
SCO7518; SSPG_RS01605	Q93J02	Putative tetR-family transcriptional regulatory protein OS=Streptomyces coelicolor (strain ATCC BAA-471 / A3(2) / M145) OX=100226 GN=SCO7518 PE=1 SV=1	Not Found	Not Found	Not Found	Peak Found	Peak Found	High	Peak Found	High	4	16
SCO4573; SSPG_RS15415	Q9XAR5	NADH-quinone oxidoreductase subunit L OS=Streptomyces coelicolor (strain ATCC BAA-471 / A3(2) / M145) OX=100226 GN=nuoL PE=3 SV=1	High	High	Peak Found	Peak Found	Peak Found	Not Found	High	Not Found	5	22
SCO3896; SSPG_RS18810	Q9X8T2	Putative RNA nucleotidyltransferase OS=Streptomyces coelicolor (strain ATCC BAA-471 / A3(2) / M145) OX=100226 GN=SCO3896 PE=3 SV=1	Peak Found	High	Peak Found	Peak Found	Peak Found	Peak Found	High	High	6	21
SCO2098	Q9S2V8	Putative methyltransferase OS=Streptomyces coelicolor (strain ATCC BAA-471 / A3(2) / M145) OX=100226 GN=SCO2098 PE=4 SV=1	Peak Found	Peak Found	Peak Found	Not Found	Peak Found	High	High	High	6	19
SCO1990; SSPG_RS27875	Q9S2L3	UDG domain-containing protein OS=Streptomyces coelicolor (strain ATCC BAA-471 / A3(2) / M145) OX=100226 GN=SCO1990 PE=4 SV=1	Peak Found	Peak Found	Not Found	Peak Found	Peak Found	Peak Found	High	High	5	13
SCO5381; SSPG_RS11530	Q9K4D0	Corrinoid adenosyltransferase OS=Streptomyces coelicolor (strain ATCC BAA-471 / A3(2) / M145) OX=100226 GN=SCO5381 PE=3 SV=1	High	Peak Found	High	High	High	High	High	High	6	28
SCO2795	Q9F3I6	Putative sugar binding secreted protein OS=Streptomyces coelicolor (strain ATCC BAA-471 / A3(2) / M145) OX=100226 GN=SCO2795 PE=4 SV=1	Not Found	Not Found	Not Found	Not Found	Not Found	Not Found	Peak Found	Not Found	8	16
SCO0458	Q9RL29	Beta-glucosidase OS=Streptomyces coelicolor (strain ATCC BAA-471 / A3(2) / M145) OX=100226 GN=SCO0458 PE=4 SV=1	Not Found	Peak Found	Peak Found	Peak Found	Peak Found	High	Peak Found	High	5	15
SCO2822; SSPG_RS23600	Q93J75	Putative decarboxylase OS=Streptomyces coelicolor (strain ATCC BAA-471 / A3(2) / M145) OX=100226 GN=SCO2822 PE=4 SV=1	High	High	High	High	High	High	High	High	4	46
SCO4138	Q9KZW3	Phosphate transport protein OS=Streptomyces coelicolor (strain ATCC BAA-471 / A3(2) / M145) OX=100226 GN=SCO4138 PE=4 SV=1	Not Found	Not Found	Not Found	Not Found	Not Found	Not Found	High	Not Found	2	10
SCO2777	Q9L076	Acetyl/propionyl CoA carboxylase alpha subunit OS=Streptomyces coelicolor (strain ATCC BAA-471 / A3(2) / M145) OX=100226 GN=SCO2777 PE=4 SV=1	Peak Found	High	Not Found	Peak Found	Not Found	Not Found	High	High	7	17
SCO5749	O86809	Two-component regulator OS=Streptomyces coelicolor (strain ATCC BAA-471 / A3(2) / M145) OX=100226 GN=SCO5749 PE=4 SV=1	Peak Found	High	High	High	High	High	High	High	4	46
SCO6700	Q9XAN0	Protocatechuate 3,4-dioxygenase beta subunit OS=Streptomyces coelicolor (strain ATCC BAA-471 / A3(2) / M145) OX=100226 GN=SCO6700 PE=4 SV=1	Not Found	Not Found	Not Found	Peak Found	Peak Found	Peak Found	Peak Found	Peak Found	7	16
atpC; SSPG_RS11565	P0A2Z6	ATP synthase epsilon chain OS=Streptomyces coelicolor (strain ATCC BAA-471 / A3(2) / M145) OX=100226 GN=atpC PE=3 SV=2	Not Found	Not Found	Peak Found	Not Found	Not Found	Peak Found	High	High	3	10
SCO2366	Q9KY24	Putative integral membrane protein OS=Streptomyces coelicolor (strain ATCC BAA-471 / A3(2) / M145) OX=100226 GN=SCO2366 PE=4 SV=1	High	High	Peak Found	High	Not Found	Not Found	High	Not Found	3	32
SCO6988	Q9KZG4	Putative oxidoreductase OS=Streptomyces coelicolor (strain ATCC BAA-471 / A3(2) / M145) OX=100226 GN=SCO6988 PE=4 SV=1	High	Peak Found	Not Found	High	High	Not Found	High	Peak Found	5	23
SCO1740; SSPG_RS29155	Q9S290	Putative membrane protein OS=Streptomyces coelicolor (strain ATCC BAA-471 / A3(2) / M145) OX=100226 GN=SCO1740 PE=4 SV=1	Peak Found	Peak Found	Peak Found	Peak Found	Peak Found	Not Found	High	Not Found	5	18
SCO4142; SSPG_RS17705; pstS	Q9KZV9	Phosphate-binding protein PstS OS=Streptomyces coelicolor (strain ATCC BAA-471 / A3(2) / M145) OX=100226 GN=SCO4142 PE=3 SV=1	High	High	Peak Found	High	Peak Found	High	High	Peak Found	6	32
hisB; SSPG_RS27550	P16247	Imidazoleglycerol-phosphate dehydratase OS=Streptomyces coelicolor (strain ATCC BAA-471 / A3(2) / M145) OX=100226 GN=hisB PE=3 SV=1	Peak Found	Peak Found	High	Peak Found	Peak Found	Peak Found	High	High	4	17
SCO6009; SSPG_RS08040	O50503	Solute-binding protein OS=Streptomyces coelicolor (strain ATCC BAA-471 / A3(2) / M145) OX=100226 GN=SCO6009 PE=4 SV=1	Peak Found	Peak Found	Not Found	Not Found	Not Found	Not Found	High	Not Found	4	13
SCO6076	Q9X842	Putative dipeptidase OS=Streptomyces coelicolor (strain ATCC BAA-471 / A3(2) / M145) OX=100226 GN=SCO6076 PE=4 SV=1	Peak Found	Peak Found	Peak Found	Not Found	Peak Found	High	Peak Found	High	5	10
SCO4569	Q9XAR1	NADH-quinone oxidoreductase subunit H OS=Streptomyces coelicolor (strain ATCC BAA-471 / A3(2) / M145) OX=100226 GN=nuoH PE=3 SV=1	Peak Found	Peak Found	Peak Found	Peak Found	Peak Found	Peak Found	High	Peak Found	3	16
SCO2618	Q9ZH58	ATP-dependent Clp protease proteolytic subunit 2 OS=Streptomyces coelicolor (strain ATCC BAA-471 / A3(2) / M145) OX=100226 GN=clpP2 PE=2 SV=2	High	Peak Found	High	High	High	Peak Found	High	High	4	38
panC; SSPG_RS20890	Q9X844	Pantothenate synthetase OS=Streptomyces coelicolor (strain ATCC BAA-471 / A3(2) / M145) OX=100226 GN=panC PE=3 SV=2	Peak Found	Peak Found	Peak Found	High	Peak Found	High	High	High	5	25
hisG; SSPG_RS30695	Q8CK28	ATP phosphoribosyltransferase OS=Streptomyces coelicolor (strain ATCC BAA-471 / A3(2) / M145) OX=100226 GN=hisG PE=3 SV=1	High	High	Peak Found	High	High	High	High	High	4	38
SCO1676; SSPG_RS29480	Q9AD91	Putative peptidase OS=Streptomyces coelicolor (strain ATCC BAA-471 / A3(2) / M145) OX=100226 GN=SCO1676 PE=4 SV=1	Peak Found	Peak Found	Peak Found	High	High	Peak Found	High	High	7	14
SCO3816	Q9XA61	Putative branched-chain alpha keto acid dehydrogenase E1 beta subunit OS=Streptomyces coelicolor (strain ATCC BAA-471 / A3(2) / M145) OX=100226 GN=SCO3816 PE=4 SV=1	High	High	Peak Found	High	High	High	High	High	4	28
engA	Q9EWW8	GTPase Der OS=Streptomyces coelicolor (strain ATCC BAA-471 / A3(2) / M145) OX=100226 GN=der PE=3 SV=2	Not Found	Not Found	Not Found	Not Found	Not Found	Not Found	High	High	5	10
SCO3542	Q9X908	Thymidylate kinase OS=Streptomyces coelicolor (strain ATCC BAA-471 / A3(2) / M145) OX=100226 GN=tmk PE=3 SV=1	Peak Found	Peak Found	Peak Found	Peak Found	Peak Found	Peak Found	High	Peak Found	5	11
SCO1247	Q9FCC0	Methyltransf_11 domain-containing protein OS=Streptomyces coelicolor (strain ATCC BAA-471 / A3(2) / M145) OX=100226 GN=SCO1247 PE=4 SV=1	High	High	Peak Found	Not Found	Not Found	Not Found	High	Peak Found	5	17
SCO2157	Q9X815	Putative aminotransferase OS=Streptomyces coelicolor (strain ATCC BAA-471 / A3(2) / M145) OX=100226 GN=SCO2157 PE=3 SV=1	Peak Found	High	Peak Found	High	High	High	High	High	6	36
SCO4752	O86793	tRNA N6-adenosine threonylcarbamoyltransferase OS=Streptomyces coelicolor (strain ATCC BAA-471 / A3(2) / M145) OX=100226 GN=tsaD PE=3 SV=1	High	High	Peak Found	Peak Found	High	High	High	High	5	34
SCO7040; SSPG_RS03960; gap	Q9FC43	Glyceraldehyde-3-phosphate dehydrogenase OS=Streptomyces coelicolor (strain ATCC BAA-471 / A3(2) / M145) OX=100226 GN=SCO7040 PE=3 SV=1	Not Found	Not Found	Not Found	Peak Found	Peak Found	High	Not Found	High	5	19
rpsP	O69879	30S ribosomal protein S16 OS=Streptomyces coelicolor (strain ATCC BAA-471 / A3(2) / M145) OX=100226 GN=rpsP PE=3 SV=1	Peak Found	High	Peak Found	Peak Found	High	Peak Found	High	Peak Found	5	23
SCO1667	Q9ADA0	Magnesium transport protein CorA OS=Streptomyces coelicolor (strain ATCC BAA-471 / A3(2) / M145) OX=100226 GN=corA PE=3 SV=1	High	Peak Found	Peak Found	Peak Found	Not Found	Peak Found	High	Peak Found	5	15
SCO3549; SSPG_RS20565; BN159_RS20210	Q9WVX8	Anti-sigma-B factor antagonist OS=Streptomyces coelicolor (strain ATCC BAA-471 / A3(2) / M145) OX=100226 GN=rsbV PE=1 SV=1	High	High	High	High	High	High	High	High	3	163
SCO1124	Q9EX02	Putative integral membrane protein OS=Streptomyces coelicolor (strain ATCC BAA-471 / A3(2) / M145) OX=100226 GN=SCO1124 PE=4 SV=1	Peak Found	Peak Found	Not Found	Peak Found	Peak Found	Not Found	High	High	4	27
SCO2927; SSPG_RS23105; hppD	Q9S2F4	4-hydroxyphenylpyruvate dioxygenase OS=Streptomyces coelicolor (strain ATCC BAA-471 / A3(2) / M145) OX=100226 GN=hpd PE=3 SV=1	Not Found	Peak Found	Not Found	Peak Found	Peak Found	High	High	High	8	20
SCO6293	Q93RX9	Uncharacterized protein OS=Streptomyces coelicolor (strain ATCC BAA-471 / A3(2) / M145) OX=100226 GN=SCO6293 PE=3 SV=1	Peak Found	High	Peak Found	High	High	High	Peak Found	Not Found	6	36
SCO1659; SSPG_RS29565	P19255	Probable glycerol uptake facilitator protein OS=Streptomyces coelicolor (strain ATCC BAA-471 / A3(2) / M145) OX=100226 GN=glpF PE=2 SV=2	High	High	High	Peak Found	Peak Found	High	High	Not Found	2	38
SCO2589	Q9RDJ7	Putative glycosyl transferase OS=Streptomyces coelicolor (strain ATCC BAA-471 / A3(2) / M145) OX=100226 GN=SCO2589 PE=4 SV=1	High	Peak Found	High	Peak Found	Peak Found	Peak Found	High	High	4	17
SCO4963	Q9AD75	Putative ABC transporter ATP-binding protein OS=Streptomyces coelicolor (strain ATCC BAA-471 / A3(2) / M145) OX=100226 GN=SCO4963 PE=4 SV=2	High	High	Not Found	Peak Found	Peak Found	Not Found	High	Peak Found	4	24
rplA; SSPG_RS15105	P48950	50S ribosomal protein L1 OS=Streptomyces coelicolor (strain ATCC BAA-471 / A3(2) / M145) OX=100226 GN=rplA PE=3 SV=2	High	High	High	Peak Found	Peak Found	High	High	High	4	21
SCO3800; SSPG_RS19325	Q8CJV6	Putative acyl-CoA dehydrogenase OS=Streptomyces coelicolor (strain ATCC BAA-471 / A3(2) / M145) OX=100226 GN=SCO3800 PE=3 SV=1	Not Found	Peak Found	Not Found	High	High	High	High	High	6	29
SCO3058	Q93J45	Putative dipeptidase OS=Streptomyces coelicolor (strain ATCC BAA-471 / A3(2) / M145) OX=100226 GN=SCO3058 PE=1 SV=1	High	Peak Found	Peak Found	Not Found	Peak Found	High	High	High	5	24
murD; SSPG_RS27380	Q9S2W9	UDP-N-acetylmuramoylalanine--D-glutamate ligase OS=Streptomyces coelicolor (strain ATCC BAA-471 / A3(2) / M145) OX=100226 GN=murD PE=3 SV=1	High	Peak Found	High	High	Peak Found	High	High	High	7	31
SCO1428	Q9RKY7	Acyl-CoA dehydrogenase OS=Streptomyces coelicolor (strain ATCC BAA-471 / A3(2) / M145) OX=100226 GN=SCO1428 PE=3 SV=1	Peak Found	Peak Found	Not Found	High	High	High	High	High	6	29
SCO2447	Q9L099	Uncharacterized protein OS=Streptomyces coelicolor (strain ATCC BAA-471 / A3(2) / M145) OX=100226 GN=SCO2447 PE=4 SV=1	High	Peak Found	High	Peak Found	Peak Found	Peak Found	High	Peak Found	4	18
SCO2893	Q9KZR0	Uncharacterized protein OS=Streptomyces coelicolor (strain ATCC BAA-471 / A3(2) / M145) OX=100226 GN=SCO2893 PE=4 SV=1	High	Peak Found	Peak Found	Peak Found	Peak Found	Peak Found	High	High	6	21
rpsM; SSPG_RS14735	O86773	30S ribosomal protein S13 OS=Streptomyces coelicolor (strain ATCC BAA-471 / A3(2) / M145) OX=100226 GN=rpsM PE=3 SV=1	High	High	High	High	High	High	High	High	4	57
SCO5834; SSPG_RS09365	O50508	Putative membrane protein OS=Streptomyces coelicolor (strain ATCC BAA-471 / A3(2) / M145) OX=100226 GN=SCO5834 PE=4 SV=1	High	Peak Found	High	Peak Found	Peak Found	Peak Found	High	High	6	27
SCO6014; SSPG_RS08015	O69844	Putative cationic amino acid transporter OS=Streptomyces coelicolor (strain ATCC BAA-471 / A3(2) / M145) OX=100226 GN=SCO6014 PE=4 SV=1	High	High	High	High	High	Peak Found	High	Peak Found	6	35
secY; SSPG_RS14760	P46785	Protein translocase subunit SecY OS=Streptomyces coelicolor (strain ATCC BAA-471 / A3(2) / M145) OX=100226 GN=secY PE=3 SV=2	High	High	High	High	High	High	High	High	4	41
SCO3444	Q8CJW6	Uncharacterized protein OS=Streptomyces coelicolor (strain ATCC BAA-471 / A3(2) / M145) OX=100226 GN=SCO3444 PE=4 SV=1	High	Peak Found	Peak Found	Peak Found	Peak Found	High	High	High	6	17
SCO7378	Q9L197	Uncharacterized protein OS=Streptomyces coelicolor (strain ATCC BAA-471 / A3(2) / M145) OX=100226 GN=SCO7378 PE=4 SV=1	Not Found	Not Found	Peak Found	Not Found	Not Found	Not Found	High	High	2	12
SCO2848	Q9RDA3	UPF0303 protein SCO2848 OS=Streptomyces coelicolor (strain ATCC BAA-471 / A3(2) / M145) OX=100226 GN=SCO2848 PE=3 SV=1	Peak Found	High	Peak Found	High	Peak Found	High	Not Found	High	5	19
SCO0132	Q9S1Z4	Probable transcriptional regulator OS=Streptomyces coelicolor (strain ATCC BAA-471 / A3(2) / M145) OX=100226 GN=SCO0132 PE=4 SV=1	Peak Found	Not Found	Peak Found	Not Found	Peak Found	Peak Found	High	High	4	10
SCO5246; SSPG_RS12085	Q9F3L8	Putative Na+/H+ antiporter OS=Streptomyces coelicolor (strain ATCC BAA-471 / A3(2) / M145) OX=100226 GN=SCO5246 PE=3 SV=1	High	High	High	Peak Found	Peak Found	Not Found	High	Not Found	6	26
SCO1816	Q8CK16	Uncharacterized protein OS=Streptomyces coelicolor (strain ATCC BAA-471 / A3(2) / M145) OX=100226 GN=SCO1816 PE=4 SV=1	High	Peak Found	Not Found	Not Found	Peak Found	Not Found	High	High	6	15
SCO3622	Q9XAI0	Putative aminotransferase OS=Streptomyces coelicolor (strain ATCC BAA-471 / A3(2) / M145) OX=100226 GN=SCO3622 PE=3 SV=1	Not Found	High	Peak Found	High	Peak Found	Not Found	Peak Found	High	6	20
SCO3578	Q9XA35	Putative ion-transporting ATPase OS=Streptomyces coelicolor (strain ATCC BAA-471 / A3(2) / M145) OX=100226 GN=SCO3578 PE=4 SV=1	Peak Found	Peak Found	Not Found	Peak Found	High	High	High	High	4	28
SCO3652	Q9X8R9	Putative membrane protein OS=Streptomyces coelicolor (strain ATCC BAA-471 / A3(2) / M145) OX=100226 GN=SCO3652 PE=4 SV=1	Peak Found	Not Found	Not Found	Not Found	Not Found	Not Found	High	Peak Found	5	9
SCO5122	Q9F348	Putative peptidase OS=Streptomyces coelicolor (strain ATCC BAA-471 / A3(2) / M145) OX=100226 GN=SCO5122 PE=4 SV=1	Peak Found	High	Not Found	Peak Found	High	High	High	High	4	18
SCO6739; SSPG_RS04745	Q9X7P5	Putative BCCT family transporter OS=Streptomyces coelicolor (strain ATCC BAA-471 / A3(2) / M145) OX=100226 GN=SCO6739 PE=3 SV=1	Peak Found	High	Peak Found	Peak Found	Not Found	Not Found	High	Not Found	3	9
SCO0739	Q9EWT2	Putative oxidoreductase OS=Streptomyces coelicolor (strain ATCC BAA-471 / A3(2) / M145) OX=100226 GN=SCO0739 PE=4 SV=1	High	Peak Found	Peak Found	Peak Found	Peak Found	Not Found	High	High	6	11
SCO2088; SSPG_RS27370	Q9S2W8	UDP-N-acetylmuramoyl-tripeptide--D-alanyl-D-alanine ligase OS=Streptomyces coelicolor (strain ATCC BAA-471 / A3(2) / M145) OX=100226 GN=murF PE=3 SV=1	Peak Found	Peak Found	Peak Found	Peak Found	Peak Found	Peak Found	High	High	5	17
SCO2779; SSPG_RS23820	Q7AKN2	Acyl-CoA dehydrogenase OS=Streptomyces coelicolor (strain ATCC BAA-471 / A3(2) / M145) OX=100226 GN=SCO2779 PE=3 SV=1	High	High	Peak Found	High	High	High	High	High	6	26
SCO1527; SSPG_RS30260	Q9L282	Putative membrane transferase OS=Streptomyces coelicolor (strain ATCC BAA-471 / A3(2) / M145) OX=100226 GN=SCO1527 PE=3 SV=1	Peak Found	Peak Found	Peak Found	Peak Found	High	Peak Found	High	High	4	16
SCO6172	Q9ZBN7	Putative oxidoreductase OS=Streptomyces coelicolor (strain ATCC BAA-471 / A3(2) / M145) OX=100226 GN=SCO6172 PE=4 SV=1	Not Found	Not Found	Not Found	Not Found	High	Not Found	Not Found	Not Found	6	13
SCO6504	Q9ZC09	Polyketide_cyc domain-containing protein OS=Streptomyces coelicolor (strain ATCC BAA-471 / A3(2) / M145) OX=100226 GN=SCO6504 PE=4 SV=1	High	High	High	Peak Found	Peak Found	Not Found	High	High	5	26
SCO6731	Q9X7N7	Putative thiolase OS=Streptomyces coelicolor (strain ATCC BAA-471 / A3(2) / M145) OX=100226 GN=SCO6731 PE=3 SV=1	Not Found	Peak Found	Peak Found	Not Found	Peak Found	Not Found	Peak Found	Peak Found	5	12
secF; SSPG_RS30320	Q53956	Protein translocase subunit SecF OS=Streptomyces coelicolor (strain ATCC BAA-471 / A3(2) / M145) OX=100226 GN=secF PE=3 SV=1	High	High	High	Peak Found	Peak Found	Not Found	High	Not Found	4	17
SCO5353	Q9ADB5	Diaminopimelate decarboxylase OS=Streptomyces coelicolor (strain ATCC BAA-471 / A3(2) / M145) OX=100226 GN=lysA PE=3 SV=1	High	High	High	High	High	High	High	High	6	48
SCO5871	O54137	Putative turgor pressure sensor OS=Streptomyces coelicolor (strain ATCC BAA-471 / A3(2) / M145) OX=100226 GN=SCO5871 PE=4 SV=1	High	High	Peak Found	Peak Found	Peak Found	Peak Found	High	Peak Found	5	14
SCO1647; SSPG_RS29625	O87595	Uncharacterized protein OS=Streptomyces coelicolor (strain ATCC BAA-471 / A3(2) / M145) OX=100226 GN=SCO1647 PE=4 SV=2	High	Peak Found	Peak Found	Peak Found	Not Found	Peak Found	High	Peak Found	6	16
nusA	Q9KYR1	Transcription termination/antitermination protein NusA OS=Streptomyces coelicolor (strain ATCC BAA-471 / A3(2) / M145) OX=100226 GN=nusA PE=3 SV=1	High	High	Not Found	High	Peak Found	Peak Found	High	High	7	28
SCO0893	Q9RD17	Putative membrane protein OS=Streptomyces coelicolor (strain ATCC BAA-471 / A3(2) / M145) OX=100226 GN=SCO0893 PE=4 SV=1	Not Found	Peak Found	Peak Found	Peak Found	Not Found	Peak Found	High	High	7	15
SCO1080	Q9K419	HpcH_HpaI domain-containing protein OS=Streptomyces coelicolor (strain ATCC BAA-471 / A3(2) / M145) OX=100226 GN=SCO1080 PE=3 SV=1	Peak Found	Peak Found	Peak Found	Peak Found	High	Peak Found	Peak Found	High	8	13
SCO4199; SSPG_RS17430	Q9FCH0	Uncharacterized protein OS=Streptomyces coelicolor (strain ATCC BAA-471 / A3(2) / M145) OX=100226 GN=SCO4199 PE=4 SV=1	Peak Found	Not Found	Peak Found	Peak Found	Peak Found	High	Peak Found	High	4	22
SCO6639	O86685	Putative ATP/GTP binding protein OS=Streptomyces coelicolor (strain ATCC BAA-471 / A3(2) / M145) OX=100226 GN=SCO6639 PE=4 SV=1	Not Found	Not Found	Not Found	Not Found	Not Found	Peak Found	High	High	3	13
SCO2505; SSPG_RS25225	Q9L2H8	Putative ABC-transporter metal-binding lipoprotein OS=Streptomyces coelicolor (strain ATCC BAA-471 / A3(2) / M145) OX=100226 GN=SCO2505 PE=3 SV=1	Not Found	Peak Found	Peak Found	Peak Found	Not Found	Peak Found	Peak Found	Not Found	3	13
purU; SSPG_RS16450	Q8CJT8	Formyltetrahydrofolate deformylase OS=Streptomyces coelicolor (strain ATCC BAA-471 / A3(2) / M145) OX=100226 GN=purU PE=3 SV=1	Peak Found	Not Found	Not Found	Peak Found	Peak Found	Peak Found	High	Peak Found	5	8
SCO0913	Q8CK43	Histidine N-alpha-methyltransferase OS=Streptomyces coelicolor (strain ATCC BAA-471 / A3(2) / M145) OX=100226 GN=egtD PE=3 SV=1	High	Peak Found	Peak Found	Peak Found	Peak Found	Peak Found	High	High	5	15
SCO4290	Q9KXV1	Putative possible trehalose-phosphate synthase OS=Streptomyces coelicolor (strain ATCC BAA-471 / A3(2) / M145) OX=100226 GN=SCO4290 PE=4 SV=1	Peak Found	High	Peak Found	High	High	High	High	High	6	39
SCO1261; SSPG_RS31610	Q9K3H9	Putative transcriptional regulatory protein OS=Streptomyces coelicolor (strain ATCC BAA-471 / A3(2) / M145) OX=100226 GN=SCO1261 PE=4 SV=1	Peak Found	Peak Found	Not Found	High	Peak Found	High	High	High	6	17
SCO2769	Q9RDF9	Putative acetolactate synthase OS=Streptomyces coelicolor (strain ATCC BAA-471 / A3(2) / M145) OX=100226 GN=SCO2769 PE=3 SV=1	Peak Found	Not Found	High	High	High	High	High	High	3	34
cysS	Q9L0Q6	Cysteine--tRNA ligase OS=Streptomyces coelicolor (strain ATCC BAA-471 / A3(2) / M145) OX=100226 GN=cysS PE=3 SV=1	Peak Found	High	Peak Found	High	High	High	High	High	6	36
SCO4633	Q9L0M7	NAD(P)-bd_dom domain-containing protein OS=Streptomyces coelicolor (strain ATCC BAA-471 / A3(2) / M145) OX=100226 GN=SCO4633 PE=4 SV=1	Peak Found	Not Found	Peak Found	Peak Found	Not Found	Not Found	High	Peak Found	4	12
SCO3024	Q9KZM0	Putative transport protein OS=Streptomyces coelicolor (strain ATCC BAA-471 / A3(2) / M145) OX=100226 GN=SCO3024 PE=4 SV=1	High	High	High	High	High	High	High	Peak Found	5	42
SCO3405	Q9X8I5	Hypoxanthine phosphoribosyltransferase OS=Streptomyces coelicolor (strain ATCC BAA-471 / A3(2) / M145) OX=100226 GN=SCO3405 PE=3 SV=1	High	Peak Found	Peak Found	High	High	High	High	High	4	25
SCO7237; SSPG_RS03000	Q9K4I8	Putative secreted protein OS=Streptomyces coelicolor (strain ATCC BAA-471 / A3(2) / M145) OX=100226 GN=SCO7237 PE=4 SV=1	Not Found	Peak Found	Not Found	High	High	Not Found	High	Not Found	4	20
SCO2363	Q9KY27	Putative ATP/GTP-binding protein OS=Streptomyces coelicolor (strain ATCC BAA-471 / A3(2) / M145) OX=100226 GN=SCO2363 PE=4 SV=1	Not Found	Peak Found	Not Found	Peak Found	High	Peak Found	Peak Found	Peak Found	8	15
SCO5354	Q9ADB4	Homoserine dehydrogenase OS=Streptomyces coelicolor (strain ATCC BAA-471 / A3(2) / M145) OX=100226 GN=SCO5354 PE=3 SV=1	High	High	Peak Found	High	High	Peak Found	High	High	4	24
SCO2407	Q9RDN0	Aldose 1-epimerase OS=Streptomyces coelicolor (strain ATCC BAA-471 / A3(2) / M145) OX=100226 GN=SCO2407 PE=3 SV=1	High	High	Peak Found	High	High	High	High	High	5	32
SCO4746	O86787	Putative lipase OS=Streptomyces coelicolor (strain ATCC BAA-471 / A3(2) / M145) OX=100226 GN=SCO4746 PE=4 SV=1	Not Found	Peak Found	Not Found	High	High	High	Not Found	High	4	28
SCO7239; SSPG_RS02990	Q9K4I6	DUF2236 domain-containing protein OS=Streptomyces coelicolor (strain ATCC BAA-471 / A3(2) / M145) OX=100226 GN=SCO7239 PE=4 SV=1	Peak Found	Peak Found	Peak Found	High	Peak Found	Peak Found	High	High	7	14
pgk	Q9Z519	Phosphoglycerate kinase OS=Streptomyces coelicolor (strain ATCC BAA-471 / A3(2) / M145) OX=100226 GN=pgk PE=3 SV=1	Peak Found	Peak Found	Peak Found	Peak Found	Not Found	High	Peak Found	High	7	14
SCO2907; SSPG_RS23205	Q9S2H4	PTS system N-acetylglucosamine-specific EIIC component OS=Streptomyces coelicolor (strain ATCC BAA-471 / A3(2) / M145) OX=100226 GN=nagE2 PE=1 SV=1	Not Found	Not Found	Not Found	Not Found	Not Found	Not Found	High	Not Found	3	8
SCO4580	Q9XAS2	Putative fumarylacetoacetase OS=Streptomyces coelicolor (strain ATCC BAA-471 / A3(2) / M145) OX=100226 GN=SCO4580 PE=4 SV=1	Peak Found	High	High	High	Peak Found	Not Found	High	High	6	15
SCO7407	Q9L152	Beta-galactosidase OS=Streptomyces coelicolor (strain ATCC BAA-471 / A3(2) / M145) OX=100226 GN=SCO7407 PE=3 SV=1	Not Found	Peak Found	Peak Found	Peak Found	Peak Found	Peak Found	Not Found	High	6	20
SCO0525; SSPG_RS35455	Q9RK84	Uncharacterized protein OS=Streptomyces coelicolor (strain ATCC BAA-471 / A3(2) / M145) OX=100226 GN=SCO0525 PE=4 SV=1	Not Found	Not Found	Not Found	Not Found	High	High	Not Found	High	5	22
SCO1630; SSPG_RS29710	Q9RJ71	Putative integral membrane protein OS=Streptomyces coelicolor (strain ATCC BAA-471 / A3(2) / M145) OX=100226 GN=SCO1630 PE=4 SV=1	Peak Found	Peak Found	Not Found	Peak Found	Peak Found	Peak Found	High	High	4	12
SCO7038; SSPG_RS03965	Q9FC45	Putative integral membrane protein OS=Streptomyces coelicolor (strain ATCC BAA-471 / A3(2) / M145) OX=100226 GN=SCO7038 PE=4 SV=1	Peak Found	Peak Found	Peak Found	Peak Found	High	Peak Found	Not Found	High	4	12
SCO0831; SSPG_RS33910	Q9XA94	Uncharacterized protein OS=Streptomyces coelicolor (strain ATCC BAA-471 / A3(2) / M145) OX=100226 GN=SCO0831 PE=4 SV=1	Peak Found	Not Found	Peak Found	Peak Found	Peak Found	High	High	High	6	16
SCO2110	Q9S2N3	Putative eukaryotic-type serine/threonine protein kinase OS=Streptomyces coelicolor (strain ATCC BAA-471 / A3(2) / M145) OX=100226 GN=SCO2110 PE=4 SV=1	Not Found	Peak Found	Not Found	Peak Found	Peak Found	Not Found	High	Peak Found	5	9
murQ	Q9KXT4	N-acetylmuramic acid 6-phosphate etherase OS=Streptomyces coelicolor (strain ATCC BAA-471 / A3(2) / M145) OX=100226 GN=murQ PE=3 SV=1	Peak Found	Peak Found	Not Found	Peak Found	Peak Found	High	High	High	5	12
SCO1170	Q9RK00	Xylulose kinase OS=Streptomyces coelicolor (strain ATCC BAA-471 / A3(2) / M145) OX=100226 GN=xylB PE=3 SV=2	Peak Found	Peak Found	Peak Found	Peak Found	Peak Found	High	Peak Found	High	6	24
SCO5406; SSPG_RS11400	Q9L2B4	Uncharacterized protein OS=Streptomyces coelicolor (strain ATCC BAA-471 / A3(2) / M145) OX=100226 GN=SCO5406 PE=4 SV=1	High	High	Peak Found	High	High	High	High	High	5	26
SCO4609; SSPG_RS15240	Q9F2V2	Protease HtpX homolog 2 OS=Streptomyces coelicolor (strain ATCC BAA-471 / A3(2) / M145) OX=100226 GN=htpX2 PE=3 SV=1	Peak Found	Not Found	Peak Found	Peak Found	Peak Found	Peak Found	High	Peak Found	3	9
SCO2577; SSPG_RS24855; rsfS	Q9RDK9	Ribosomal silencing factor RsfS OS=Streptomyces coelicolor (strain ATCC BAA-471 / A3(2) / M145) OX=100226 GN=rsfS PE=3 SV=1	High	High	High	Peak Found	Peak Found	Peak Found	High	Peak Found	5	26
SCO0769	Q8CK46	Putative oxidoreductase OS=Streptomyces coelicolor (strain ATCC BAA-471 / A3(2) / M145) OX=100226 GN=SCO0769 PE=4 SV=1	Peak Found	Not Found	Not Found	Not Found	Not Found	Not Found	High	Not Found	3	14
SCO1833; SSPG_RS28670	Q9RJ35	Putative membrane protein OS=Streptomyces coelicolor (strain ATCC BAA-471 / A3(2) / M145) OX=100226 GN=SCO1833 PE=4 SV=1	Peak Found	High	High	Peak Found	Peak Found	Peak Found	High	Peak Found	4	14
SCO5874; SSPG_RS09175	O54140	Putative membrane protein OS=Streptomyces coelicolor (strain ATCC BAA-471 / A3(2) / M145) OX=100226 GN=SCO5874 PE=4 SV=1	Not Found	Not Found	Not Found	Not Found	Not Found	Not Found	High	Not Found	4	9
SCO0838	Q9XA87	Putative_PNPOx domain-containing protein OS=Streptomyces coelicolor (strain ATCC BAA-471 / A3(2) / M145) OX=100226 GN=SCO0838 PE=4 SV=1	Peak Found	Peak Found	Not Found	Not Found	Not Found	Peak Found	High	Peak Found	4	8
SCO3109	Q9F2P1	Transcription-repair-coupling factor OS=Streptomyces coelicolor (strain ATCC BAA-471 / A3(2) / M145) OX=100226 GN=mfd PE=3 SV=1	Peak Found	Peak Found	Peak Found	Peak Found	Peak Found	Not Found	High	High	5	14
SCO4915; SSPG_RS13770	Q9EWV1	Putative integral membrane protein OS=Streptomyces coelicolor (strain ATCC BAA-471 / A3(2) / M145) OX=100226 GN=SCO4915 PE=4 SV=1	Peak Found	Peak Found	Not Found	High	Peak Found	Peak Found	High	High	4	14
SCO5876; SSPG_RS09165	Q53949	Trk system potassium uptake protein TrkA OS=Streptomyces coelicolor (strain ATCC BAA-471 / A3(2) / M145) OX=100226 GN=trkA PE=3 SV=2	Peak Found	Peak Found	Peak Found	Peak Found	Peak Found	Peak Found	High	High	6	19
SCO1622	Q9RJ79	5'-3' exonuclease OS=Streptomyces coelicolor (strain ATCC BAA-471 / A3(2) / M145) OX=100226 GN=SCO1622 PE=3 SV=1	High	Peak Found	Peak Found	High	High	High	High	High	6	50
SCO4839; SSPG_RS14155; trpS	Q9KZA7	Tryptophan--tRNA ligase 2 OS=Streptomyces coelicolor (strain ATCC BAA-471 / A3(2) / M145) OX=100226 GN=trpS2 PE=3 SV=1	Not Found	Peak Found	Peak Found	Peak Found	Peak Found	High	High	High	6	22
SCO5192	Q9FCJ6	ABC1 domain-containing protein OS=Streptomyces coelicolor (strain ATCC BAA-471 / A3(2) / M145) OX=100226 GN=SCO5192 PE=4 SV=1	Peak Found	Not Found	Peak Found	Peak Found	High	High	High	High	5	15
SCO4544	Q9XD95	HATPase_c domain-containing protein OS=Streptomyces coelicolor (strain ATCC BAA-471 / A3(2) / M145) OX=100226 GN=SCO4544 PE=4 SV=1	Not Found	Not Found	High	High	High	High	High	High	2	25
hisS	Q9KXP2	Histidine--tRNA ligase OS=Streptomyces coelicolor (strain ATCC BAA-471 / A3(2) / M145) OX=100226 GN=hisS PE=3 SV=1	High	Peak Found	Peak Found	Peak Found	High	High	High	High	6	33
SCO0731	Q9EWU0	Putative transferase OS=Streptomyces coelicolor (strain ATCC BAA-471 / A3(2) / M145) OX=100226 GN=SCO0731 PE=4 SV=1	Peak Found	Peak Found	Not Found	Peak Found	Peak Found	High	High	High	7	24
SCO5586	O69874	Signal recognition particle protein OS=Streptomyces coelicolor (strain ATCC BAA-471 / A3(2) / M145) OX=100226 GN=ffh PE=3 SV=1	High	High	Not Found	High	High	Peak Found	High	High	3	27
pyrG	Q9S224	CTP synthase OS=Streptomyces coelicolor (strain ATCC BAA-471 / A3(2) / M145) OX=100226 GN=pyrG PE=3 SV=1	Peak Found	High	Peak Found	High	High	High	High	High	4	27
SCO7509	Q8CJJ8	Glutamate--cysteine ligase OS=Streptomyces coelicolor (strain ATCC BAA-471 / A3(2) / M145) OX=100226 GN=SCO7509 PE=4 SV=1	Peak Found	Peak Found	Peak Found	Peak Found	Peak Found	Peak Found	High	High	5	13
SCO5478; SSPG_RS11050	O86573	Oligopeptide transport system integral membrane protein OS=Streptomyces coelicolor (strain ATCC BAA-471 / A3(2) / M145) OX=100226 GN=SCO5478 PE=3 SV=1	Not Found	Peak Found	Peak Found	High	High	Peak Found	High	Peak Found	4	30
SCO6729	Q9X7N5	Putative membrane protein OS=Streptomyces coelicolor (strain ATCC BAA-471 / A3(2) / M145) OX=100226 GN=SCO6729 PE=4 SV=1	Not Found	Not Found	Peak Found	Not Found	Not Found	Not Found	High	High	3	7
SCO1867	Q93RV9	Ectoine dioxygenase OS=Streptomyces coelicolor (strain ATCC BAA-471 / A3(2) / M145) OX=100226 GN=ectD PE=1 SV=2	Peak Found	Peak Found	Not Found	Peak Found	Peak Found	Peak Found	High	High	4	12
SCO2837	Q9RDB4	Putative secreted protein OS=Streptomyces coelicolor (strain ATCC BAA-471 / A3(2) / M145) OX=100226 GN=SCO2837 PE=4 SV=1	Not Found	Not Found	Peak Found	Not Found	Not Found	Peak Found	High	Peak Found	5	11
SCO0730; SSPG_RS34415	Q9EWU1	Putative_PNPOx domain-containing protein OS=Streptomyces coelicolor (strain ATCC BAA-471 / A3(2) / M145) OX=100226 GN=SCO0730 PE=4 SV=1	Peak Found	Peak Found	Not Found	Peak Found	Peak Found	High	High	High	6	23
glyA; SSPG_RS11090	O86565	Serine hydroxymethyltransferase OS=Streptomyces coelicolor (strain ATCC BAA-471 / A3(2) / M145) OX=100226 GN=glyA PE=3 SV=1	Peak Found	High	Peak Found	High	High	Peak Found	High	High	4	23
SCO6449	Q9ZBG4	Putative dehydrogenase OS=Streptomyces coelicolor (strain ATCC BAA-471 / A3(2) / M145) OX=100226 GN=SCO6449 PE=4 SV=1	High	High	Peak Found	High	High	Peak Found	High	High	4	26
SCO6451	Q9ZBG2	Putative substrate binding protein OS=Streptomyces coelicolor (strain ATCC BAA-471 / A3(2) / M145) OX=100226 GN=SCO6451 PE=4 SV=1	Peak Found	Peak Found	Not Found	Peak Found	Peak Found	Not Found	High	Not Found	5	9
glyA; SSPG_RS14165	Q9KZA9	Serine hydroxymethyltransferase OS=Streptomyces coelicolor (strain ATCC BAA-471 / A3(2) / M145) OX=100226 GN=glyA PE=3 SV=1	Peak Found	High	Peak Found	High	High	High	High	High	4	23
SCO5979; SSPG_RS08665	Q93JE8	Putative enoyl-CoA hydratase OS=Streptomyces coelicolor (strain ATCC BAA-471 / A3(2) / M145) OX=100226 GN=SCO5979 PE=1 SV=1	Peak Found	Peak Found	Not Found	High	Peak Found	High	High	High	6	21
SCO3670; SSPG_RS19975	Q05562	Protein GrpE OS=Streptomyces coelicolor (strain ATCC BAA-471 / A3(2) / M145) OX=100226 GN=grpE PE=3 SV=2	Not Found	Peak Found	Not Found	Peak Found	Peak Found	High	Peak Found	High	4	15
SCO5266; SSPG_RS11980	Q9F3J9	Putative membrane protei OS=Streptomyces coelicolor (strain ATCC BAA-471 / A3(2) / M145) OX=100226 GN=SCO5266 PE=4 SV=1	Peak Found	High	High	High	High	High	High	High	4	35
SCO2776	Q9L077	Acetyl/propionyl CoA carboxylase, beta subunit OS=Streptomyces coelicolor (strain ATCC BAA-471 / A3(2) / M145) OX=100226 GN=SCO2776 PE=4 SV=1	Peak Found	High	Not Found	Peak Found	High	Peak Found	High	High	5	21
SCO1938; SSPG_RS28135; opcA	Q9XAB8	Uncharacterized protein OS=Streptomyces coelicolor (strain ATCC BAA-471 / A3(2) / M145) OX=100226 GN=SCO1938 PE=4 SV=1	High	High	Peak Found	High	High	High	High	High	5	36
SCO5523	O86505	Probable branched-chain-amino-acid aminotransferase OS=Streptomyces coelicolor (strain ATCC BAA-471 / A3(2) / M145) OX=100226 GN=ilvE PE=3 SV=1	High	High	Not Found	High	High	High	High	High	5	36
SCO1525	Q9L284	Putative sugar transferase OS=Streptomyces coelicolor (strain ATCC BAA-471 / A3(2) / M145) OX=100226 GN=SCO1525 PE=4 SV=1	Peak Found	Peak Found	Peak Found	High	High	High	High	High	3	23
SCO7028; SSPG_RS04015	Q9L027	Putative sugar-binding lipoprotein OS=Streptomyces coelicolor (strain ATCC BAA-471 / A3(2) / M145) OX=100226 GN=SCO7028 PE=4 SV=1	Not Found	Not Found	Peak Found	Peak Found	Peak Found	High	Not Found	High	7	12
SCO2932; SSPG_RS23080	Q9R432	Putative permease membrane component OS=Streptomyces coelicolor (strain ATCC BAA-471 / A3(2) / M145) OX=100226 GN=SCO2932 PE=3 SV=1	High	High	High	Peak Found	High	Not Found	High	Peak Found	4	31
gatA; SSPG_RS10945	Q9Z580	Glutamyl-tRNA(Gln) amidotransferase subunit A OS=Streptomyces coelicolor (strain ATCC BAA-471 / A3(2) / M145) OX=100226 GN=gatA PE=3 SV=1	High	High	Peak Found	High	High	High	High	High	2	31
hrcA; SSPG_RS24970	Q9RDD6	Heat-inducible transcription repressor HrcA OS=Streptomyces coelicolor (strain ATCC BAA-471 / A3(2) / M145) OX=100226 GN=hrcA PE=3 SV=1	Not Found	Peak Found	Not Found	Not Found	Peak Found	High	High	High	3	13
SCO7389; SSPG_RS02240	Q9L186	Putative oxidoreductase OS=Streptomyces coelicolor (strain ATCC BAA-471 / A3(2) / M145) OX=100226 GN=SCO7389 PE=4 SV=1	Peak Found	Not Found	Not Found	Not Found	Peak Found	Not Found	High	High	5	10
SCO1423; SSPG_RS30765	Q9RKY2	Putative glycosyl transferase OS=Streptomyces coelicolor (strain ATCC BAA-471 / A3(2) / M145) OX=100226 GN=SCO1423 PE=4 SV=1	High	High	High	Peak Found	Peak Found	Peak Found	High	High	6	26
rplO; SSPG_RS14765; BN159_RS18120; AOK10_RS06130	P46787	50S ribosomal protein L15 OS=Streptomyces coelicolor (strain ATCC BAA-471 / A3(2) / M145) OX=100226 GN=rplO PE=3 SV=2	Peak Found	High	High	High	High	Not Found	Peak Found	Peak Found	4	22
SCO6755	Q9X7V0	Putative transferase OS=Streptomyces coelicolor (strain ATCC BAA-471 / A3(2) / M145) OX=100226 GN=SCO6755 PE=4 SV=1	Peak Found	Peak Found	Peak Found	Not Found	Not Found	Not Found	High	Not Found	2	8
SCO3862; SSPG_RS38880	Q9XA02	Putative membrane protein OS=Streptomyces coelicolor (strain ATCC BAA-471 / A3(2) / M145) OX=100226 GN=SCO3862 PE=4 SV=1	Peak Found	High	High	High	High	High	High	High	3	28
SCO1373; SSPG_RS31030	Q9AK89	Uncharacterized protein OS=Streptomyces coelicolor (strain ATCC BAA-471 / A3(2) / M145) OX=100226 GN=SCO1373 PE=4 SV=1	Not Found	Not Found	Not Found	Peak Found	Peak Found	Peak Found	High	Peak Found	6	10
SCO0653	Q9RJB1	Uncharacterized protein OS=Streptomyces coelicolor (strain ATCC BAA-471 / A3(2) / M145) OX=100226 GN=SCO0653 PE=4 SV=1	High	Peak Found	Peak Found	High	Peak Found	Peak Found	High	High	4	20
SCO7437	Q9L123	Putative decarboxylase OS=Streptomyces coelicolor (strain ATCC BAA-471 / A3(2) / M145) OX=100226 GN=SCO7437 PE=3 SV=1	Peak Found	Peak Found	Not Found	High	High	Not Found	Peak Found	Not Found	5	21
SCO3847	Q9XA17	Putative secreted penicillin-binding protein OS=Streptomyces coelicolor (strain ATCC BAA-471 / A3(2) / M145) OX=100226 GN=SCO3847 PE=4 SV=1	Peak Found	High	High	High	High	High	High	High	5	30
SCO0690	Q9RK26	Possible oxidoreductase, molybdopterin binding subunit OS=Streptomyces coelicolor (strain ATCC BAA-471 / A3(2) / M145) OX=100226 GN=SCO0690 PE=4 SV=1	Not Found	Not Found	Not Found	Peak Found	High	Not Found	Not Found	Not Found	5	10
SCO7363; SSPG_RS02370	Q9KYM4	Putative oxidoreductase OS=Streptomyces coelicolor (strain ATCC BAA-471 / A3(2) / M145) OX=100226 GN=SCO7363 PE=1 SV=1	Peak Found	High	Not Found	Peak Found	Peak Found	High	High	Not Found	4	15
SCO5459	Q9L1E6	Putative enoyl-coA hydratase OS=Streptomyces coelicolor (strain ATCC BAA-471 / A3(2) / M145) OX=100226 GN=SCO5459 PE=3 SV=1	High	High	Peak Found	High	High	High	Peak Found	High	5	22
SCO2554; SSPG_RS24975	Q9RDD7	Chaperone protein DnaJ 2 OS=Streptomyces coelicolor (strain ATCC BAA-471 / A3(2) / M145) OX=100226 GN=dnaJ2 PE=3 SV=1	Not Found	Not Found	Not Found	Not Found	Not Found	Not Found	High	Not Found	4	8
SCO6469	Q9ZBK5	Putative acyl-CoA dehydrogenase OS=Streptomyces coelicolor (strain ATCC BAA-471 / A3(2) / M145) OX=100226 GN=SCO6469 PE=3 SV=1	Peak Found	High	Peak Found	High	Peak Found	High	Peak Found	High	4	24
SCO6475	Q9ZBJ9	Putative oxidoreductase OS=Streptomyces coelicolor (strain ATCC BAA-471 / A3(2) / M145) OX=100226 GN=SCO6475 PE=4 SV=1	Peak Found	Peak Found	Not Found	Peak Found	Peak Found	Peak Found	High	High	4	9
SCO1081	Q9K418	Putative electron transfer flavoprotein, alpha subunit OS=Streptomyces coelicolor (strain ATCC BAA-471 / A3(2) / M145) OX=100226 GN=SCO1081 PE=4 SV=1	Peak Found	Not Found	Not Found	Not Found	Not Found	Not Found	High	Not Found	4	7
SCO5952	O54181	Putative membrane protein OS=Streptomyces coelicolor (strain ATCC BAA-471 / A3(2) / M145) OX=100226 GN=SCO5952 PE=4 SV=1	High	Not Found	Peak Found	Not Found	Not Found	Peak Found	High	Not Found	4	12
SCO2451; SSPG_RS25515	Q9L095	Cell shape-determining protein MreB OS=Streptomyces coelicolor (strain ATCC BAA-471 / A3(2) / M145) OX=100226 GN=mreB PE=3 SV=1	Peak Found	High	High	High	Peak Found	Peak Found	High	High	4	14
SCO7134	Q9FC52	Putative transcriptional regulatory protein OS=Streptomyces coelicolor (strain ATCC BAA-471 / A3(2) / M145) OX=100226 GN=SCO7134 PE=4 SV=1	Not Found	Not Found	Not Found	Not Found	Peak Found	Peak Found	High	High	3	13
hemH; SSPG_RS18110	Q9RKL1	Phosphoribosylaminoimidazole-succinocarboxamide synthase OS=Streptomyces coelicolor (strain ATCC BAA-471 / A3(2) / M145) OX=100226 GN=purC PE=3 SV=1	Peak Found	High	High	High	High	High	High	High	3	32
SCO5059; SSPG_RS13055	Q9ADE8	Polyphosphate glucokinase OS=Streptomyces coelicolor (strain ATCC BAA-471 / A3(2) / M145) OX=100226 GN=SCO5059 PE=4 SV=1	High	Peak Found	Peak Found	Peak Found	Peak Found	Peak Found	High	Peak Found	3	11
SCO2166; SSPG_RS26985	Q9S2S0	Putative two component sensor kinase OS=Streptomyces coelicolor (strain ATCC BAA-471 / A3(2) / M145) OX=100226 GN=SCO2166 PE=4 SV=1	Peak Found	Peak Found	Not Found	Not Found	Not Found	Not Found	High	Not Found	3	11
SCO5160; SSPG_RS12545	Q9FBJ8	Uncharacterized protein OS=Streptomyces coelicolor (strain ATCC BAA-471 / A3(2) / M145) OX=100226 GN=SCO5160 PE=4 SV=1	Peak Found	Peak Found	Peak Found	High	High	Peak Found	High	High	4	15
gatB	Q9Z578	Aspartyl/glutamyl-tRNA(Asn/Gln) amidotransferase subunit B OS=Streptomyces coelicolor (strain ATCC BAA-471 / A3(2) / M145) OX=100226 GN=gatB PE=3 SV=1	Peak Found	Not Found	High	Peak Found	High	Peak Found	High	High	4	18
SCO5504	Q9Z575	Putative integral membrane protein OS=Streptomyces coelicolor (strain ATCC BAA-471 / A3(2) / M145) OX=100226 GN=SCO5504 PE=4 SV=1	Peak Found	Peak Found	Peak Found	Peak Found	Not Found	Not Found	Not Found	Not Found	2	8
murG; SSPG_RS27390	Q9ZBA5	UDP-N-acetylglucosamine--N-acetylmuramyl-(pentapeptide) pyrophosphoryl-undecaprenol N-acetylglucosamine transferase OS=Streptomyces coelicolor (strain ATCC BAA-471 / A3(2) / M145) OX=100226 GN=murG PE=3 SV=1	Not Found	Not Found	Not Found	Not Found	Not Found	Not Found	High	Peak Found	3	11
SCO3958; SSPG_RS18555	Q9ZBX4	ABC transporter ATP-binding protein OS=Streptomyces coelicolor (strain ATCC BAA-471 / A3(2) / M145) OX=100226 GN=SCO3958 PE=4 SV=1	High	Peak Found	Not Found	Peak Found	Peak Found	Peak Found	High	High	6	12
tsf; SSPG_RS10345	O31213	Elongation factor Ts OS=Streptomyces coelicolor (strain ATCC BAA-471 / A3(2) / M145) OX=100226 GN=tsf PE=3 SV=3	High	Peak Found	High	High	High	High	High	High	3	39
prfB; SSPG_RS22885	Q53915	Peptide chain release factor 2 OS=Streptomyces coelicolor (strain ATCC BAA-471 / A3(2) / M145) OX=100226 GN=prfB PE=3 SV=2	Peak Found	High	Not Found	Peak Found	Peak Found	Peak Found	High	Peak Found	3	14
aroE	Q9KXQ2	Shikimate 5-dehydrogenase OS=Streptomyces coelicolor (strain ATCC BAA-471 / A3(2) / M145) OX=100226 GN=SCO1498 PE=3 SV=1	Not Found	Peak Found	Peak Found	Peak Found	Peak Found	High	Peak Found	High	2	13
SCO0462	Q9RJH2	2-dehydropantoate 2-reductase OS=Streptomyces coelicolor (strain ATCC BAA-471 / A3(2) / M145) OX=100226 GN=SCO0462 PE=3 SV=1	Peak Found	Not Found	Peak Found	Peak Found	Not Found	Peak Found	High	Not Found	3	11
ligC	Q9XAM3	Putative DNA ligase OS=Streptomyces coelicolor (strain ATCC BAA-471 / A3(2) / M145) OX=100226 GN=SCO6707 PE=4 SV=1	Peak Found	Peak Found	Peak Found	Peak Found	Peak Found	Peak Found	High	High	4	14
SCO6155	Q9ZBT3	Pyruvate dehydrogenase OS=Streptomyces coelicolor (strain ATCC BAA-471 / A3(2) / M145) OX=100226 GN=SCO6155 PE=3 SV=1	High	Peak Found	High	High	Peak Found	High	High	Peak Found	4	18
SCO6569; SSPG_RS05515	O69944	Putative secreted solute binding protein OS=Streptomyces coelicolor (strain ATCC BAA-471 / A3(2) / M145) OX=100226 GN=SCO6569 PE=4 SV=1	Not Found	Peak Found	Not Found	Peak Found	High	Not Found	High	Not Found	3	10
SCO4397; SSPG_RS16480	Q9K3U8	Putative ABC transport system ATP-binding protein OS=Streptomyces coelicolor (strain ATCC BAA-471 / A3(2) / M145) OX=100226 GN=SCO4397 PE=4 SV=1	Peak Found	Not Found	Not Found	Peak Found	Peak Found	High	High	High	4	16
SCO3817; SSPG_RS19220; pdhA	Q9XA60	Putative branched-chain alpha keto acid dehydrogenase E1 alpha subunit OS=Streptomyces coelicolor (strain ATCC BAA-471 / A3(2) / M145) OX=100226 GN=SCO3817 PE=4 SV=1	High	High	Peak Found	High	High	High	High	High	5	25
SCO4873	Q9EWD4	Uncharacterized protein OS=Streptomyces coelicolor (strain ATCC BAA-471 / A3(2) / M145) OX=100226 GN=SCO4873 PE=4 SV=1	High	Peak Found	Not Found	Not Found	Peak Found	Peak Found	High	High	3	15
SCO2065; SSPG_RS27485	Q9S2S5	Uncharacterized protein OS=Streptomyces coelicolor (strain ATCC BAA-471 / A3(2) / M145) OX=100226 GN=SCO2065 PE=4 SV=1	Peak Found	Peak Found	Peak Found	Peak Found	Not Found	Peak Found	High	High	6	12
SCO1871	Q93RV5	Putative aldehyde dehydrogenase OS=Streptomyces coelicolor (strain ATCC BAA-471 / A3(2) / M145) OX=100226 GN=SCO1871 PE=4 SV=1	High	Not Found	Peak Found	Peak Found	High	Not Found	High	High	3	12
SCO1028; SSPG_RS32795	Q9K3N2	Putative lyase OS=Streptomyces coelicolor (strain ATCC BAA-471 / A3(2) / M145) OX=100226 GN=SCO1028 PE=4 SV=1	Peak Found	Peak Found	Peak Found	High	High	Not Found	Peak Found	Not Found	6	21
SCO3589; SSPG_RS20375	Q9X942	Histidine kinase OS=Streptomyces coelicolor (strain ATCC BAA-471 / A3(2) / M145) OX=100226 GN=SCO3589 PE=4 SV=1	Not Found	Peak Found	Not Found	High	High	Not Found	High	High	3	12
SCO3614; SSPG_RS20250	Q9XAI8	Aspartate-semialdehyde dehydrogenase OS=Streptomyces coelicolor (strain ATCC BAA-471 / A3(2) / M145) OX=100226 GN=asd PE=3 SV=1	Not Found	Not Found	Not Found	Not Found	Not Found	Not Found	High	Not Found	4	11
SCO2342; SSPG_RS26060	Q9KXH8	Putative secreted protein OS=Streptomyces coelicolor (strain ATCC BAA-471 / A3(2) / M145) OX=100226 GN=SCO2342 PE=4 SV=1	Not Found	Not Found	Not Found	High	High	Peak Found	High	Not Found	5	23
gltD	Q9S2Z0	Putative glutamate synthase small subunit OS=Streptomyces coelicolor (strain ATCC BAA-471 / A3(2) / M145) OX=100226 GN=SCO2025 PE=4 SV=1	Not Found	Not Found	Not Found	Not Found	Not Found	Peak Found	Not Found	High	4	11
SCO2150; SSPG_RS27060	Q9X808	Cytochrome bc1 complex cytochrome c subunit OS=Streptomyces coelicolor (strain ATCC BAA-471 / A3(2) / M145) OX=100226 GN=SCO2150 PE=4 SV=1	Peak Found	High	Peak Found	Peak Found	High	High	High	High	3	23
rplM; SSPG_RS14700	Q53874	50S ribosomal protein L13 OS=Streptomyces coelicolor (strain ATCC BAA-471 / A3(2) / M145) OX=100226 GN=rplM PE=3 SV=1	High	High	High	Peak Found	High	High	High	High	5	41
SCO7299	Q9K4L5	Putative stress-inducible protein OS=Streptomyces coelicolor (strain ATCC BAA-471 / A3(2) / M145) OX=100226 GN=SCO7299 PE=4 SV=1	Peak Found	Peak Found	Not Found	Not Found	Not Found	Not Found	High	Peak Found	2	5
SCO0582; SSPG_RS35160	Q9RJQ8	Putative transcriptional regulator OS=Streptomyces coelicolor (strain ATCC BAA-471 / A3(2) / M145) OX=100226 GN=SCO0582 PE=4 SV=1	Not Found	Not Found	Peak Found	Peak Found	Peak Found	Peak Found	High	High	4	10
SCO5477; SSPG_RS11055	O86572	Putative oligopeptide-binding lipoprotein OS=Streptomyces coelicolor (strain ATCC BAA-471 / A3(2) / M145) OX=100226 GN=SCO5477 PE=4 SV=1	High	High	Not Found	Peak Found	Peak Found	Not Found	High	Not Found	5	19
SCO6699	Q9XAN1	Protocatechuate 3,4-dioxygenase alpha subunit OS=Streptomyces coelicolor (strain ATCC BAA-471 / A3(2) / M145) OX=100226 GN=SCO6699 PE=4 SV=1	Not Found	Not Found	Not Found	Peak Found	Peak Found	Peak Found	Not Found	Peak Found	5	9
SCO2140; SSPG_RS27115	Q9X7Z9	Putative transcriptional regulator OS=Streptomyces coelicolor (strain ATCC BAA-471 / A3(2) / M145) OX=100226 GN=SCO2140 PE=4 SV=1	Peak Found	Peak Found	Peak Found	Peak Found	Peak Found	Peak Found	High	High	3	12
rplR; SSPG_RS14780	P46788	50S ribosomal protein L18 OS=Streptomyces coelicolor (strain ATCC BAA-471 / A3(2) / M145) OX=100226 GN=rplR PE=3 SV=3	High	High	Peak Found	Peak Found	Peak Found	High	Peak Found	Peak Found	4	11
SCO2215	Q9KZ22	Putative two-component system sensor kinase OS=Streptomyces coelicolor (strain ATCC BAA-471 / A3(2) / M145) OX=100226 GN=SCO2215 PE=4 SV=1	Peak Found	Peak Found	Peak Found	High	Peak Found	High	High	Peak Found	4	15
SCO5869; SSPG_RS09200	O54135	Uncharacterized protein OS=Streptomyces coelicolor (strain ATCC BAA-471 / A3(2) / M145) OX=100226 GN=SCO5869 PE=4 SV=1	Not Found	Not Found	Not Found	Not Found	Not Found	Not Found	High	High	2	6
glpX; SSPG_RS13115	Q9FBN2	Fructose-1,6-bisphosphatase OS=Streptomyces coelicolor (strain ATCC BAA-471 / A3(2) / M145) OX=100226 GN=SCO5047 PE=3 SV=1	High	Peak Found	Peak Found	Peak Found	High	High	High	High	3	18
SCO7153; SCO5578; SSPG_RS10500	Q9ZBQ1	Putative sugar transporter OS=Streptomyces coelicolor (strain ATCC BAA-471 / A3(2) / M145) OX=100226 GN=SCO5578 PE=3 SV=1	High	High	High	High	High	Not Found	High	Not Found	3	31
SCO4277; SSPG_RS17050	Q9KXW4	Putative tellurium resistance protein OS=Streptomyces coelicolor (strain ATCC BAA-471 / A3(2) / M145) OX=100226 GN=SCO4277 PE=4 SV=1	Not Found	Not Found	Not Found	Not Found	Not Found	High	High	High	3	13
SCO3661; SSPG_RS20020; clpB	Q8CJV9	Chaperone protein ClpB OS=Streptomyces coelicolor (strain ATCC BAA-471 / A3(2) / M145) OX=100226 GN=clpB PE=3 SV=1	Peak Found	High	Peak Found	High	High	High	High	High	4	24
SCO2186	Q9S2Q0	DUF4240 domain-containing protein OS=Streptomyces coelicolor (strain ATCC BAA-471 / A3(2) / M145) OX=100226 GN=SCO2186 PE=4 SV=1	Peak Found	High	Peak Found	High	High	High	High	High	2	29
SCO2461; SSPG_RS25450	Q9L085	Putative secreted protein OS=Streptomyces coelicolor (strain ATCC BAA-471 / A3(2) / M145) OX=100226 GN=SCO2461 PE=4 SV=1	High	High	High	High	High	High	High	High	2	47
SCO6298	Q93RX4	Uncharacterized protein OS=Streptomyces coelicolor (strain ATCC BAA-471 / A3(2) / M145) OX=100226 GN=SCO6298 PE=4 SV=1	Peak Found	Not Found	Not Found	Not Found	High	Not Found	Peak Found	Not Found	4	13
SCO6246; SSPG_RS06860	Q9RKU6	Transcriptional regulator for glyoxylate bypass OS=Streptomyces coelicolor (strain ATCC BAA-471 / A3(2) / M145) OX=100226 GN=SCO6246 PE=4 SV=1	Peak Found	Peak Found	Not Found	High	High	High	Peak Found	High	3	17
rho	Q8CJR6	Transcription termination factor Rho OS=Streptomyces coelicolor (strain ATCC BAA-471 / A3(2) / M145) OX=100226 GN=rho PE=3 SV=1	Not Found	Not Found	Not Found	Not Found	Not Found	Not Found	High	Not Found	2	5
SCO3833; SSPG_RS19135	Q9XA31	Putative transcriptional regulator OS=Streptomyces coelicolor (strain ATCC BAA-471 / A3(2) / M145) OX=100226 GN=SCO3833 PE=1 SV=1	Not Found	Not Found	Not Found	Peak Found	High	High	High	High	2	14
SCO1921; SSPG_RS28220	Q9XAD5	Probable cysteine desulfurase OS=Streptomyces coelicolor (strain ATCC BAA-471 / A3(2) / M145) OX=100226 GN=csd PE=3 SV=1	High	High	Peak Found	High	Peak Found	High	High	High	4	19
rplU; SSPG_RS24755	Q9L1I0	50S ribosomal protein L21 OS=Streptomyces coelicolor (strain ATCC BAA-471 / A3(2) / M145) OX=100226 GN=rplU PE=3 SV=1	High	High	Peak Found	Peak Found	High	Peak Found	High	Peak Found	4	19
SCO4394; SSPG_RS16495	Q7AKJ7	DmdR1 protein OS=Streptomyces coelicolor (strain ATCC BAA-471 / A3(2) / M145) OX=100226 GN=dmdR1 PE=4 SV=1	Peak Found	Peak Found	Not Found	Peak Found	High	High	High	High	3	18
SCO1225; SSPG_RS31795	Q9FC88	Putative osmoprotectant transporter OS=Streptomyces coelicolor (strain ATCC BAA-471 / A3(2) / M145) OX=100226 GN=SCO1225 PE=4 SV=1	High	High	High	Not Found	Not Found	Not Found	High	Not Found	2	10
SCO5375	Q9K4D3	Putative secreted protein OS=Streptomyces coelicolor (strain ATCC BAA-471 / A3(2) / M145) OX=100226 GN=SCO5375 PE=4 SV=1	Peak Found	Not Found	Not Found	High	High	High	High	Peak Found	3	22
SCO2158	Q9X816	Putative kinase OS=Streptomyces coelicolor (strain ATCC BAA-471 / A3(2) / M145) OX=100226 GN=SCO2158 PE=4 SV=1	Not Found	Peak Found	Not Found	Not Found	Not Found	Peak Found	High	High	4	8
SCO2027; SSPG_RS27680	Q9S2Y8	Putative membrane protein OS=Streptomyces coelicolor (strain ATCC BAA-471 / A3(2) / M145) OX=100226 GN=SCO2027 PE=4 SV=1	Peak Found	Peak Found	Not Found	Not Found	Peak Found	Not Found	High	Not Found	2	6
gabD1	Q9FCA9	Putative aldehyde dehydrogenase OS=Streptomyces coelicolor (strain ATCC BAA-471 / A3(2) / M145) OX=100226 GN=SCO1204 PE=4 SV=1	High	Peak Found	Not Found	High	High	Peak Found	High	High	3	10
SCO7236	Q9K4I9	Ubiquinol-cytochrome C reductase cytochrome subunit B OS=Streptomyces coelicolor (strain ATCC BAA-471 / A3(2) / M145) OX=100226 GN=SCO7236 PE=4 SV=1	Not Found	Peak Found	Peak Found	Not Found	Not Found	Not Found	High	Not Found	5	21
SCO4079; SSPG_RS18055	Q9RKK5	Phosphoribosylformylglycinamidine synthase subunit PurL OS=Streptomyces coelicolor (strain ATCC BAA-471 / A3(2) / M145) OX=100226 GN=purL PE=3 SV=1	Not Found	Peak Found	Peak Found	High	Peak Found	Not Found	High	Not Found	4	6
SCO2523; SSPG_RS25135	Q9L2G0	CbiA domain-containing protein OS=Streptomyces coelicolor (strain ATCC BAA-471 / A3(2) / M145) OX=100226 GN=SCO2523 PE=4 SV=1	Not Found	Peak Found	Not Found	Peak Found	Not Found	Peak Found	High	High	2	7
SCO0277	Q9S2D6	Uncharacterized protein OS=Streptomyces coelicolor (strain ATCC BAA-471 / A3(2) / M145) OX=100226 GN=SCO0277 PE=3 SV=1	Not Found	Not Found	Not Found	Not Found	Not Found	Not Found	High	Not Found	2	5
SCO4047; SSPG_RS18200	Q9AK70	ENDO3c domain-containing protein OS=Streptomyces coelicolor (strain ATCC BAA-471 / A3(2) / M145) OX=100226 GN=SCO4047 PE=4 SV=1	Peak Found	Peak Found	Peak Found	High	High	High	High	High	4	28
SCO7250	Q9K4H5	N-acetylmuramoyl-L-alanine amidase domain-containing protein OS=Streptomyces coelicolor (strain ATCC BAA-471 / A3(2) / M145) OX=100226 GN=SCO7250 PE=4 SV=1	Peak Found	High	Not Found	Peak Found	Peak Found	Peak Found	High	Peak Found	3	9
SCO4927	Q9EWV9	Putative ligase OS=Streptomyces coelicolor (strain ATCC BAA-471 / A3(2) / M145) OX=100226 GN=SCO4927 PE=4 SV=1	Peak Found	Peak Found	Peak Found	High	High	High	High	High	3	22
SCO4381	Q9K3W3	Putative acetyl/propionyl CoA carboxylase, alpha subunit OS=Streptomyces coelicolor (strain ATCC BAA-471 / A3(2) / M145) OX=100226 GN=SCO4381 PE=4 SV=1	Not Found	Not Found	Not Found	Not Found	Not Found	Not Found	High	Peak Found	4	6
SCO5541; SSPG_RS10725	Q9R7V6	Putative ATP-GTP binding protein OS=Streptomyces coelicolor (strain ATCC BAA-471 / A3(2) / M145) OX=100226 GN=SCO5541 PE=4 SV=1	Not Found	Peak Found	Not Found	Not Found	Not Found	High	High	High	2	12
SCO5957	O54186	Putative transport protein OS=Streptomyces coelicolor (strain ATCC BAA-471 / A3(2) / M145) OX=100226 GN=SCO5957 PE=4 SV=1	Not Found	Not Found	Not Found	Not Found	Not Found	Not Found	High	Not Found	3	6
SCO2624; SSPG_RS24595	Q9F310	Putative integral membrane protein OS=Streptomyces coelicolor (strain ATCC BAA-471 / A3(2) / M145) OX=100226 GN=SCO2624 PE=4 SV=1	High	High	Peak Found	Peak Found	Peak Found	High	High	High	3	18
SCO0422	Q9RJR4	Putative two-component sensor kinase OS=Streptomyces coelicolor (strain ATCC BAA-471 / A3(2) / M145) OX=100226 GN=SCO0422 PE=4 SV=1	Peak Found	Peak Found	Peak Found	Not Found	Peak Found	Not Found	High	Peak Found	2	7
SCO5356	Q9ADB2	Homoserine kinase OS=Streptomyces coelicolor (strain ATCC BAA-471 / A3(2) / M145) OX=100226 GN=thrB PE=3 SV=1	Peak Found	Peak Found	Not Found	Peak Found	Peak Found	Peak Found	High	High	3	8
SCO6231	O86596	Probable sugar transport system sugar-binding lipoprotein SC2H4.13c OS=Streptomyces coelicolor (strain ATCC BAA-471 / A3(2) / M145) OX=100226 GN=SCO6231 PE=4 SV=1	Not Found	Not Found	Not Found	Peak Found	Not Found	Peak Found	Not Found	Not Found	5	7
SCO4872	Q9EWD5	Uncharacterized protein OS=Streptomyces coelicolor (strain ATCC BAA-471 / A3(2) / M145) OX=100226 GN=SCO4872 PE=4 SV=1	Not Found	Peak Found	Not Found	Peak Found	Not Found	High	High	High	4	14
SCO6330	O86498	Putative membrane protein OS=Streptomyces coelicolor (strain ATCC BAA-471 / A3(2) / M145) OX=100226 GN=SCO6330 PE=4 SV=1	Peak Found	Not Found	Not Found	Not Found	Not Found	Not Found	High	Not Found	3	6
ispG; SSPG_RS10060	Q9KYR9	4-hydroxy-3-methylbut-2-en-1-yl diphosphate synthase (flavodoxin) 2 OS=Streptomyces coelicolor (strain ATCC BAA-471 / A3(2) / M145) OX=100226 GN=ispG2 PE=3 SV=1	Not Found	Not Found	Not Found	Not Found	Not Found	High	High	High	3	10
SCO5367; SSPG_RS11600; atpB	Q9K4D8	ATP synthase subunit a OS=Streptomyces coelicolor (strain ATCC BAA-471 / A3(2) / M145) OX=100226 GN=atpB PE=3 SV=1	High	High	High	Peak Found	Peak Found	Peak Found	High	Peak Found	4	18
SCO6721	Q9X7M7	Putative integral membrane protein OS=Streptomyces coelicolor (strain ATCC BAA-471 / A3(2) / M145) OX=100226 GN=SCO6721 PE=4 SV=1	Not Found	Not Found	Peak Found	Not Found	Not Found	High	Peak Found	High	2	10
SCO4495; SSPG_RS15810	Q9L0U9	Putative DNA polymerase related protein OS=Streptomyces coelicolor (strain ATCC BAA-471 / A3(2) / M145) OX=100226 GN=SCO4495 PE=4 SV=1	Not Found	High	Not Found	Not Found	Not Found	Peak Found	Peak Found	High	3	7
SCO5364; SSPG_RS11615	Q9K4E0	Serine hydroxymethyltransferase OS=Streptomyces coelicolor (strain ATCC BAA-471 / A3(2) / M145) OX=100226 GN=glyA PE=3 SV=1	Not Found	Not Found	Not Found	Not Found	Not Found	Not Found	High	Peak Found	2	4
SCO1765; SSPG_RS29025	Q9S235	Uncharacterized protein OS=Streptomyces coelicolor (strain ATCC BAA-471 / A3(2) / M145) OX=100226 GN=SCO1765 PE=4 SV=1	Peak Found	Not Found	Peak Found	Peak Found	Not Found	Not Found	High	Not Found	3	5
SCO3092	Q8CJX7	Putative oxidoreductase OS=Streptomyces coelicolor (strain ATCC BAA-471 / A3(2) / M145) OX=100226 GN=SCO3092 PE=4 SV=1	High	Peak Found	Peak Found	Peak Found	Not Found	Peak Found	High	Peak Found	4	8
murE; SSPG_RS27365	Q9S2W7	UDP-N-acetylmuramoyl-L-alanyl-D-glutamate--2,6-diaminopimelate ligase OS=Streptomyces coelicolor (strain ATCC BAA-471 / A3(2) / M145) OX=100226 GN=murE PE=3 SV=1	Not Found	Not Found	Peak Found	Not Found	Not Found	Peak Found	High	High	2	6
SCO2544	Q9RDE7	Putative IclR-family transcriptional regulator OS=Streptomyces coelicolor (strain ATCC BAA-471 / A3(2) / M145) OX=100226 GN=SCO2544 PE=4 SV=1	Not Found	Not Found	Not Found	Not Found	Not Found	Not Found	High	Not Found	3	5
SCO2469; SSPG_RS25410	Q9S1N5	DnaG gene and flanking genes OS=Streptomyces coelicolor (strain ATCC BAA-471 / A3(2) / M145) OX=100226 GN=SCO2469 PE=4 SV=1	High	High	Peak Found	Not Found	Not Found	Not Found	High	Not Found	4	8
infC; SSPG_RS29845	O88060	Translation initiation factor IF-3 OS=Streptomyces coelicolor (strain ATCC BAA-471 / A3(2) / M145) OX=100226 GN=infC PE=3 SV=1	Peak Found	High	Not Found	Not Found	Not Found	High	High	High	3	7
SCO2069; SSPG_RS27465	Q9R2D3	DLH domain-containing protein OS=Streptomyces coelicolor (strain ATCC BAA-471 / A3(2) / M145) OX=100226 GN=SCO2069 PE=4 SV=1	Not Found	Peak Found	Peak Found	Peak Found	High	Not Found	High	Peak Found	3	7
rplK; SSPG_RS15110	P0A463	50S ribosomal protein L11 OS=Streptomyces coelicolor (strain ATCC BAA-471 / A3(2) / M145) OX=100226 GN=rplK PE=3 SV=1	High	High	High	High	High	High	High	High	2	33
SCO6952	Q9KZD7	RelA_SpoT domain-containing protein OS=Streptomyces coelicolor (strain ATCC BAA-471 / A3(2) / M145) OX=100226 GN=SCO6952 PE=4 SV=1	Not Found	Not Found	Not Found	Not Found	Not Found	Peak Found	High	Not Found	2	5
SCO5031; SSPG_RS13200	Q7AKI6	Alkyl hydroperoxide reductase AhpD OS=Streptomyces coelicolor (strain ATCC BAA-471 / A3(2) / M145) OX=100226 GN=ahpD PE=3 SV=1	High	Peak Found	Peak Found	Peak Found	Peak Found	Not Found	High	Not Found	3	11
SCO5784; SSPG_RS09615	O69960	Histidine kinase OS=Streptomyces coelicolor (strain ATCC BAA-471 / A3(2) / M145) OX=100226 GN=SCO5784 PE=4 SV=1	Peak Found	Not Found	Peak Found	Peak Found	Peak Found	High	High	High	4	12
SCO3538	Q9X8B3	Uncharacterized protein OS=Streptomyces coelicolor (strain ATCC BAA-471 / A3(2) / M145) OX=100226 GN=SCO3538 PE=4 SV=1	Peak Found	Peak Found	Peak Found	Peak Found	Peak Found	Not Found	High	Not Found	4	8
SCO0275; SSPG_RS36685	Q9S2D8	Putative transcriptional repressor protein OS=Streptomyces coelicolor (strain ATCC BAA-471 / A3(2) / M145) OX=100226 GN=SCO0275 PE=4 SV=1	Not Found	Not Found	Not Found	Not Found	Not Found	Not Found	High	Peak Found	2	9
SCO2132	Q9X7Z1	Putative glycosyl transferase OS=Streptomyces coelicolor (strain ATCC BAA-471 / A3(2) / M145) OX=100226 GN=SCO2132 PE=4 SV=1	Not Found	Not Found	Not Found	Not Found	Not Found	Not Found	High	High	2	7
SCO0655; SSPG_RS34800	Q9RJA9	Probable gas vesicle protein GvpJ 2 OS=Streptomyces coelicolor (strain ATCC BAA-471 / A3(2) / M145) OX=100226 GN=gvpJ2 PE=3 SV=1	High	High	High	Peak Found	High	High	High	High	2	21
SCO3026; SSPG_RS22600	Q9KZL8	bact-PGI_C domain-containing protein OS=Streptomyces coelicolor (strain ATCC BAA-471 / A3(2) / M145) OX=100226 GN=SCO3026 PE=4 SV=1	High	High	Peak Found	Peak Found	Peak Found	High	High	High	4	17
SCO4905; SSPG_RS13820	Q9AK21	Putative lipoprotein OS=Streptomyces coelicolor (strain ATCC BAA-471 / A3(2) / M145) OX=100226 GN=SCO4905 PE=4 SV=1	Not Found	Not Found	Not Found	Peak Found	High	Peak Found	Peak Found	Peak Found	3	10
SCO7408	Q9L151	Probable solute-binding lipoprotein OS=Streptomyces coelicolor (strain ATCC BAA-471 / A3(2) / M145) OX=100226 GN=SCO7408 PE=4 SV=1	Not Found	Not Found	Not Found	Peak Found	Not Found	Peak Found	Peak Found	Peak Found	4	6
SCO4563; SSPG_RS15465	Q9XAQ5	NADH-quinone oxidoreductase subunit B 1 OS=Streptomyces coelicolor (strain ATCC BAA-471 / A3(2) / M145) OX=100226 GN=nuoB1 PE=3 SV=1	Peak Found	Peak Found	Peak Found	Peak Found	High	High	High	Peak Found	4	19
SCO3546; SSPG_RS20580	Q9X912	Putative small secreted protein OS=Streptomyces coelicolor (strain ATCC BAA-471 / A3(2) / M145) OX=100226 GN=SCO3546 PE=4 SV=1	Peak Found	Not Found	Not Found	Not Found	Peak Found	Peak Found	High	Peak Found	2	6
SCO1557; SSPG_RS30060	Q9L1C5	Lipoprotein OS=Streptomyces coelicolor (strain ATCC BAA-471 / A3(2) / M145) OX=100226 GN=SCO1557 PE=3 SV=1	Not Found	Not Found	Not Found	Not Found	Not Found	Not Found	Not Found	Not Found	5	9
SCO0724; SSPG_RS34445	Q9EWU7	Putative transcriptional regulator OS=Streptomyces coelicolor (strain ATCC BAA-471 / A3(2) / M145) OX=100226 GN=SCO0724 PE=4 SV=1	Peak Found	High	Not Found	Peak Found	Peak Found	High	High	High	4	17
SCO5259; SSPG_RS12020	Q9F3K6	Permease OS=Streptomyces coelicolor (strain ATCC BAA-471 / A3(2) / M145) OX=100226 GN=SCO5259 PE=3 SV=1	Not Found	Not Found	Not Found	Not Found	Not Found	Not Found	High	Not Found	3	7
SCO2281	Q9RKP7	Putative two-component system response-regulator OS=Streptomyces coelicolor (strain ATCC BAA-471 / A3(2) / M145) OX=100226 GN=SCO2281 PE=4 SV=1	Peak Found	Peak Found	Peak Found	Peak Found	Peak Found	Peak Found	High	High	2	10
SCO4139; SSPG_RS17720	Q9KZW2	Phosphate import ATP-binding protein PstB OS=Streptomyces coelicolor (strain ATCC BAA-471 / A3(2) / M145) OX=100226 GN=pstB PE=3 SV=1	High	Not Found	Not Found	Not Found	Not Found	Not Found	High	High	4	7
SCO0717	Q9L2J2	Putative integral membrane protein OS=Streptomyces coelicolor (strain ATCC BAA-471 / A3(2) / M145) OX=100226 GN=SCO0717 PE=4 SV=1	High	High	Not Found	High	High	High	High	High	3	24
SCO4858; SSPG_RS14060; sdhC	Q9KZ88	Putative succinate dehydrogenase membrane subunit OS=Streptomyces coelicolor (strain ATCC BAA-471 / A3(2) / M145) OX=100226 GN=SCO4858 PE=4 SV=1	Peak Found	High	High	High	High	Not Found	High	Not Found	2	23
SCO2262	Q9RKR6	Putative oxidoreductase OS=Streptomyces coelicolor (strain ATCC BAA-471 / A3(2) / M145) OX=100226 GN=SCO2262 PE=4 SV=1	High	High	Not Found	Peak Found	Peak Found	Peak Found	Peak Found	High	3	7
SCO0410	Q9RJS6	NAD kinase 1 OS=Streptomyces coelicolor (strain ATCC BAA-471 / A3(2) / M145) OX=100226 GN=nadK1 PE=3 SV=2	Not Found	Not Found	High	Not Found	Not Found	High	High	High	2	12
SCO3416; SSPG_RS20725	Q9X8J5	Glutamate decarboxylase OS=Streptomyces coelicolor (strain ATCC BAA-471 / A3(2) / M145) OX=100226 GN=SCO3416 PE=3 SV=1	High	High	Peak Found	Peak Found	High	Peak Found	High	Peak Found	5	21
SCO1453; SSPG_RS30620	Q9L106	Bac_luciferase domain-containing protein OS=Streptomyces coelicolor (strain ATCC BAA-471 / A3(2) / M145) OX=100226 GN=SCO1453 PE=4 SV=1	Not Found	Not Found	Not Found	Not Found	Not Found	Peak Found	High	High	2	6
SCO2915; SSPG_RS23170	Q9S2G6	DUF2017 domain-containing protein OS=Streptomyces coelicolor (strain ATCC BAA-471 / A3(2) / M145) OX=100226 GN=SCO2915 PE=4 SV=1	Not Found	Not Found	Not Found	Not Found	Not Found	Not Found	Not Found	Not Found	3	6
recA	O50487	Protein RecA OS=Streptomyces coelicolor (strain ATCC BAA-471 / A3(2) / M145) OX=100226 GN=recA PE=3 SV=1	High	Peak Found	Not Found	Peak Found	Not Found	High	High	High	3	13
SCO7699; SSPG_RS00680	Q7AKC5	Putative nucleotide-binding protein OS=Streptomyces coelicolor (strain ATCC BAA-471 / A3(2) / M145) OX=100226 GN=SCO7699 PE=4 SV=1	High	Peak Found	Peak Found	Not Found	Peak Found	Not Found	Peak Found	Not Found	4	17
rpsJ; SGR_RS14005	P66337	30S ribosomal protein S10 OS=Streptomyces coelicolor (strain ATCC BAA-471 / A3(2) / M145) OX=100226 GN=rpsJ PE=3 SV=1	High	High	High	High	High	High	High	High	4	48
SCO6487	Q9ZBI7	Putative aminoacylase OS=Streptomyces coelicolor (strain ATCC BAA-471 / A3(2) / M145) OX=100226 GN=SCO6487 PE=4 SV=1	Not Found	High	Not Found	High	High	High	High	High	4	26
SCO5556; SSPG_RS10620	P0A3H7	DNA-binding protein HU 2 OS=Streptomyces coelicolor (strain ATCC BAA-471 / A3(2) / M145) OX=100226 GN=hup2 PE=3 SV=1	High	Peak Found	Peak Found	Peak Found	Peak Found	Peak Found	High	High	3	19
SCO1714	Q9S2B6	Putative secreted protein OS=Streptomyces coelicolor (strain ATCC BAA-471 / A3(2) / M145) OX=100226 GN=SCO1714 PE=4 SV=1	Not Found	Not Found	Not Found	Not Found	Not Found	Peak Found	Peak Found	High	4	7
SCO0427	Q9RL59	Putative hydrolase OS=Streptomyces coelicolor (strain ATCC BAA-471 / A3(2) / M145) OX=100226 GN=SCO0427 PE=4 SV=1	Peak Found	Not Found	High	High	Peak Found	Peak Found	High	High	3	13
SCO6003; SSPG_RS08070	Q93RY8	Putative DNA-binding protein OS=Streptomyces coelicolor (strain ATCC BAA-471 / A3(2) / M145) OX=100226 GN=SCO6003 PE=4 SV=1	Not Found	High	Not Found	Peak Found	Not Found	Not Found	High	Peak Found	3	8
SCO7629; SSPG_RS01050	Q7AKC7	Probable starvation sensing protein OS=Streptomyces coelicolor (strain ATCC BAA-471 / A3(2) / M145) OX=100226 GN=SCO7629 PE=4 SV=1	Not Found	Not Found	Peak Found	Not Found	Not Found	Not Found	Not Found	Not Found	4	7
SCO5863; SSPG_RS09225	P0A4I7	Sensor protein CutS OS=Streptomyces coelicolor (strain ATCC BAA-471 / A3(2) / M145) OX=100226 GN=cutS PE=3 SV=1	Peak Found	Peak Found	Not Found	High	High	Not Found	High	Not Found	3	9
SCO0494; SSPG_RS35605	Q9RK12	Putative iron-siderophore binding lipoprotein OS=Streptomyces coelicolor (strain ATCC BAA-471 / A3(2) / M145) OX=100226 GN=SCO0494 PE=4 SV=1	Not Found	Not Found	Not Found	Not Found	Not Found	Not Found	Not Found	Not Found	4	8
SCO0409; SSPG_RS36035	P12690	Spore-associated protein A OS=Streptomyces coelicolor (strain ATCC BAA-471 / A3(2) / M145) OX=100226 GN=sapA PE=1 SV=2	High	Peak Found	Peak Found	High	High	High	High	High	3	22
SCO6977	Q9KZH5	Uncharacterized protein OS=Streptomyces coelicolor (strain ATCC BAA-471 / A3(2) / M145) OX=100226 GN=SCO6977 PE=4 SV=1	Peak Found	Not Found	Peak Found	High	High	High	Peak Found	High	3	16
SCO1017; SSPG_RS32855	Q9EX23	Putative lipoprotein OS=Streptomyces coelicolor (strain ATCC BAA-471 / A3(2) / M145) OX=100226 GN=SCO1017 PE=4 SV=1	Not Found	Not Found	Not Found	Not Found	Not Found	Not Found	High	High	2	5
SCO5739	O86836	4-hydroxy-tetrahydrodipicolinate reductase OS=Streptomyces coelicolor (strain ATCC BAA-471 / A3(2) / M145) OX=100226 GN=dapB PE=3 SV=1	Peak Found	High	Peak Found	High	High	High	High	High	5	23
SCO5875; SSPG_RS09170	O54141	Putative potassium uptake protein OS=Streptomyces coelicolor (strain ATCC BAA-471 / A3(2) / M145) OX=100226 GN=SCO5875 PE=4 SV=1	Not Found	Not Found	Not Found	Not Found	Not Found	Not Found	High	High	2	9
SCO4457	Q9KZW9	Putative integral membrane protein OS=Streptomyces coelicolor (strain ATCC BAA-471 / A3(2) / M145) OX=100226 GN=SCO4457 PE=4 SV=1	High	High	Not Found	Not Found	Peak Found	Not Found	High	Peak Found	2	9
SCO6762	Q9X7V7	Putative phytoene dehydrogenase OS=Streptomyces coelicolor (strain ATCC BAA-471 / A3(2) / M145) OX=100226 GN=SCO6762 PE=4 SV=1	Peak Found	Not Found	Peak Found	Peak Found	Peak Found	High	High	Peak Found	4	10
SCO3764; SSPG_RS19510	Q9F2L7	Putative integral membrane protein OS=Streptomyces coelicolor (strain ATCC BAA-471 / A3(2) / M145) OX=100226 GN=SCO3764 PE=4 SV=1	Not Found	Not Found	Not Found	Not Found	Not Found	Not Found	High	Not Found	3	10
SCO0310; SSPG_RS36510	Q9RL08	Putative tetR-family transcriptional regulator OS=Streptomyces coelicolor (strain ATCC BAA-471 / A3(2) / M145) OX=100226 GN=SCO0310 PE=4 SV=1	Not Found	Not Found	Not Found	Not Found	Not Found	High	Not Found	High	2	9
SCO2010	Q9S2J3	Putative branched chain amino acid transport permease OS=Streptomyces coelicolor (strain ATCC BAA-471 / A3(2) / M145) OX=100226 GN=SCO2010 PE=3 SV=1	Peak Found	Peak Found	High	Not Found	Not Found	Peak Found	High	Not Found	3	6
SCO4925; SSPG_RS13720	Q9EWV8	Uncharacterized protein OS=Streptomyces coelicolor (strain ATCC BAA-471 / A3(2) / M145) OX=100226 GN=SCO4925 PE=4 SV=1	Peak Found	Not Found	Not Found	Not Found	Not Found	Not Found	High	Not Found	2	4
SCO3757	Q9F2M4	Putative two component system sensor kinase OS=Streptomyces coelicolor (strain ATCC BAA-471 / A3(2) / M145) OX=100226 GN=SCO3757 PE=4 SV=1	Not Found	Peak Found	Not Found	Peak Found	Peak Found	Peak Found	High	Peak Found	3	6
SCO3945; SSPG_RS18620	Q9ZBY7	Putative cytochrome oxidase subunit I OS=Streptomyces coelicolor (strain ATCC BAA-471 / A3(2) / M145) OX=100226 GN=SCO3945 PE=3 SV=1	Peak Found	Peak Found	Peak Found	Peak Found	Peak Found	Not Found	High	Not Found	3	8
SCO7423	Q9L136	ANTAR domain-containing protein OS=Streptomyces coelicolor (strain ATCC BAA-471 / A3(2) / M145) OX=100226 GN=SCO7423 PE=4 SV=1	High	Peak Found	Peak Found	Peak Found	Peak Found	High	High	Peak Found	3	10
SCO0168; SSPG_RS37255	Q9RIZ7	Possible regulator protein OS=Streptomyces coelicolor (strain ATCC BAA-471 / A3(2) / M145) OX=100226 GN=SCO0168 PE=4 SV=1	High	High	Peak Found	High	Peak Found	High	High	High	4	26
SCO3079; SSPG_RS22330	Q9KZ69	Putative thiolase OS=Streptomyces coelicolor (strain ATCC BAA-471 / A3(2) / M145) OX=100226 GN=SCO3079 PE=3 SV=1	Peak Found	Not Found	Not Found	Not Found	High	Peak Found	High	High	2	8
SCO1772; SSPG_RS28990	Q9S228	Putative partitioning or sporulation protein OS=Streptomyces coelicolor (strain ATCC BAA-471 / A3(2) / M145) OX=100226 GN=SCO1772 PE=4 SV=1	Peak Found	High	Not Found	Peak Found	Peak Found	High	High	High	3	19
SCO3939	Q9ZBZ1	VWFA domain-containing protein OS=Streptomyces coelicolor (strain ATCC BAA-471 / A3(2) / M145) OX=100226 GN=SCO3939 PE=4 SV=1	Peak Found	Peak Found	Not Found	Peak Found	High	Not Found	High	High	3	14
SCO4025; SSPG_RS18305	Q9ADN3	Putative tetR family transcriptional regulatory protein OS=Streptomyces coelicolor (strain ATCC BAA-471 / A3(2) / M145) OX=100226 GN=SCO4025 PE=4 SV=1	Peak Found	Peak Found	Not Found	Peak Found	Not Found	Not Found	High	Peak Found	2	5
SCO0853	Q9RCV8	Putative membrane protein OS=Streptomyces coelicolor (strain ATCC BAA-471 / A3(2) / M145) OX=100226 GN=SCO0853 PE=4 SV=1	Not Found	High	Not Found	High	High	High	High	High	2	27
rplQ; SSPG_RS14720	O86775	50S ribosomal protein L17 OS=Streptomyces coelicolor (strain ATCC BAA-471 / A3(2) / M145) OX=100226 GN=rplQ PE=3 SV=1	Peak Found	High	Peak Found	High	High	Peak Found	High	Not Found	4	17
SCO4824; SSPG_RS14235	Q9K3J6	Bifunctional protein FolD OS=Streptomyces coelicolor (strain ATCC BAA-471 / A3(2) / M145) OX=100226 GN=folD PE=3 SV=1	Peak Found	High	Not Found	Peak Found	High	High	Not Found	High	3	9
SCO3154	Q9RKD3	Putative integral membrane protein OS=Streptomyces coelicolor (strain ATCC BAA-471 / A3(2) / M145) OX=100226 GN=SCO3154 PE=4 SV=1	Not Found	Peak Found	Not Found	Peak Found	Not Found	Not Found	High	Not Found	3	5
SCO4383	Q9K3W1	4-coumarate:CoA ligase OS=Streptomyces coelicolor (strain ATCC BAA-471 / A3(2) / M145) OX=100226 GN=SCO4383 PE=4 SV=1	Not Found	Not Found	Not Found	High	High	High	High	High	3	13
SCO6662	O88018	Transaldolase 1 OS=Streptomyces coelicolor (strain ATCC BAA-471 / A3(2) / M145) OX=100226 GN=tal1 PE=3 SV=1	Peak Found	Not Found	Peak Found	Peak Found	Peak Found	High	Peak Found	High	3	14
SCO5822; SSPG_RS09425	O69998	DNA topoisomerase (ATP-hydrolyzing) OS=Streptomyces coelicolor (strain ATCC BAA-471 / A3(2) / M145) OX=100226 GN=SCO5822 PE=4 SV=1	Peak Found	Peak Found	Not Found	Not Found	Not Found	Not Found	High	Not Found	3	23
SCO2923	Q9S2F8	Putative membrane protein OS=Streptomyces coelicolor (strain ATCC BAA-471 / A3(2) / M145) OX=100226 GN=SCO2923 PE=4 SV=1	Not Found	Peak Found	Not Found	Not Found	Peak Found	High	High	Peak Found	3	12
SCO1666; SSPG_RS29530	Q9ADA1	Putative phosphatase OS=Streptomyces coelicolor (strain ATCC BAA-471 / A3(2) / M145) OX=100226 GN=SCO1666 PE=4 SV=1	High	High	Peak Found	High	High	High	High	High	2	22
SCO5671	O86828	Putative oxidoreductase OS=Streptomyces coelicolor (strain ATCC BAA-471 / A3(2) / M145) OX=100226 GN=SCO5671 PE=4 SV=1	High	Not Found	Not Found	Peak Found	Peak Found	Not Found	High	Not Found	3	9
SCO0465	Q9RJG9	Non-heme chloroperoxidase (Chloride peroxidase) OS=Streptomyces coelicolor (strain ATCC BAA-471 / A3(2) / M145) OX=100226 GN=SCO0465 PE=4 SV=1	Peak Found	Not Found	Peak Found	Peak Found	Peak Found	High	High	High	4	10
SCO2520; SSPG_RS25150	Q9L2G3	Putative membrane protein OS=Streptomyces coelicolor (strain ATCC BAA-471 / A3(2) / M145) OX=100226 GN=SCO2520 PE=4 SV=1	High	Peak Found	Peak Found	Not Found	Peak Found	High	High	Peak Found	4	10
rplT; SSPG_RS29855	O88058	50S ribosomal protein L20 OS=Streptomyces coelicolor (strain ATCC BAA-471 / A3(2) / M145) OX=100226 GN=rplT PE=3 SV=1	Peak Found	High	Peak Found	Peak Found	Peak Found	Not Found	Peak Found	Not Found	4	10
SCO2280; SSPG_RS26405	Q9RKP8	Putative TetR-family transcriptional regulator OS=Streptomyces coelicolor (strain ATCC BAA-471 / A3(2) / M145) OX=100226 GN=SCO2280 PE=4 SV=1	Not Found	Not Found	Not Found	Not Found	Not Found	High	Peak Found	High	2	8
SCO4903; SSPG_RS13830	Q9AK23	Putative membrane protein OS=Streptomyces coelicolor (strain ATCC BAA-471 / A3(2) / M145) OX=100226 GN=SCO4903 PE=4 SV=1	Peak Found	Peak Found	Peak Found	High	High	High	High	High	2	18
SCO1223; SSPG_RS31805; rocD	Q9FC90	Ornithine aminotransferase OS=Streptomyces coelicolor (strain ATCC BAA-471 / A3(2) / M145) OX=100226 GN=SCO1223 PE=3 SV=1	Peak Found	Peak Found	Peak Found	Peak Found	Peak Found	Peak Found	High	Not Found	4	7
SCO2922; SSPG_RS23135	Q9S2F9	Putative membrane protein OS=Streptomyces coelicolor (strain ATCC BAA-471 / A3(2) / M145) OX=100226 GN=SCO2922 PE=4 SV=1	Not Found	Peak Found	Not Found	Not Found	High	Not Found	High	Not Found	2	8
rnc	Q9ZBQ7	Ribonuclease 3 OS=Streptomyces coelicolor (strain ATCC BAA-471 / A3(2) / M145) OX=100226 GN=rnc PE=1 SV=2	Peak Found	Peak Found	Peak Found	Not Found	Not Found	Not Found	High	Not Found	3	6
SCO4737	O86778	Putative integral membrane protein OS=Streptomyces coelicolor (strain ATCC BAA-471 / A3(2) / M145) OX=100226 GN=SCO4737 PE=4 SV=1	Peak Found	Peak Found	Peak Found	Not Found	Peak Found	Not Found	High	Not Found	3	8
SCO1658; SSPG_RS29570	P15360	Glycerol operon regulatory protein OS=Streptomyces coelicolor (strain ATCC BAA-471 / A3(2) / M145) OX=100226 GN=gylR PE=4 SV=1	Peak Found	Peak Found	Peak Found	High	High	High	High	High	3	18
SCO5716	O86636	Putative peptide transport system secreted peptide binding protein OS=Streptomyces coelicolor (strain ATCC BAA-471 / A3(2) / M145) OX=100226 GN=SCO5716 PE=4 SV=1	Peak Found	Peak Found	Not Found	Not Found	Not Found	Peak Found	High	Not Found	4	6
SCO3052; SSPG_RS22465	Q93J51	UDP-glucose 6-dehydrogenase OS=Streptomyces coelicolor (strain ATCC BAA-471 / A3(2) / M145) OX=100226 GN=SCO3052 PE=3 SV=1	High	High	Peak Found	High	High	Peak Found	High	High	3	21
SCO5241	Q9F3M0	DAGKc domain-containing protein OS=Streptomyces coelicolor (strain ATCC BAA-471 / A3(2) / M145) OX=100226 GN=SCO5241 PE=4 SV=1	Not Found	Not Found	Not Found	Not Found	Not Found	Not Found	High	Not Found	2	4
SCO7434; SSPG_RS02025	Q9L126	Putative lipoprotein OS=Streptomyces coelicolor (strain ATCC BAA-471 / A3(2) / M145) OX=100226 GN=SCO7434 PE=4 SV=1	Peak Found	Peak Found	Not Found	Peak Found	Peak Found	Not Found	High	Not Found	2	5
SCO2564; SSPG_RS24925; holA	Q9RDM2	Putative DNA-binding protein OS=Streptomyces coelicolor (strain ATCC BAA-471 / A3(2) / M145) OX=100226 GN=SCO2564 PE=4 SV=1	Not Found	Not Found	Not Found	Not Found	Not Found	Not Found	High	Not Found	3	3
SCO4681; SSPG_RS14940	Q9L0G1	Putative short chain dehydrogenase OS=Streptomyces coelicolor (strain ATCC BAA-471 / A3(2) / M145) OX=100226 GN=SCO4681 PE=4 SV=1	Peak Found	Peak Found	Not Found	Peak Found	High	High	High	High	4	8
SCO6978; SSPG_RS04285; iolC	Q9KZH4	Putative carbohydrate kinase OS=Streptomyces coelicolor (strain ATCC BAA-471 / A3(2) / M145) OX=100226 GN=SCO6978 PE=4 SV=1	Peak Found	Not Found	Not Found	Peak Found	Peak Found	High	High	Peak Found	2	9
SCO7159	Q9FBT3	Putative integral membrane protein OS=Streptomyces coelicolor (strain ATCC BAA-471 / A3(2) / M145) OX=100226 GN=SCO7159 PE=4 SV=1	Peak Found	Peak Found	Peak Found	Peak Found	Peak Found	Not Found	High	Not Found	2	5
SCO3477	Q9RKG0	Putative dehydrogenase OS=Streptomyces coelicolor (strain ATCC BAA-471 / A3(2) / M145) OX=100226 GN=SCO3477 PE=4 SV=1	Not Found	Not Found	Not Found	High	High	High	High	Peak Found	3	9
SCO2161; SSPG_RS27005	Q9X819	Fe-S_biosyn domain-containing protein OS=Streptomyces coelicolor (strain ATCC BAA-471 / A3(2) / M145) OX=100226 GN=SCO2161 PE=3 SV=1	Peak Found	High	Peak Found	High	High	High	High	High	4	25
SCO1513; SSPG_RS30330	P52560	GTP pyrophosphokinase OS=Streptomyces coelicolor (strain ATCC BAA-471 / A3(2) / M145) OX=100226 GN=relA PE=3 SV=1	Not Found	Not Found	Not Found	Not Found	Not Found	Not Found	High	High	2	5
SCO4952; SSPG_RS13595	Q9ADK8	Putative tetR-family transcriptional regulator OS=Streptomyces coelicolor (strain ATCC BAA-471 / A3(2) / M145) OX=100226 GN=SCO4952 PE=4 SV=1	High	Peak Found	Peak Found	High	High	High	High	High	3	19
SCO2838	Q9RDB3	Glucanase OS=Streptomyces coelicolor (strain ATCC BAA-471 / A3(2) / M145) OX=100226 GN=SCO2838 PE=3 SV=1	Not Found	Not Found	Peak Found	Not Found	Peak Found	Peak Found	Peak Found	Not Found	4	6
SCO4740; SSPG_RS14670; glmS	O86781	Glutamine--fructose-6-phosphate aminotransferase [isomerizing] OS=Streptomyces coelicolor (strain ATCC BAA-471 / A3(2) / M145) OX=100226 GN=glmS PE=3 SV=3	Peak Found	Peak Found	Peak Found	Peak Found	Peak Found	High	High	High	5	15
SCO2344	Q9KY46	Putative integral membrane transport protein OS=Streptomyces coelicolor (strain ATCC BAA-471 / A3(2) / M145) OX=100226 GN=SCO2344 PE=3 SV=1	Peak Found	Peak Found	Not Found	Peak Found	Not Found	Not Found	High	Not Found	3	5
SCO7540	Q9KYY9	Uncharacterized protein OS=Streptomyces coelicolor (strain ATCC BAA-471 / A3(2) / M145) OX=100226 GN=SCO7540 PE=4 SV=1	Peak Found	Peak Found	Peak Found	Peak Found	Peak Found	Not Found	High	Peak Found	2	6
SCO2661	Q9L260	Putative sugar hydrolase OS=Streptomyces coelicolor (strain ATCC BAA-471 / A3(2) / M145) OX=100226 GN=SCO2661 PE=3 SV=1	Peak Found	Peak Found	Peak Found	Peak Found	Peak Found	Peak Found	High	Peak Found	3	7
SCO5408	Q9L2B2	Uncharacterized protein OS=Streptomyces coelicolor (strain ATCC BAA-471 / A3(2) / M145) OX=100226 GN=SCO5408 PE=4 SV=1	Peak Found	Peak Found	Peak Found	Peak Found	Peak Found	High	High	Not Found	3	11
SCO6170	Q9ZBN9	Putative oxidoreductase subunit OS=Streptomyces coelicolor (strain ATCC BAA-471 / A3(2) / M145) OX=100226 GN=SCO6170 PE=4 SV=1	Not Found	Not Found	Peak Found	Not Found	High	Peak Found	Not Found	Not Found	3	5
SCO2677	Q9L244	Putative ABC transpoter ATP-binding protein OS=Streptomyces coelicolor (strain ATCC BAA-471 / A3(2) / M145) OX=100226 GN=SCO2677 PE=4 SV=1	High	Peak Found	Not Found	Peak Found	Peak Found	Not Found	High	Peak Found	3	5
SCO5309; SSPG_RS11770	Q9XAF8	Non-homologous end joining protein Ku OS=Streptomyces coelicolor (strain ATCC BAA-471 / A3(2) / M145) OX=100226 GN=ku PE=3 SV=1	Not Found	High	Peak Found	High	Peak Found	Not Found	High	High	4	11
SCO2599	Q9L1H8	S1 motif domain-containing protein OS=Streptomyces coelicolor (strain ATCC BAA-471 / A3(2) / M145) OX=100226 GN=SCO2599 PE=4 SV=1	High	Peak Found	High	Peak Found	Peak Found	High	High	High	2	13
SCO3822; SSPG_RS19195	Q9XA56	Uncharacterized protein OS=Streptomyces coelicolor (strain ATCC BAA-471 / A3(2) / M145) OX=100226 GN=SCO3822 PE=4 SV=1	Not Found	Not Found	Not Found	Not Found	Not Found	Peak Found	Not Found	Peak Found	2	8
SCO2100; SSPG_RS27315	Q9S2V6	Putative transcriptional regulator OS=Streptomyces coelicolor (strain ATCC BAA-471 / A3(2) / M145) OX=100226 GN=SCO2100 PE=4 SV=1	Peak Found	Peak Found	Peak Found	Peak Found	Peak Found	High	High	High	4	21
SCO3679	Q9X8W1	PAS domain-containing protein OS=Streptomyces coelicolor (strain ATCC BAA-471 / A3(2) / M145) OX=100226 GN=SCO3679 PE=4 SV=1	Peak Found	Not Found	Not Found	High	Peak Found	High	Peak Found	High	3	8
dapA	O86841	4-hydroxy-tetrahydrodipicolinate synthase 2 OS=Streptomyces coelicolor (strain ATCC BAA-471 / A3(2) / M145) OX=100226 GN=dapA2 PE=3 SV=1	High	High	Peak Found	High	High	High	High	High	3	21
SCO5838	O50512	Putative protease OS=Streptomyces coelicolor (strain ATCC BAA-471 / A3(2) / M145) OX=100226 GN=SCO5838 PE=4 SV=1	High	High	Not Found	High	High	Peak Found	Peak Found	Not Found	3	13
SCO5817	O69994	Putative DNA hydrolase with mutT domain OS=Streptomyces coelicolor (strain ATCC BAA-471 / A3(2) / M145) OX=100226 GN=SCO5817 PE=3 SV=1	Not Found	Not Found	Peak Found	Peak Found	Peak Found	Not Found	High	Peak Found	3	5
SCO6364	O86633	Putative two-component regulator OS=Streptomyces coelicolor (strain ATCC BAA-471 / A3(2) / M145) OX=100226 GN=SCO6364 PE=4 SV=1	Not Found	Not Found	Peak Found	Peak Found	Peak Found	High	High	High	3	11
SCO6670	O88026	Putative glucosidase OS=Streptomyces coelicolor (strain ATCC BAA-471 / A3(2) / M145) OX=100226 GN=SCO6670 PE=3 SV=1	High	Not Found	Peak Found	High	High	High	Peak Found	High	3	19
SCO4594	Q9F2W7	Putative oxidoreductase OS=Streptomyces coelicolor (strain ATCC BAA-471 / A3(2) / M145) OX=100226 GN=SCO4594 PE=4 SV=1	Not Found	Not Found	Not Found	High	Peak Found	Peak Found	Peak Found	High	3	10
SCO4156	Q9KZU5	Putative two-component systen response regulator OS=Streptomyces coelicolor (strain ATCC BAA-471 / A3(2) / M145) OX=100226 GN=SCO4156 PE=4 SV=1	Not Found	Not Found	Not Found	Not Found	Not Found	Not Found	High	Peak Found	2	8
SCO4328; SSPG_RS16790	Q9KXM9	Putative lipoprotein OS=Streptomyces coelicolor (strain ATCC BAA-471 / A3(2) / M145) OX=100226 GN=SCO4328 PE=4 SV=1	Not Found	Not Found	Not Found	Not Found	Not Found	High	Peak Found	Peak Found	4	8
SCO7661	Q9F3M7	Putative secreted protein OS=Streptomyces coelicolor (strain ATCC BAA-471 / A3(2) / M145) OX=100226 GN=SCO7661 PE=4 SV=1	Peak Found	Peak Found	Not Found	Not Found	Not Found	Not Found	High	Peak Found	3	7
SCO4119	Q9KYF1	Putative NADH dehydrogenase OS=Streptomyces coelicolor (strain ATCC BAA-471 / A3(2) / M145) OX=100226 GN=SCO4119 PE=4 SV=1	High	Not Found	Not Found	Not Found	Not Found	Not Found	High	High	3	5
SCO1933	Q9XAC3	Uncharacterized protein OS=Streptomyces coelicolor (strain ATCC BAA-471 / A3(2) / M145) OX=100226 GN=SCO1933 PE=4 SV=1	Peak Found	Peak Found	High	High	Not Found	Peak Found	High	High	2	11
SCO6701	Q9XAM9	Beta-ketoadipyl-CoA thiolase OS=Streptomyces coelicolor (strain ATCC BAA-471 / A3(2) / M145) OX=100226 GN=SCO6701 PE=3 SV=1	Not Found	Not Found	Not Found	High	Not Found	High	Peak Found	Peak Found	3	10
SCO1662; SSPG_RS29550	Q9ADA5	Uncharacterized protein OS=Streptomyces coelicolor (strain ATCC BAA-471 / A3(2) / M145) OX=100226 GN=SCO1662 PE=4 SV=1	Peak Found	Peak Found	Not Found	Peak Found	High	High	High	High	4	16
SCO1349; SSPG_RS31155	Q9K3Y4	Uncharacterized protein OS=Streptomyces coelicolor (strain ATCC BAA-471 / A3(2) / M145) OX=100226 GN=SCO1349 PE=4 SV=1	Not Found	Not Found	Not Found	Not Found	Not Found	Peak Found	High	High	2	4
SCO2670	Q9L251	Putative O-methyltransferase OS=Streptomyces coelicolor (strain ATCC BAA-471 / A3(2) / M145) OX=100226 GN=SCO2670 PE=4 SV=1	Peak Found	Not Found	Not Found	Not Found	Not Found	Not Found	High	Not Found	2	6
SCO1073; SSPG_RS32575	Q9K426	Putative hydrogenase OS=Streptomyces coelicolor (strain ATCC BAA-471 / A3(2) / M145) OX=100226 GN=SCO1073 PE=4 SV=1	Peak Found	Peak Found	Peak Found	Peak Found	Peak Found	High	High	Peak Found	4	9
SCO7081; SSPG_RS03760	Q9KZ51	Putative phospholipase OS=Streptomyces coelicolor (strain ATCC BAA-471 / A3(2) / M145) OX=100226 GN=SCO7081 PE=4 SV=1	Not Found	Not Found	Not Found	Peak Found	Not Found	High	High	High	4	10
SCO7573; SSPG_RS01330	Q9F3A2	Anti-sigma factor antagonist OS=Streptomyces coelicolor (strain ATCC BAA-471 / A3(2) / M145) OX=100226 GN=SCO7573 PE=3 SV=1	High	Peak Found	High	Peak Found	Peak Found	Peak Found	High	Peak Found	4	14
SCO2321; SSPG_RS26200	Q9KXJ9	Putative secreted protein OS=Streptomyces coelicolor (strain ATCC BAA-471 / A3(2) / M145) OX=100226 GN=SCO2321 PE=4 SV=1	Peak Found	High	Peak Found	Peak Found	Peak Found	Peak Found	High	Peak Found	3	5
SCO0887	Q9RD23	Putative TetR-family transcriptional regulator OS=Streptomyces coelicolor (strain ATCC BAA-471 / A3(2) / M145) OX=100226 GN=SCO0887 PE=4 SV=1	Not Found	Peak Found	Not Found	High	High	High	Peak Found	High	3	17
SCO0918	Q9RCZ2	Putative excinuclease ABC subunit A OS=Streptomyces coelicolor (strain ATCC BAA-471 / A3(2) / M145) OX=100226 GN=SCO0918 PE=4 SV=1	Not Found	Not Found	Not Found	Peak Found	Peak Found	Not Found	High	High	2	3
rpsI; SSPG_RS14695	Q53875	30S ribosomal protein S9 OS=Streptomyces coelicolor (strain ATCC BAA-471 / A3(2) / M145) OX=100226 GN=rpsI PE=3 SV=1	High	High	Peak Found	Peak Found	High	Peak Found	Peak Found	Peak Found	3	12
SCO4881; SSPG_RS13940	Q9AK45	Putative polysaccharide biosynthesis related protein OS=Streptomyces coelicolor (strain ATCC BAA-471 / A3(2) / M145) OX=100226 GN=SCO4881 PE=4 SV=1	Peak Found	Peak Found	Not Found	Peak Found	Peak Found	Peak Found	High	Peak Found	2	4
rpmA; SSPG_RS24760	Q9L1I1	50S ribosomal protein L27 OS=Streptomyces coelicolor (strain ATCC BAA-471 / A3(2) / M145) OX=100226 GN=rpmA PE=3 SV=1	High	High	High	High	Peak Found	Peak Found	High	Peak Found	2	15
SCO2897; SSPG_RS23260	Q9KZQ6	Probable secreted penicillin-binding protein OS=Streptomyces coelicolor (strain ATCC BAA-471 / A3(2) / M145) OX=100226 GN=SCO2897 PE=4 SV=1	Not Found	Not Found	Not Found	Not Found	Not Found	Not Found	High	Not Found	3	6
SCO3086	Q9KZ62	Putative lipoprotein OS=Streptomyces coelicolor (strain ATCC BAA-471 / A3(2) / M145) OX=100226 GN=SCO3086 PE=4 SV=1	Not Found	Not Found	Not Found	Peak Found	Not Found	Not Found	Not Found	High	2	5
SCO4559; SSPG_RS15485	Q9XAQ1	Putative electron transfer oxidoreductase OS=Streptomyces coelicolor (strain ATCC BAA-471 / A3(2) / M145) OX=100226 GN=SCO4559 PE=4 SV=1	High	High	Not Found	Peak Found	Peak Found	Peak Found	High	High	3	12
SCO2428	Q9KXY7	Putative phosphate binding protein (Putative secreted protein) OS=Streptomyces coelicolor (strain ATCC BAA-471 / A3(2) / M145) OX=100226 GN=SCO2428 PE=4 SV=1	Peak Found	Peak Found	Not Found	Not Found	Not Found	Not Found	High	Not Found	2	4
ureB; SSPG_RS31745	Q9FCD2	Urease subunit beta OS=Streptomyces coelicolor (strain ATCC BAA-471 / A3(2) / M145) OX=100226 GN=ureB PE=3 SV=1	Not Found	Peak Found	Not Found	High	Peak Found	High	Not Found	High	3	13
SCO3877	Q7AKL1	Putative 6-phosphogluconate dehydrogenase OS=Streptomyces coelicolor (strain ATCC BAA-471 / A3(2) / M145) OX=100226 GN=SCO3877 PE=4 SV=1	Peak Found	Peak Found	Not Found	Not Found	Peak Found	High	Peak Found	High	4	27
SCO2934	Q9S2E9	Endopeptidase La OS=Streptomyces coelicolor (strain ATCC BAA-471 / A3(2) / M145) OX=100226 GN=SCO2934 PE=3 SV=1	Peak Found	Peak Found	Not Found	Not Found	Not Found	Not Found	High	Not Found	2	3
SCO5153	Q9FBK5	Putative integral membrane protein OS=Streptomyces coelicolor (strain ATCC BAA-471 / A3(2) / M145) OX=100226 GN=SCO5153 PE=4 SV=1	Peak Found	High	Not Found	High	Peak Found	Peak Found	High	Not Found	4	13
SCO3367; SSPG_RS20975	Q9X8M4	Putative tetR-family regulator OS=Streptomyces coelicolor (strain ATCC BAA-471 / A3(2) / M145) OX=100226 GN=SCO3367 PE=4 SV=1	Peak Found	High	Not Found	High	High	High	High	High	2	14
SCO6588	O87843	Uncharacterized protein OS=Streptomyces coelicolor (strain ATCC BAA-471 / A3(2) / M145) OX=100226 GN=SCO6588 PE=4 SV=1	Not Found	Not Found	Not Found	Not Found	Not Found	Not Found	High	Not Found	3	7
SCO4566; SSPG_RS15450	Q9XAQ8	NuoE, NADH dehydrogenase subunit OS=Streptomyces coelicolor (strain ATCC BAA-471 / A3(2) / M145) OX=100226 GN=SCO4566 PE=4 SV=1	Peak Found	Peak Found	Not Found	Peak Found	Peak Found	Not Found	High	High	2	4
SCO4103	Q9RKM4	Peptidase OS=Streptomyces coelicolor (strain ATCC BAA-471 / A3(2) / M145) OX=100226 GN=SCO4103 PE=4 SV=1	Peak Found	High	Not Found	Peak Found	Peak Found	Not Found	High	High	4	10
SCO6107; SSPG_RS07550	Q9ADF6	Putative integral membrane protein OS=Streptomyces coelicolor (strain ATCC BAA-471 / A3(2) / M145) OX=100226 GN=SCO6107 PE=4 SV=1	Not Found	Peak Found	Peak Found	Not Found	Peak Found	Not Found	High	Peak Found	3	9
SCO7594; SSPG_RS01220	Q9EWJ0	Putative oxidoreductase OS=Streptomyces coelicolor (strain ATCC BAA-471 / A3(2) / M145) OX=100226 GN=SCO7594 PE=4 SV=1	Not Found	Peak Found	Not Found	Not Found	Not Found	Peak Found	High	High	3	5
SCO0163	Q9RJ02	Uncharacterized protein OS=Streptomyces coelicolor (strain ATCC BAA-471 / A3(2) / M145) OX=100226 GN=SCO0163 PE=4 SV=1	Peak Found	Peak Found	Not Found	High	High	Peak Found	High	Peak Found	3	9
SCO3646	Q9X8R3	Tryptophan 2,3-dioxygenase OS=Streptomyces coelicolor (strain ATCC BAA-471 / A3(2) / M145) OX=100226 GN=kynA PE=3 SV=1	Not Found	Not Found	Not Found	Not Found	Not Found	Peak Found	High	High	3	8
SCO2748	Q9RDH9	Ribokinase OS=Streptomyces coelicolor (strain ATCC BAA-471 / A3(2) / M145) OX=100226 GN=rbsK PE=3 SV=1	Not Found	Not Found	Not Found	Not Found	Not Found	Not Found	High	Peak Found	2	6
SCO5530; SSPG_RS10780	O86512	Putative membrane protein OS=Streptomyces coelicolor (strain ATCC BAA-471 / A3(2) / M145) OX=100226 GN=SCO5530 PE=4 SV=1	High	High	High	Peak Found	Peak Found	Not Found	High	High	3	16
SCO3342	Q9X8G6	Putative glycine-rich secreted protein OS=Streptomyces coelicolor (strain ATCC BAA-471 / A3(2) / M145) OX=100226 GN=SCO3342 PE=4 SV=1	Not Found	Not Found	Not Found	Not Found	Not Found	Not Found	Peak Found	Not Found	2	6
SCO5420	Q9L2A2	Cholesterol esterase OS=Streptomyces coelicolor (strain ATCC BAA-471 / A3(2) / M145) OX=100226 GN=SCO5420 PE=4 SV=1	Not Found	Peak Found	Not Found	Not Found	Not Found	Peak Found	High	Not Found	2	4
SCO2259	Q9RKR9	Putative multi-domain regulatory protein OS=Streptomyces coelicolor (strain ATCC BAA-471 / A3(2) / M145) OX=100226 GN=SCO2259 PE=4 SV=1	Peak Found	Peak Found	Not Found	Peak Found	Peak Found	High	High	High	3	8
SCO2190	Q9S2P6	Uncharacterized protein OS=Streptomyces coelicolor (strain ATCC BAA-471 / A3(2) / M145) OX=100226 GN=SCO2190 PE=4 SV=1	High	Peak Found	Peak Found	Peak Found	Not Found	Not Found	High	Not Found	2	5
SCO4489	Q9KYP4	Putative membrane protein OS=Streptomyces coelicolor (strain ATCC BAA-471 / A3(2) / M145) OX=100226 GN=SCO4489 PE=4 SV=1	Peak Found	Peak Found	Peak Found	Peak Found	Peak Found	Not Found	High	Not Found	2	6
SCO1197	Q9RJX3	Putative acyl-CoA dehydrogenase OS=Streptomyces coelicolor (strain ATCC BAA-471 / A3(2) / M145) OX=100226 GN=SCO1197 PE=4 SV=1	Peak Found	High	Not Found	High	High	High	Peak Found	High	3	20
SCO7143	Q9FBU8	Putative transcriptional regulator OS=Streptomyces coelicolor (strain ATCC BAA-471 / A3(2) / M145) OX=100226 GN=SCO7143 PE=4 SV=1	Not Found	Not Found	Not Found	Not Found	Not Found	Not Found	High	High	2	7
SCO3704	Q9X8Y6	Putative substrate-binding transport protein OS=Streptomyces coelicolor (strain ATCC BAA-471 / A3(2) / M145) OX=100226 GN=SCO3704 PE=4 SV=1	Not Found	Not Found	Not Found	Not Found	Not Found	Not Found	Not Found	Not Found	2	4
SCO3677; SSPG_RS19940	Q9X8V9	Putative purine phosphoribosyltransferase OS=Streptomyces coelicolor (strain ATCC BAA-471 / A3(2) / M145) OX=100226 GN=SCO3677 PE=4 SV=1	Peak Found	Peak Found	Peak Found	Peak Found	Peak Found	High	High	High	3	12
SCO1725; SSPG_RS29230	Q9S2A5	Lipase 1 OS=Streptomyces coelicolor (strain ATCC BAA-471 / A3(2) / M145) OX=100226 GN=SCO1725 PE=1 SV=1	Not Found	Not Found	Not Found	Not Found	Peak Found	High	Not Found	High	3	10
rplX; SSPG_RS14805	Q9L0C9	50S ribosomal protein L24 OS=Streptomyces coelicolor (strain ATCC BAA-471 / A3(2) / M145) OX=100226 GN=rplX PE=3 SV=1	Not Found	High	High	Not Found	High	Not Found	Not Found	High	3	13
SCO2774	Q9L079	Acyl-CoA dehydrogenase OS=Streptomyces coelicolor (strain ATCC BAA-471 / A3(2) / M145) OX=100226 GN=SCO2774 PE=3 SV=1	Not Found	Not Found	Not Found	Not Found	Not Found	High	Peak Found	High	2	8
SCO1415; SSPG_RS30805	Q9RKX4	Putative membrane protein OS=Streptomyces coelicolor (strain ATCC BAA-471 / A3(2) / M145) OX=100226 GN=SCO1415 PE=4 SV=1	Peak Found	Peak Found	High	High	High	High	High	High	2	14
SCO7201; SSPG_RS03175	Q9K446	Putative transcriptional regulator OS=Streptomyces coelicolor (strain ATCC BAA-471 / A3(2) / M145) OX=100226 GN=SCO7201 PE=4 SV=1	Peak Found	Peak Found	Peak Found	Peak Found	Peak Found	Peak Found	High	High	2	9
SCO1529	Q9L280	Putative membrane protein OS=Streptomyces coelicolor (strain ATCC BAA-471 / A3(2) / M145) OX=100226 GN=SCO1529 PE=4 SV=1	Peak Found	High	Peak Found	Peak Found	Peak Found	Not Found	High	High	4	8
uvrA	Q9Z507	UvrABC system protein A OS=Streptomyces coelicolor (strain ATCC BAA-471 / A3(2) / M145) OX=100226 GN=uvrA PE=3 SV=1	Peak Found	Not Found	Not Found	High	High	High	High	Peak Found	2	15
SCO4962	Q9EWG3	Putative amino acid deaminase OS=Streptomyces coelicolor (strain ATCC BAA-471 / A3(2) / M145) OX=100226 GN=SCO4962 PE=4 SV=1	Not Found	Not Found	Not Found	Not Found	Not Found	Not Found	High	Not Found	2	4
SCO3293; SSPG_RS21355	Q9X885	Putative small integral membrane protein OS=Streptomyces coelicolor (strain ATCC BAA-471 / A3(2) / M145) OX=100226 GN=SCO3293 PE=4 SV=1	Not Found	Peak Found	Not Found	Peak Found	Peak Found	Peak Found	High	Peak Found	3	6
SCO5136	Q9F334	Putative aminotransferase OS=Streptomyces coelicolor (strain ATCC BAA-471 / A3(2) / M145) OX=100226 GN=SCO5136 PE=4 SV=1	Not Found	Not Found	Not Found	Not Found	Not Found	Not Found	High	Not Found	3	7
SCO4164; SSPG_RS17600	Q8CJU5	Sulfurtransferase OS=Streptomyces coelicolor (strain ATCC BAA-471 / A3(2) / M145) OX=100226 GN=SCO4164 PE=4 SV=1	Peak Found	Peak Found	Peak Found	Peak Found	Peak Found	High	High	Peak Found	3	10
SCO6444	Q9ZBG9	Putative gamma-glutamyl transferase OS=Streptomyces coelicolor (strain ATCC BAA-471 / A3(2) / M145) OX=100226 GN=SCO6444 PE=4 SV=1	Peak Found	Peak Found	Not Found	Peak Found	High	Not Found	Peak Found	Peak Found	3	5
SCO0782	Q9EWS0	Putative ribose-phosphate pyrophosphokinase OS=Streptomyces coelicolor (strain ATCC BAA-471 / A3(2) / M145) OX=100226 GN=SCO0782 PE=3 SV=1	Peak Found	Peak Found	Not Found	Peak Found	High	High	High	Peak Found	4	15
SCO1766; SSPG_RS29020	Q9S234	Putative glycohydrolase OS=Streptomyces coelicolor (strain ATCC BAA-471 / A3(2) / M145) OX=100226 GN=SCO1766 PE=4 SV=1	High	Not Found	Peak Found	High	High	Peak Found	High	Peak Found	2	12
SCO3015; SSPG_RS22670	Q9KYW6	Putative integral membrane protein OS=Streptomyces coelicolor (strain ATCC BAA-471 / A3(2) / M145) OX=100226 GN=SCO3015 PE=4 SV=1	Peak Found	Peak Found	High	High	High	Peak Found	High	Not Found	2	14
SCO4789; SSPG_RS14415	Q9L0G8	Putative integral membrane protein OS=Streptomyces coelicolor (strain ATCC BAA-471 / A3(2) / M145) OX=100226 GN=SCO4789 PE=4 SV=1	Peak Found	Peak Found	High	Peak Found	Peak Found	Peak Found	High	Not Found	3	13
SCO3535	Q9X8B1	Uncharacterized protein OS=Streptomyces coelicolor (strain ATCC BAA-471 / A3(2) / M145) OX=100226 GN=SCO3535 PE=4 SV=1	Not Found	Not Found	Not Found	Not Found	Not Found	Not Found	High	High	2	6
SCO4742	O86783	Multifunctional fusion protein OS=Streptomyces coelicolor (strain ATCC BAA-471 / A3(2) / M145) OX=100226 GN=nnrE PE=3 SV=1	Peak Found	Not Found	Not Found	Not Found	Not Found	Not Found	High	Not Found	3	5
SCO7415	Q9L144	Putative racemase OS=Streptomyces coelicolor (strain ATCC BAA-471 / A3(2) / M145) OX=100226 GN=SCO7415 PE=3 SV=1	Not Found	Peak Found	High	Peak Found	Not Found	Peak Found	High	Peak Found	4	6
SCO6236	Q8CJI5	Putative DNA-binding protein OS=Streptomyces coelicolor (strain ATCC BAA-471 / A3(2) / M145) OX=100226 GN=SCO6236 PE=4 SV=1	Not Found	Not Found	Not Found	Not Found	Not Found	Not Found	High	High	2	3
SCO2216	Q9KZ21	Putative two-component system response regulator OS=Streptomyces coelicolor (strain ATCC BAA-471 / A3(2) / M145) OX=100226 GN=SCO2216 PE=4 SV=1	High	Peak Found	Not Found	Not Found	Not Found	Not Found	High	Peak Found	2	6
SCO1199; SSPG_RS31925	Q9RJX1	Putative oxidoreductase OS=Streptomyces coelicolor (strain ATCC BAA-471 / A3(2) / M145) OX=100226 GN=SCO1199 PE=4 SV=1	Peak Found	Peak Found	Peak Found	Peak Found	Peak Found	Peak Found	High	Peak Found	3	6
SCO2094; SSPG_RS27340	Q9S2W2	Putative regulatory protein OS=Streptomyces coelicolor (strain ATCC BAA-471 / A3(2) / M145) OX=100226 GN=SCO2094 PE=4 SV=1	Not Found	Peak Found	Not Found	Not Found	Not Found	Not Found	High	Peak Found	2	3
SCO6649	O86695	Uncharacterized protein OS=Streptomyces coelicolor (strain ATCC BAA-471 / A3(2) / M145) OX=100226 GN=SCO6649 PE=4 SV=1	Not Found	Not Found	Not Found	Peak Found	Peak Found	High	Not Found	Peak Found	2	4
SCO6004; SSPG_RS08065	Q8CJP8	Putative secreted ATP/GTP binding protein OS=Streptomyces coelicolor (strain ATCC BAA-471 / A3(2) / M145) OX=100226 GN=SCO6004 PE=4 SV=1	Peak Found	Peak Found	Peak Found	Peak Found	Not Found	Not Found	High	Not Found	3	5
SCO3398; SSPG_RS20815; folP	Q9X8H8	Dihydropteroate synthase OS=Streptomyces coelicolor (strain ATCC BAA-471 / A3(2) / M145) OX=100226 GN=SCO3398 PE=3 SV=1	Not Found	Not Found	Not Found	Not Found	Not Found	Not Found	High	High	2	6
rpsL; SGR_RS14060	P0A4A3	30S ribosomal protein S12 OS=Streptomyces coelicolor (strain ATCC BAA-471 / A3(2) / M145) OX=100226 GN=rpsL PE=1 SV=1	High	Peak Found	Peak Found	Peak Found	Peak Found	Peak Found	High	Peak Found	3	12
SCO3690; SSPG_RS19880	Q9X8X2	Putative hydrolase OS=Streptomyces coelicolor (strain ATCC BAA-471 / A3(2) / M145) OX=100226 GN=SCO3690 PE=4 SV=1	Not Found	High	Peak Found	Peak Found	Peak Found	Not Found	High	High	2	6
SCO1834; SSPG_RS28665	Q9RJ34	Uncharacterized protein OS=Streptomyces coelicolor (strain ATCC BAA-471 / A3(2) / M145) OX=100226 GN=SCO1834 PE=4 SV=1	Peak Found	Peak Found	Not Found	Peak Found	Not Found	Not Found	High	Not Found	2	6
SCO2286	Q9RKP2	Putative alkaline phosphatase OS=Streptomyces coelicolor (strain ATCC BAA-471 / A3(2) / M145) OX=100226 GN=SCO2286 PE=4 SV=1	Peak Found	High	Not Found	Peak Found	Not Found	Not Found	High	Peak Found	2	5
SCO7277; SSPG_RS02800	Q9X7S3	Putative regulator protein OS=Streptomyces coelicolor (strain ATCC BAA-471 / A3(2) / M145) OX=100226 GN=SCO7277 PE=4 SV=1	Not Found	Not Found	Not Found	Not Found	Not Found	Not Found	High	High	2	6
SCO5275	Q9F3J0	Putative ATP/GTP binding protein OS=Streptomyces coelicolor (strain ATCC BAA-471 / A3(2) / M145) OX=100226 GN=SCO5275 PE=4 SV=1	Not Found	Not Found	Not Found	Not Found	Not Found	Not Found	High	High	3	5
SCO7293; SSPG_RS02715	Q9K4M1	Uncharacterized protein OS=Streptomyces coelicolor (strain ATCC BAA-471 / A3(2) / M145) OX=100226 GN=SCO7293 PE=4 SV=1	High	Peak Found	High	Not Found	Peak Found	Peak Found	High	High	2	10
SCO7387	Q9L188	Uncharacterized protein OS=Streptomyces coelicolor (strain ATCC BAA-471 / A3(2) / M145) OX=100226 GN=SCO7387 PE=4 SV=1	Not Found	Not Found	Not Found	Not Found	Not Found	Peak Found	High	High	2	10
SCO4710; SSPG_RS14820	Q9L0D2	50S ribosomal protein L29 OS=Streptomyces coelicolor (strain ATCC BAA-471 / A3(2) / M145) OX=100226 GN=rpmC PE=3 SV=1	Peak Found	High	Peak Found	Peak Found	High	High	Peak Found	High	3	19
SCO3421; SSPG_RS20700	Q9X8K0	HTH cro/C1-type domain-containing protein OS=Streptomyces coelicolor (strain ATCC BAA-471 / A3(2) / M145) OX=100226 GN=SCO3421 PE=4 SV=1	Not Found	Not Found	Not Found	Not Found	Not Found	Not Found	Not Found	High	2	6
SCO1798; SSPG_RS28850	Q9X9Z4	Putative ABC transporter ATP-binding subunit OS=Streptomyces coelicolor (strain ATCC BAA-471 / A3(2) / M145) OX=100226 GN=SCO1798 PE=4 SV=1	Peak Found	Peak Found	Not Found	Peak Found	Not Found	Peak Found	High	Peak Found	3	5
argC; SSPG_RS29945	P54895	N-acetyl-gamma-glutamyl-phosphate reductase OS=Streptomyces coelicolor (strain ATCC BAA-471 / A3(2) / M145) OX=100226 GN=argC PE=3 SV=2	Not Found	Not Found	Not Found	Peak Found	High	Peak Found	Not Found	Not Found	2	4
SCO4057; SSPG_RS18150	Q9AK60	Putative transport integral membrane protein OS=Streptomyces coelicolor (strain ATCC BAA-471 / A3(2) / M145) OX=100226 GN=SCO4057 PE=3 SV=1	High	Not Found	High	Not Found	Not Found	Not Found	High	Not Found	2	13
SCO1230	Q9FCD7	Tripeptidyl aminopeptidase OS=Streptomyces coelicolor (strain ATCC BAA-471 / A3(2) / M145) OX=100226 GN=tap PE=3 SV=1	Not Found	Not Found	Peak Found	Not Found	Not Found	Not Found	High	Not Found	2	4
SCO1212; SSPG_RS31860	Q9FCA1	Putative ligase OS=Streptomyces coelicolor (strain ATCC BAA-471 / A3(2) / M145) OX=100226 GN=SCO1212 PE=4 SV=1	Not Found	Not Found	Not Found	Peak Found	Not Found	Peak Found	High	Not Found	2	8
SCO2123	Q9S2M1	Putative esterase/lipase OS=Streptomyces coelicolor (strain ATCC BAA-471 / A3(2) / M145) OX=100226 GN=SCO2123 PE=4 SV=1	Peak Found	Not Found	Not Found	Not Found	Peak Found	Peak Found	High	Peak Found	2	5
SCO2017	Q9S2I6	Putative amino acid decarboxylase OS=Streptomyces coelicolor (strain ATCC BAA-471 / A3(2) / M145) OX=100226 GN=SCO2017 PE=3 SV=1	Not Found	Not Found	Not Found	Not Found	Not Found	High	Not Found	High	2	10
SCO3290; SSPG_RS21370	Q9X882	TIR-like domain-containing protein OS=Streptomyces coelicolor (strain ATCC BAA-471 / A3(2) / M145) OX=100226 GN=SCO3290 PE=4 SV=1	High	Not Found	Not Found	Not Found	Not Found	Peak Found	High	Not Found	2	5
SCO7733	Q9AJZ5	Putative transcriptional regulatory protein OS=Streptomyces coelicolor (strain ATCC BAA-471 / A3(2) / M145) OX=100226 GN=SCO7733 PE=4 SV=1	Not Found	Not Found	Not Found	Not Found	Not Found	Not Found	Peak Found	High	2	3
SCO0833	Q9XA92	Uncharacterized protein OS=Streptomyces coelicolor (strain ATCC BAA-471 / A3(2) / M145) OX=100226 GN=SCO0833 PE=4 SV=1	Peak Found	Peak Found	Not Found	Peak Found	Not Found	High	High	High	2	9
SCO3323; SSPG_RS21210	Q9WX11	Putative RNA polymerase sigma factor OS=Streptomyces coelicolor (strain ATCC BAA-471 / A3(2) / M145) OX=100226 GN=SCO3323 PE=3 SV=1	Peak Found	Not Found	Peak Found	Peak Found	Peak Found	High	Peak Found	High	2	7
SCO3377; SSPG_RS20925	Q9X8N3	Uncharacterized protein OS=Streptomyces coelicolor (strain ATCC BAA-471 / A3(2) / M145) OX=100226 GN=SCO3377 PE=4 SV=1	Peak Found	Not Found	Not Found	Peak Found	Peak Found	High	Peak Found	High	3	8
SCO4812; SSPG_RS14290	Q9KY52	Putative integral membrane protein OS=Streptomyces coelicolor (strain ATCC BAA-471 / A3(2) / M145) OX=100226 GN=SCO4812 PE=4 SV=1	Not Found	Not Found	Not Found	High	High	Not Found	High	Not Found	2	9
SCO1646	Q7AKQ4	Prokaryotic ubiquitin-like protein Pup OS=Streptomyces coelicolor (strain ATCC BAA-471 / A3(2) / M145) OX=100226 GN=pup PE=3 SV=1	Peak Found	High	High	High	High	High	High	High	2	17
SCO2431; SSPG_RS25625	Q9L0B5	Alpha-L-arabinofuranosidase OS=Streptomyces coelicolor (strain ATCC BAA-471 / A3(2) / M145) OX=100226 GN=SCO2431 PE=4 SV=1	Peak Found	Not Found	Not Found	Peak Found	Peak Found	Peak Found	Peak Found	High	2	4
SCO5493	Q9Z586	Meth_synt_2 domain-containing protein OS=Streptomyces coelicolor (strain ATCC BAA-471 / A3(2) / M145) OX=100226 GN=SCO5493 PE=3 SV=1	High	Not Found	Not Found	Peak Found	Not Found	Peak Found	High	High	2	7
SCO7173	Q8CJK8	Putative transcriptional regulator OS=Streptomyces coelicolor (strain ATCC BAA-471 / A3(2) / M145) OX=100226 GN=SCO7173 PE=4 SV=1	Not Found	Peak Found	Not Found	Peak Found	Peak Found	High	Peak Found	High	2	6
SCO4574; SSPG_RS15410	Q9XAR6	NuoM, NADH dehydrogenase subunit OS=Streptomyces coelicolor (strain ATCC BAA-471 / A3(2) / M145) OX=100226 GN=SCO4574 PE=4 SV=1	High	High	High	Peak Found	Peak Found	Not Found	High	Not Found	2	12
dcd; SSPG_RS19935	Q9X8W0	dCTP deaminase, dUMP-forming OS=Streptomyces coelicolor (strain ATCC BAA-471 / A3(2) / M145) OX=100226 GN=dcd PE=3 SV=1	Peak Found	High	Not Found	Peak Found	Peak Found	Peak Found	Peak Found	Not Found	2	4
SCO2917	Q9S2G4	Nicotinate phosphoribosyltransferase OS=Streptomyces coelicolor (strain ATCC BAA-471 / A3(2) / M145) OX=100226 GN=SCO2917 PE=3 SV=1	Peak Found	Peak Found	Peak Found	Peak Found	Not Found	Peak Found	High	Peak Found	2	7
SCO6515	Q9ZBZ8	Putative protease OS=Streptomyces coelicolor (strain ATCC BAA-471 / A3(2) / M145) OX=100226 GN=SCO6515 PE=4 SV=1	Peak Found	Peak Found	Peak Found	Peak Found	Peak Found	Peak Found	High	High	2	4
SCO3883	O54569	Membrane protein insertase YidC OS=Streptomyces coelicolor (strain ATCC BAA-471 / A3(2) / M145) OX=100226 GN=yidC PE=3 SV=1	Peak Found	High	Peak Found	Peak Found	Peak Found	Peak Found	High	Peak Found	2	9
SCO0366	Q9RJU4	Uncharacterized protein OS=Streptomyces coelicolor (strain ATCC BAA-471 / A3(2) / M145) OX=100226 GN=SCO0366 PE=4 SV=1	Not Found	Peak Found	Not Found	Peak Found	Not Found	High	Not Found	High	3	7
SCO4393; SSPG_RS16500	Q9K3V1	UPF0309 protein SCO4393 OS=Streptomyces coelicolor (strain ATCC BAA-471 / A3(2) / M145) OX=100226 GN=SCO4393 PE=3 SV=1	Not Found	Not Found	Not Found	Not Found	Not Found	Not Found	High	Not Found	2	4
SCO2050; SSPG_RS27565	P16250	Phosphoribosyl isomerase A OS=Streptomyces coelicolor (strain ATCC BAA-471 / A3(2) / M145) OX=100226 GN=priA PE=1 SV=1	High	Peak Found	Peak Found	Peak Found	High	Not Found	High	Peak Found	2	10
SCO6522	O86704	Aminotran_1_2 domain-containing protein OS=Streptomyces coelicolor (strain ATCC BAA-471 / A3(2) / M145) OX=100226 GN=SCO6522 PE=4 SV=1	High	Peak Found	Not Found	High	High	High	High	High	2	10
SCO0937; SSPG_RS33375	Q9RCX3	Usp domain-containing protein OS=Streptomyces coelicolor (strain ATCC BAA-471 / A3(2) / M145) OX=100226 GN=SCO0937 PE=4 SV=1	Peak Found	Peak Found	Peak Found	Peak Found	Peak Found	Peak Found	High	Peak Found	2	6
SCO4600	Q9F2W1	NADH-quinone oxidoreductase subunit B 2 OS=Streptomyces coelicolor (strain ATCC BAA-471 / A3(2) / M145) OX=100226 GN=nuoB2 PE=3 SV=1	Peak Found	High	Peak Found	High	High	Peak Found	High	Peak Found	3	11
SCO5147; SSPG_RS12610	Q9FBL1	Putative ECF-subfamily sigma factor OS=Streptomyces coelicolor (strain ATCC BAA-471 / A3(2) / M145) OX=100226 GN=SCO5147 PE=3 SV=1	Peak Found	Not Found	Not Found	Peak Found	Not Found	High	Peak Found	High	2	8
SCO0425; SSPG_RS35955	Q9RL61	Uncharacterized protein OS=Streptomyces coelicolor (strain ATCC BAA-471 / A3(2) / M145) OX=100226 GN=SCO0425 PE=4 SV=1	Not Found	High	Not Found	High	Peak Found	Peak Found	Not Found	High	3	11
SCO6148	Q9ZBU0	Uncharacterized protein OS=Streptomyces coelicolor (strain ATCC BAA-471 / A3(2) / M145) OX=100226 GN=SCO6148 PE=4 SV=1	Not Found	Not Found	Peak Found	Peak Found	Peak Found	Not Found	High	High	4	5
SCO0208	Q9RI40	Pyruvate, phosphate dikinase OS=Streptomyces coelicolor (strain ATCC BAA-471 / A3(2) / M145) OX=100226 GN=SCO0208 PE=3 SV=1	Peak Found	Not Found	Not Found	Peak Found	Not Found	Peak Found	Not Found	High	2	7
SCO6468; SSPG_RS06020	Q9ZBK6	Phosphatidylserine decarboxylase proenzyme OS=Streptomyces coelicolor (strain ATCC BAA-471 / A3(2) / M145) OX=100226 GN=psd PE=3 SV=1	Not Found	Not Found	Not Found	Not Found	Not Found	Not Found	High	Not Found	2	4
SCO3093; SSPG_RS22255	Q9F2Q6	Putative hydrolase OS=Streptomyces coelicolor (strain ATCC BAA-471 / A3(2) / M145) OX=100226 GN=SCO3093 PE=4 SV=1	Peak Found	Peak Found	Not Found	Peak Found	Peak Found	Peak Found	High	Peak Found	2	3
SCO4857	Q9KZ89	Putative succinate dehydrogenase membrane subunit OS=Streptomyces coelicolor (strain ATCC BAA-471 / A3(2) / M145) OX=100226 GN=SCO4857 PE=4 SV=1	Peak Found	High	High	High	High	Peak Found	High	Peak Found	2	24
SCO5134	Q9F336	N-acetyltransferase domain-containing protein OS=Streptomyces coelicolor (strain ATCC BAA-471 / A3(2) / M145) OX=100226 GN=SCO5134 PE=4 SV=1	Not Found	Not Found	Not Found	Not Found	Not Found	Not Found	High	Not Found	2	3
SCO6488; SSPG_RS05920	Q9ZBI6	Putative acyl-peptide hydrolase OS=Streptomyces coelicolor (strain ATCC BAA-471 / A3(2) / M145) OX=100226 GN=SCO6488 PE=4 SV=1	Not Found	Not Found	Not Found	Not Found	Not Found	Not Found	High	High	2	3
SCO3041; SSPG_RS22520	Q9KZK4	AMP-binding domain-containing protein OS=Streptomyces coelicolor (strain ATCC BAA-471 / A3(2) / M145) OX=100226 GN=SCO3041 PE=4 SV=1	Not Found	Not Found	Not Found	Not Found	Peak Found	High	High	Not Found	3	8
xseA	Q9FBM3	Exodeoxyribonuclease 7 large subunit OS=Streptomyces coelicolor (strain ATCC BAA-471 / A3(2) / M145) OX=100226 GN=xseA PE=3 SV=1	Not Found	Not Found	Not Found	Not Found	Not Found	Not Found	High	Not Found	2	3
SCO4009	Q9ADP6	Putative bifunctional protein (Histidine kinase and regulator) OS=Streptomyces coelicolor (strain ATCC BAA-471 / A3(2) / M145) OX=100226 GN=SCO4009 PE=4 SV=1	Not Found	Not Found	Not Found	Not Found	Not Found	High	Not Found	High	2	6
SCO2049; SSPG_RS27570	P16251	Uncharacterized protein SCO2049 OS=Streptomyces coelicolor (strain ATCC BAA-471 / A3(2) / M145) OX=100226 GN=SCO2049 PE=4 SV=2	Peak Found	Peak Found	Not Found	Not Found	Not Found	Not Found	High	High	2	6
SCO7541; SSPG_RS01490	Q9KYY8	PAS domain-containing protein OS=Streptomyces coelicolor (strain ATCC BAA-471 / A3(2) / M145) OX=100226 GN=SCO7541 PE=4 SV=1	Not Found	Not Found	Not Found	Not Found	Not Found	Not Found	High	High	2	4
SCO6279	Q93S10	Putative diaminobutyrate-pyruvate aminotransferase OS=Streptomyces coelicolor (strain ATCC BAA-471 / A3(2) / M145) OX=100226 GN=SCO6279 PE=3 SV=1	Not Found	Not Found	Not Found	Peak Found	High	Not Found	Not Found	Not Found	3	6
SCO5024; SSPG_RS13235	Q9KY78	Putative oxidoreductase OS=Streptomyces coelicolor (strain ATCC BAA-471 / A3(2) / M145) OX=100226 GN=SCO5024 PE=4 SV=1	Peak Found	Peak Found	Not Found	Peak Found	Peak Found	Peak Found	Peak Found	High	2	5
SCO6981	Q9KZH1	Probable ABC transport protein, ATP-binding component OS=Streptomyces coelicolor (strain ATCC BAA-471 / A3(2) / M145) OX=100226 GN=SCO6981 PE=4 SV=1	High	High	Peak Found	High	Peak Found	High	High	High	2	16
SCO0204	Q9RI42	Putative luxR family two-component response regulator OS=Streptomyces coelicolor (strain ATCC BAA-471 / A3(2) / M145) OX=100226 GN=SCO0204 PE=4 SV=1	Peak Found	Peak Found	Peak Found	Not Found	Peak Found	High	Peak Found	High	3	4
SCO0803	Q9RD74	Putative RNA polymerase sigma factor OS=Streptomyces coelicolor (strain ATCC BAA-471 / A3(2) / M145) OX=100226 GN=SCO0803 PE=3 SV=1	Not Found	Not Found	Not Found	Not Found	Not Found	Not Found	High	High	2	6
SCO4768; bldM; SGR_RS13625	Q7AKI8	Putative two-component regulator OS=Streptomyces coelicolor (strain ATCC BAA-471 / A3(2) / M145) OX=100226 GN=SCO4768 PE=4 SV=1	Peak Found	Peak Found	High	Peak Found	Peak Found	Peak Found	Peak Found	Peak Found	2	3
SCO7493	Q93JA3	Uncharacterized protein OS=Streptomyces coelicolor (strain ATCC BAA-471 / A3(2) / M145) OX=100226 GN=SCO7493 PE=4 SV=1	Not Found	Not Found	Not Found	Peak Found	High	Not Found	Not Found	Not Found	2	2
SCO1569	Q9L1B2	Putative oxidoreductase OS=Streptomyces coelicolor (strain ATCC BAA-471 / A3(2) / M145) OX=100226 GN=SCO1569 PE=4 SV=1	Peak Found	Peak Found	Peak Found	Peak Found	Peak Found	High	High	High	2	14
SCO2987	Q9L048	Putative regulatory protein OS=Streptomyces coelicolor (strain ATCC BAA-471 / A3(2) / M145) OX=100226 GN=SCO2987 PE=4 SV=1	Not Found	Not Found	Not Found	High	High	High	Not Found	High	2	12
trpA; SSPG_RS27635	O68816	Tryptophan synthase alpha chain OS=Streptomyces coelicolor (strain ATCC BAA-471 / A3(2) / M145) OX=100226 GN=trpA PE=3 SV=1	Peak Found	Peak Found	Peak Found	Peak Found	Peak Found	Peak Found	High	Not Found	2	3
rpsS; SSPG_RS14840	Q9L0D6	30S ribosomal protein S19 OS=Streptomyces coelicolor (strain ATCC BAA-471 / A3(2) / M145) OX=100226 GN=rpsS PE=3 SV=1	Not Found	Peak Found	Not Found	Not Found	Peak Found	Not Found	Peak Found	Not Found	3	5
SCO3307	Q9WX26	Uncharacterized protein OS=Streptomyces coelicolor (strain ATCC BAA-471 / A3(2) / M145) OX=100226 GN=SCO3307 PE=4 SV=1	Peak Found	Not Found	Not Found	Peak Found	Peak Found	High	High	High	2	6
SCO6906	Q9KYC4	PIN_12 domain-containing protein OS=Streptomyces coelicolor (strain ATCC BAA-471 / A3(2) / M145) OX=100226 GN=SCO6906 PE=4 SV=1	Not Found	Not Found	Not Found	Not Found	Not Found	Not Found	High	Not Found	2	3
SCO3358; SSPG_RS21025	Q9ZEP4	Transcriptional regulatory protein CseB OS=Streptomyces coelicolor (strain ATCC BAA-471 / A3(2) / M145) OX=100226 GN=cseB PE=1 SV=1	High	Not Found	Not Found	Peak Found	Peak Found	High	High	Peak Found	2	6
SCO1514	P52561	Adenine phosphoribosyltransferase OS=Streptomyces coelicolor (strain ATCC BAA-471 / A3(2) / M145) OX=100226 GN=apt PE=3 SV=1	Not Found	Not Found	Peak Found	Not Found	Not Found	High	High	High	3	9
SCO1090	Q9K3Q8	Putative phosphodiesterase OS=Streptomyces coelicolor (strain ATCC BAA-471 / A3(2) / M145) OX=100226 GN=SCO1090 PE=4 SV=1	High	Not Found	Not Found	Peak Found	High	Peak Found	High	Not Found	2	6
rplW; SSPG_RS14850	Q9L0D8	50S ribosomal protein L23 OS=Streptomyces coelicolor (strain ATCC BAA-471 / A3(2) / M145) OX=100226 GN=rplW PE=3 SV=1	Peak Found	High	Peak Found	Peak Found	Peak Found	Peak Found	Peak Found	Peak Found	3	7
SCO4470; SSPG_RS15955	Q9F2R9	Putative phosphoglycerate mutase OS=Streptomyces coelicolor (strain ATCC BAA-471 / A3(2) / M145) OX=100226 GN=SCO4470 PE=4 SV=1	Peak Found	Peak Found	Peak Found	Peak Found	Peak Found	Peak Found	High	Peak Found	2	8
SCO1790; SSPG_RS28895	Q9S210	Uncharacterized protein OS=Streptomyces coelicolor (strain ATCC BAA-471 / A3(2) / M145) OX=100226 GN=SCO1790 PE=4 SV=1	Peak Found	Not Found	Not Found	Peak Found	Peak Found	Not Found	High	High	2	4
SCO7374	Q8CJK2	Putative oxidoreductase OS=Streptomyces coelicolor (strain ATCC BAA-471 / A3(2) / M145) OX=100226 GN=SCO7374 PE=3 SV=1	Peak Found	High	Peak Found	High	High	Peak Found	Peak Found	Peak Found	2	5
SCO3381; SSPG_RS20900	Q9X8N7	Nicotinate-nucleotide pyrophophorylase OS=Streptomyces coelicolor (strain ATCC BAA-471 / A3(2) / M145) OX=100226 GN=SCO3381 PE=3 SV=1	Not Found	Not Found	Not Found	Peak Found	Peak Found	Peak Found	High	High	2	8
SCO7214	Q9K471	Possible integral membrane protein OS=Streptomyces coelicolor (strain ATCC BAA-471 / A3(2) / M145) OX=100226 GN=SCO7214 PE=4 SV=1	Peak Found	Not Found	Not Found	Not Found	Not Found	Peak Found	High	Not Found	2	3
tpiA; SSPG_RS28100	Q9Z520	Triosephosphate isomerase OS=Streptomyces coelicolor (strain ATCC BAA-471 / A3(2) / M145) OX=100226 GN=tpiA PE=1 SV=1	Peak Found	Not Found	Not Found	Not Found	Peak Found	Not Found	High	High	2	2
SCO5766; SSPG_RS09705	O50484	Uncharacterized protein OS=Streptomyces coelicolor (strain ATCC BAA-471 / A3(2) / M145) OX=100226 GN=SCO5766 PE=4 SV=1	Not Found	Not Found	Not Found	Not Found	Not Found	High	Peak Found	High	2	8
SCO5788	O69964	Uncharacterized protein OS=Streptomyces coelicolor (strain ATCC BAA-471 / A3(2) / M145) OX=100226 GN=SCO5788 PE=4 SV=1	Not Found	Peak Found	Not Found	Not Found	Peak Found	Not Found	High	Peak Found	2	4
SCO1838	Q9RJ30	Putative enoyl-CoA hydratase/isomerase OS=Streptomyces coelicolor (strain ATCC BAA-471 / A3(2) / M145) OX=100226 GN=SCO1838 PE=3 SV=1	Peak Found	Not Found	Not Found	Not Found	Not Found	Not Found	High	Peak Found	3	5
SCO3558; SSPG_RS20520	Q9X923	Putative morphological differentiation-associated protein OS=Streptomyces coelicolor (strain ATCC BAA-471 / A3(2) / M145) OX=100226 GN=SCO3558 PE=4 SV=1	Peak Found	Peak Found	Peak Found	Peak Found	Peak Found	High	High	High	3	11
nadE	Q9RJM5	NH(3)-dependent NAD(+) synthetase OS=Streptomyces coelicolor (strain ATCC BAA-471 / A3(2) / M145) OX=100226 GN=nadE PE=3 SV=1	Not Found	Not Found	Peak Found	Not Found	Not Found	Peak Found	Peak Found	High	2	7
SCO6751; SSPG_RS04690	Q9X7Q7	Putative efflux protein OS=Streptomyces coelicolor (strain ATCC BAA-471 / A3(2) / M145) OX=100226 GN=SCO6751 PE=4 SV=1	Not Found	Peak Found	Not Found	Not Found	Not Found	Not Found	High	Not Found	2	4
SCO6648	O86694	Uncharacterized protein OS=Streptomyces coelicolor (strain ATCC BAA-471 / A3(2) / M145) OX=100226 GN=SCO6648 PE=4 SV=1	Not Found	Not Found	Not Found	Peak Found	Peak Found	High	Not Found	Peak Found	3	4
SCO5898	O54096	Probable membrane protein OS=Streptomyces coelicolor (strain ATCC BAA-471 / A3(2) / M145) OX=100226 GN=SCO5898 PE=4 SV=1	Peak Found	Peak Found	Not Found	Peak Found	Peak Found	Not Found	High	Not Found	2	4
SCO0316	Q9RL02	Putative DNA-binding protein OS=Streptomyces coelicolor (strain ATCC BAA-471 / A3(2) / M145) OX=100226 GN=SCO0316 PE=4 SV=1	Not Found	Not Found	Not Found	Not Found	Not Found	Not Found	Not Found	High	2	3
SCO7357	Q9KYM8	Probable dioxygenase OS=Streptomyces coelicolor (strain ATCC BAA-471 / A3(2) / M145) OX=100226 GN=SCO7357 PE=4 SV=1	Not Found	Not Found	Not Found	Peak Found	High	High	Not Found	Peak Found	3	6
SCO7511; SSPG_RS01645; gap	Q93J08	Glyceraldehyde-3-phosphate dehydrogenase OS=Streptomyces coelicolor (strain ATCC BAA-471 / A3(2) / M145) OX=100226 GN=SCO7511 PE=3 SV=1	Peak Found	Not Found	Not Found	Peak Found	High	Peak Found	Peak Found	Peak Found	3	4
SCO2129; SSPG_RS27170	Q9X7Y8	Uncharacterized protein OS=Streptomyces coelicolor (strain ATCC BAA-471 / A3(2) / M145) OX=100226 GN=SCO2129 PE=4 SV=1	High	Not Found	Peak Found	Not Found	Not Found	Peak Found	High	High	2	7
SCO3765; SSPG_RS19505	Q9F2L6	Putative integral membrane protein OS=Streptomyces coelicolor (strain ATCC BAA-471 / A3(2) / M145) OX=100226 GN=SCO3765 PE=4 SV=1	Not Found	Not Found	Not Found	High	High	Peak Found	Not Found	Peak Found	2	7
SCO1207; SSPG_RS31885	Q9FCA6	Biflaviolin synthase CYP158A2 OS=Streptomyces coelicolor (strain ATCC BAA-471 / A3(2) / M145) OX=100226 GN=cyp158a2 PE=1 SV=1	Not Found	Not Found	Not Found	Not Found	Not Found	Not Found	High	Not Found	2	3
infB	Q8CJQ8	Translation initiation factor IF-2 OS=Streptomyces coelicolor (strain ATCC BAA-471 / A3(2) / M145) OX=100226 GN=infB PE=3 SV=1	Peak Found	Peak Found	Not Found	Not Found	Peak Found	Peak Found	High	Peak Found	2	3
SCO7395; SSPG_RS02210	Q9L182	Putative membrane transport protein OS=Streptomyces coelicolor (strain ATCC BAA-471 / A3(2) / M145) OX=100226 GN=SCO7395 PE=4 SV=1	High	High	High	Not Found	Not Found	Not Found	High	Not Found	2	8
proA; SSPG_RS24815	Q9RDK1	Gamma-glutamyl phosphate reductase OS=Streptomyces coelicolor (strain ATCC BAA-471 / A3(2) / M145) OX=100226 GN=proA PE=3 SV=3	Not Found	Not Found	Not Found	Not Found	Not Found	Not Found	High	Not Found	2	5
SCO7009; SSPG_RS04120	Q9KZE4	Uncharacterized protein OS=Streptomyces coelicolor (strain ATCC BAA-471 / A3(2) / M145) OX=100226 GN=SCO7009 PE=4 SV=1	Peak Found	Not Found	Peak Found	Peak Found	Not Found	Peak Found	High	High	2	6
SCO3746	Q9L0V8	Putative membrane protein OS=Streptomyces coelicolor (strain ATCC BAA-471 / A3(2) / M145) OX=100226 GN=SCO3746 PE=4 SV=1	Peak Found	Peak Found	Not Found	Peak Found	Not Found	Not Found	High	Peak Found	2	5
SCO4305	Q9KXT6	HTH tetR-type domain-containing protein OS=Streptomyces coelicolor (strain ATCC BAA-471 / A3(2) / M145) OX=100226 GN=SCO4305 PE=4 SV=1	Not Found	Not Found	Not Found	Peak Found	Peak Found	Peak Found	High	Peak Found	2	3
SCO2590	Q8CJZ1	Putative glycosyltransferase OS=Streptomyces coelicolor (strain ATCC BAA-471 / A3(2) / M145) OX=100226 GN=SCO2590 PE=4 SV=1	Peak Found	Not Found	Peak Found	Peak Found	Peak Found	Peak Found	High	Not Found	2	4
SCO6757; SSPG_RS04660	Q9X7V2	Transport permease protein OS=Streptomyces coelicolor (strain ATCC BAA-471 / A3(2) / M145) OX=100226 GN=SCO6757 PE=3 SV=1	Peak Found	Peak Found	Peak Found	Not Found	Peak Found	Not Found	High	Not Found	2	4
SCO2778	Q9L075	Hydroxymethylglutaryl-CoA lyase OS=Streptomyces coelicolor (strain ATCC BAA-471 / A3(2) / M145) OX=100226 GN=SCO2778 PE=4 SV=1	Peak Found	Peak Found	Not Found	Not Found	Peak Found	Peak Found	High	High	3	4
SCO1888	Q9X9Y4	Putative dihydroxy-acid dehydratase OS=Streptomyces coelicolor (strain ATCC BAA-471 / A3(2) / M145) OX=100226 GN=SCO1888 PE=3 SV=1	Not Found	Not Found	Not Found	Not Found	Not Found	Peak Found	Not Found	Not Found	2	3
SCO1337	Q9K3Z6	Putative oxidoreductase OS=Streptomyces coelicolor (strain ATCC BAA-471 / A3(2) / M145) OX=100226 GN=SCO1337 PE=4 SV=1	Peak Found	Peak Found	Not Found	Peak Found	High	High	High	Not Found	3	12
SCO1636	Q9RJ65	WYL domain-containing protein OS=Streptomyces coelicolor (strain ATCC BAA-471 / A3(2) / M145) OX=100226 GN=SCO1636 PE=4 SV=1	Not Found	Not Found	Not Found	Not Found	Not Found	Not Found	High	Not Found	2	3
SCO0857	Q9RCV4	Putative TetR-family regulator OS=Streptomyces coelicolor (strain ATCC BAA-471 / A3(2) / M145) OX=100226 GN=SCO0857 PE=1 SV=1	Not Found	Not Found	Peak Found	Peak Found	Peak Found	Not Found	High	High	2	3
SCO2214	Q9KZ23	Putative reductase OS=Streptomyces coelicolor (strain ATCC BAA-471 / A3(2) / M145) OX=100226 GN=SCO2214 PE=4 SV=1	Not Found	Not Found	Not Found	Not Found	Not Found	Not Found	High	High	2	3
SCO6714	Q9XAL6	Putative hydroxylase OS=Streptomyces coelicolor (strain ATCC BAA-471 / A3(2) / M145) OX=100226 GN=SCO6714 PE=4 SV=1	High	High	Not Found	Not Found	Not Found	High	High	High	2	8
SCO1027; SSPG_RS32800	Q9K3N3	Uncharacterized protein OS=Streptomyces coelicolor (strain ATCC BAA-471 / A3(2) / M145) OX=100226 GN=SCO1027 PE=4 SV=1	Peak Found	Peak Found	Not Found	Not Found	Not Found	Not Found	High	Peak Found	2	3
ligB	Q9FCB1	Probable DNA ligase OS=Streptomyces coelicolor (strain ATCC BAA-471 / A3(2) / M145) OX=100226 GN=lig PE=3 SV=1	Not Found	Not Found	Not Found	Not Found	Not Found	Not Found	High	Not Found	2	4
SCO3793; SSPG_RS19360	Q9F325	bPH_1 domain-containing protein OS=Streptomyces coelicolor (strain ATCC BAA-471 / A3(2) / M145) OX=100226 GN=SCO3793 PE=4 SV=1	Not Found	Not Found	Peak Found	Peak Found	Not Found	Peak Found	High	Peak Found	2	2
SCO3325; SSPG_RS21200	Q9WX09	PlsC domain-containing protein OS=Streptomyces coelicolor (strain ATCC BAA-471 / A3(2) / M145) OX=100226 GN=SCO3325 PE=4 SV=1	Peak Found	Peak Found	Peak Found	High	Not Found	Peak Found	High	High	2	8
SCO5678	Q9KYT7	Putative regulatory protein OS=Streptomyces coelicolor (strain ATCC BAA-471 / A3(2) / M145) OX=100226 GN=SCO5678 PE=4 SV=1	Not Found	Not Found	Not Found	Not Found	Not Found	Not Found	High	High	2	6
rpsQ; SSPG_RS14815	Q9L0D1	30S ribosomal protein S17 OS=Streptomyces coelicolor (strain ATCC BAA-471 / A3(2) / M145) OX=100226 GN=rpsQ PE=3 SV=1	Not Found	High	Not Found	Peak Found	Peak Found	Not Found	Not Found	Not Found	2	6
SCO4610	Q9F2V1	Putative integral membrane protein OS=Streptomyces coelicolor (strain ATCC BAA-471 / A3(2) / M145) OX=100226 GN=SCO4610 PE=4 SV=1	High	High	High	High	High	Not Found	High	Peak Found	2	19
hemE; SSPG_RS07940	O69861	Uroporphyrinogen decarboxylase OS=Streptomyces coelicolor (strain ATCC BAA-471 / A3(2) / M145) OX=100226 GN=hemE PE=3 SV=1	Peak Found	Not Found	Not Found	Not Found	Not Found	Peak Found	Not Found	High	2	3
SCO3376; SSPG_RS20930	Q9X8N2	Putative acetyltransferase OS=Streptomyces coelicolor (strain ATCC BAA-471 / A3(2) / M145) OX=100226 GN=SCO3376 PE=4 SV=1	High	Not Found	Peak Found	High	High	High	High	High	2	13
SCO7326	Q9KY12	Uncharacterized protein OS=Streptomyces coelicolor (strain ATCC BAA-471 / A3(2) / M145) OX=100226 GN=SCO7326 PE=4 SV=1	Peak Found	Peak Found	Peak Found	Peak Found	Peak Found	Peak Found	High	Peak Found	2	5
SCO0839	Q9XA86	Putative membrane protein SCO0839 OS=Streptomyces coelicolor (strain ATCC BAA-471 / A3(2) / M145) OX=100226 GN=SCO0839 PE=3 SV=1	Peak Found	Peak Found	Peak Found	Not Found	Not Found	Not Found	High	Not Found	3	4
SCO2900	Q9KZQ3	Putative membrane protein OS=Streptomyces coelicolor (strain ATCC BAA-471 / A3(2) / M145) OX=100226 GN=SCO2900 PE=4 SV=1	Peak Found	Peak Found	Peak Found	High	High	Peak Found	Peak Found	Peak Found	2	3
SCO3443	Q9X8C3	Putative pyridine nucleotide-disulphide oxidoreductase OS=Streptomyces coelicolor (strain ATCC BAA-471 / A3(2) / M145) OX=100226 GN=SCO3443 PE=4 SV=1	Not Found	Not Found	Not Found	Not Found	Not Found	Not Found	High	Not Found	2	3
SCO0898	Q9RD13	Putative regulator OS=Streptomyces coelicolor (strain ATCC BAA-471 / A3(2) / M145) OX=100226 GN=SCO0898 PE=4 SV=1	Not Found	Not Found	Not Found	Not Found	Not Found	Not Found	High	High	2	4
SCO3337; SSPG_RS21125; proC	Q9X8G1	Pyrroline-5-carboxylate reductase OS=Streptomyces coelicolor (strain ATCC BAA-471 / A3(2) / M145) OX=100226 GN=proC PE=3 SV=1	Not Found	Not Found	Not Found	Peak Found	Peak Found	High	High	Not Found	2	8
SCO5232; SSPG_RS12155	Q9K491	Diacetylchitobiose binding protein DasA OS=Streptomyces coelicolor (strain ATCC BAA-471 / A3(2) / M145) OX=100226 GN=dasA PE=1 SV=1	Not Found	Not Found	Not Found	Not Found	Not Found	Not Found	High	Not Found	2	2
SCO6484	Q9ZBJ0	PAS domain-containing protein OS=Streptomyces coelicolor (strain ATCC BAA-471 / A3(2) / M145) OX=100226 GN=SCO6484 PE=4 SV=1	Not Found	Not Found	Not Found	Not Found	Not Found	Not Found	High	Peak Found	2	4
manB	Q9KZL6	Phosphomannomutase OS=Streptomyces coelicolor (strain ATCC BAA-471 / A3(2) / M145) OX=100226 GN=SCO3028 PE=4 SV=1	Peak Found	Not Found	Not Found	Not Found	Peak Found	High	High	Not Found	2	3
SCO5296	Q9XAE5	Putative tetR-family transcriptional regulator OS=Streptomyces coelicolor (strain ATCC BAA-471 / A3(2) / M145) OX=100226 GN=SCO5296 PE=4 SV=1	Not Found	Not Found	Not Found	Not Found	Not Found	Not Found	Not Found	High	2	3
SCO5543; SSPG_RS10715; B446_RS26120	O86524	Robl_LC7 domain-containing protein OS=Streptomyces coelicolor (strain ATCC BAA-471 / A3(2) / M145) OX=100226 GN=SCO5543 PE=4 SV=1	Peak Found	Not Found	Not Found	Peak Found	Peak Found	High	Peak Found	High	2	8
SCO0648	Q9RJB6	Putative methyltransferase OS=Streptomyces coelicolor (strain ATCC BAA-471 / A3(2) / M145) OX=100226 GN=SCO0648 PE=4 SV=1	Peak Found	Peak Found	Not Found	Peak Found	Peak Found	High	Peak Found	High	2	9
SCO1907; SSPG_RS28290	Q9X9W5	Uncharacterized protein OS=Streptomyces coelicolor (strain ATCC BAA-471 / A3(2) / M145) OX=100226 GN=SCO1907 PE=4 SV=1	Peak Found	Peak Found	Peak Found	High	Peak Found	High	Peak Found	High	2	6
SCO2723	Q9L1J3	Putative ABC transporter ATP-binding protein OS=Streptomyces coelicolor (strain ATCC BAA-471 / A3(2) / M145) OX=100226 GN=SCO2723 PE=4 SV=1	Not Found	Not Found	Not Found	Not Found	Not Found	Not Found	High	Not Found	2	3
SCO5480	O86575	Oligopeptide ABC transporter ATP-binding protein OS=Streptomyces coelicolor (strain ATCC BAA-471 / A3(2) / M145) OX=100226 GN=SCO5480 PE=3 SV=1	High	Peak Found	Not Found	Peak Found	Peak Found	High	High	Peak Found	2	5
SCO3129; SSPG_RS22070	Q9K3T5	Putative TetR-family transcriptional regulator OS=Streptomyces coelicolor (strain ATCC BAA-471 / A3(2) / M145) OX=100226 GN=SCO3129 PE=4 SV=1	Not Found	Not Found	Not Found	Not Found	Not Found	Peak Found	Not Found	High	2	4
SCO4514; SSPG_RS15695	Q9L0T0	Putative integral membrane protein OS=Streptomyces coelicolor (strain ATCC BAA-471 / A3(2) / M145) OX=100226 GN=SCO4514 PE=4 SV=1	Not Found	Peak Found	Peak Found	Peak Found	Peak Found	Peak Found	Peak Found	Peak Found	2	2
SCO3020; SSPG_RS22630	Q9KZM4	Putative integral membrane protein OS=Streptomyces coelicolor (strain ATCC BAA-471 / A3(2) / M145) OX=100226 GN=SCO3020 PE=4 SV=1	Not Found	Peak Found	Not Found	Not Found	Peak Found	Not Found	High	High	2	3
SCO6181	Q9Z5C1	Putative transferase OS=Streptomyces coelicolor (strain ATCC BAA-471 / A3(2) / M145) OX=100226 GN=SCO6181 PE=4 SV=1	Peak Found	Peak Found	Not Found	Not Found	Peak Found	Peak Found	High	Peak Found	2	4
SCO1210; SSPG_RS31870	Q9FCA3	Putative transcriptional regulatory protein OS=Streptomyces coelicolor (strain ATCC BAA-471 / A3(2) / M145) OX=100226 GN=SCO1210 PE=4 SV=1	Not Found	Not Found	Not Found	Not Found	Not Found	Not Found	Not Found	Peak Found	2	2
SCO7072	Q9FC12	DhaL domain-containing protein OS=Streptomyces coelicolor (strain ATCC BAA-471 / A3(2) / M145) OX=100226 GN=SCO7072 PE=4 SV=1	Not Found	Not Found	Not Found	Not Found	Not Found	Peak Found	Not Found	High	2	4
SCO0664	Q9RJA0	Uncharacterized protein OS=Streptomyces coelicolor (strain ATCC BAA-471 / A3(2) / M145) OX=100226 GN=SCO0664 PE=4 SV=1	Peak Found	Not Found	Peak Found	Not Found	Not Found	Not Found	Peak Found	Peak Found	2	2
SCO5798; SSPG_RS09545	O69974	Putative secreted protein OS=Streptomyces coelicolor (strain ATCC BAA-471 / A3(2) / M145) OX=100226 GN=SCO5798 PE=4 SV=1	Not Found	Not Found	Not Found	Not Found	Peak Found	Peak Found	Not Found	High	2	4
SCO5393; SSPG_RS11465	Q9K4B8	Putative ABC transporter ATP-binding subunit OS=Streptomyces coelicolor (strain ATCC BAA-471 / A3(2) / M145) OX=100226 GN=SCO5393 PE=4 SV=1	Peak Found	Not Found	Peak Found	Not Found	Not Found	Not Found	Peak Found	High	2	10
SCO4498; SSPG_RS15795	Q9L0U6	Putative proton transport protein OS=Streptomyces coelicolor (strain ATCC BAA-471 / A3(2) / M145) OX=100226 GN=SCO4498 PE=3 SV=1	Not Found	Not Found	Not Found	Not Found	Not Found	Not Found	High	Not Found	2	3
SCO1895; SSPG_RS28350	Q9X9X7	Probable 5-dehydro-4-deoxyglucarate dehydratase 1 OS=Streptomyces coelicolor (strain ATCC BAA-471 / A3(2) / M145) OX=100226 GN=SCO1895 PE=3 SV=1	Not Found	Not Found	Not Found	Not Found	Not Found	High	High	High	2	4
SCO4570; SSPG_RS15430	Q9XAR2	NADH-quinone oxidoreductase subunit I 1 OS=Streptomyces coelicolor (strain ATCC BAA-471 / A3(2) / M145) OX=100226 GN=nuoI1 PE=3 SV=1	Peak Found	Peak Found	Peak Found	Not Found	High	Peak Found	Peak Found	Peak Found	2	9
SCO7227	Q9K458	Putative secreted protein OS=Streptomyces coelicolor (strain ATCC BAA-471 / A3(2) / M145) OX=100226 GN=SCO7227 PE=4 SV=1	Peak Found	Not Found	Not Found	High	High	Peak Found	High	High	2	14
SCO4546; SSPG_RS15550	Q9F3F7	Putative lipoprotein OS=Streptomyces coelicolor (strain ATCC BAA-471 / A3(2) / M145) OX=100226 GN=SCO4546 PE=4 SV=1	Not Found	Not Found	Not Found	Not Found	Not Found	Not Found	Not Found	Not Found	2	4
SCO5492; SSPG_RS10980	Q9Z587	Putative oxidoreductase OS=Streptomyces coelicolor (strain ATCC BAA-471 / A3(2) / M145) OX=100226 GN=SCO5492 PE=4 SV=1	Peak Found	Not Found	Not Found	Not Found	Not Found	Not Found	High	Peak Found	2	4
SCO3446	Q9RKI6	Putative dehalogenase OS=Streptomyces coelicolor (strain ATCC BAA-471 / A3(2) / M145) OX=100226 GN=SCO3446 PE=4 SV=1	Not Found	Not Found	Not Found	Not Found	Not Found	High	Not Found	High	2	5
SCO5200; SSPG_RS12340	Q9FCI8	Putative membrane protein OS=Streptomyces coelicolor (strain ATCC BAA-471 / A3(2) / M145) OX=100226 GN=SCO5200 PE=4 SV=1	High	High	Not Found	Peak Found	Peak Found	Not Found	High	High	2	8
SCO6072	Q9X838	DUF89 domain-containing protein OS=Streptomyces coelicolor (strain ATCC BAA-471 / A3(2) / M145) OX=100226 GN=SCO6072 PE=4 SV=1	Not Found	Not Found	Not Found	Not Found	Not Found	Not Found	High	Not Found	2	3
SCO7254	Q9X7U5	Inositol 2-dehydrogenase OS=Streptomyces coelicolor (strain ATCC BAA-471 / A3(2) / M145) OX=100226 GN=iolG PE=3 SV=1	Peak Found	Not Found	Not Found	Not Found	High	Not Found	Not Found	Not Found	2	3
SCO6225	O86590	Putative secreted protein OS=Streptomyces coelicolor (strain ATCC BAA-471 / A3(2) / M145) OX=100226 GN=SCO6225 PE=4 SV=1	Not Found	High	Not Found	Not Found	Not Found	Not Found	High	Not Found	2	4
SCO1780; SSPG_RS28945; recN	Q9S220	DNA repair protein RecN OS=Streptomyces coelicolor (strain ATCC BAA-471 / A3(2) / M145) OX=100226 GN=recN PE=3 SV=1	Not Found	Not Found	Not Found	High	High	Peak Found	Peak Found	Peak Found	2	2
SCO1831; SSPG_RS28680	Q9RJ37	Putative oxidoreductase OS=Streptomyces coelicolor (strain ATCC BAA-471 / A3(2) / M145) OX=100226 GN=SCO1831 PE=4 SV=1	Peak Found	High	Not Found	Not Found	Not Found	Peak Found	Peak Found	Peak Found	2	4
SCO1485; SSPG_RS30465	Q9KXR4	Putative integral membrane protein OS=Streptomyces coelicolor (strain ATCC BAA-471 / A3(2) / M145) OX=100226 GN=SCO1485 PE=4 SV=1	Not Found	Not Found	Not Found	Not Found	Not Found	Not Found	Not Found	Not Found	2	2
SCO1198	Q9RJX2	Putative acyl-CoA dehydrogenase OS=Streptomyces coelicolor (strain ATCC BAA-471 / A3(2) / M145) OX=100226 GN=SCO1198 PE=3 SV=1	Not Found	Not Found	Peak Found	High	Not Found	Peak Found	Peak Found	Not Found	2	2
SCO0642	Q9RJC2	Uncharacterized protein OS=Streptomyces coelicolor (strain ATCC BAA-471 / A3(2) / M145) OX=100226 GN=SCO0642 PE=4 SV=1	Not Found	Not Found	Not Found	High	High	Peak Found	High	Peak Found	2	5
SCO4575; SSPG_RS15405	Q9XAR7	NADH-quinone oxidoreductase subunit N OS=Streptomyces coelicolor (strain ATCC BAA-471 / A3(2) / M145) OX=100226 GN=nuoN PE=3 SV=1	Peak Found	High	Peak Found	Peak Found	Peak Found	Peak Found	High	Peak Found	2	4
SCO7715	Q9AK13	Uncharacterized protein OS=Streptomyces coelicolor (strain ATCC BAA-471 / A3(2) / M145) OX=100226 GN=SCO7715 PE=4 SV=1	Peak Found	Peak Found	Peak Found	Not Found	Not Found	Peak Found	Peak Found	High	2	3
SCO2043	Q9S2U2	Anthranilate synthase component 1 OS=Streptomyces coelicolor (strain ATCC BAA-471 / A3(2) / M145) OX=100226 GN=trpE PE=3 SV=1	Peak Found	High	Not Found	Peak Found	High	Peak Found	High	Peak Found	2	5
SCO5557	O86538	Uncharacterized protein OS=Streptomyces coelicolor (strain ATCC BAA-471 / A3(2) / M145) OX=100226 GN=SCO5557 PE=4 SV=1	Not Found	Not Found	Not Found	Peak Found	High	Not Found	Not Found	Not Found	2	2
SCO7298; SSPG_RS02685	Q9K4L6	Putative thioredoxin reductase OS=Streptomyces coelicolor (strain ATCC BAA-471 / A3(2) / M145) OX=100226 GN=SCO7298 PE=4 SV=1	Not Found	Not Found	Not Found	Peak Found	Not Found	Peak Found	High	High	2	3
SCO5403; SSPG_RS11415	Q9L2B7	Probable two-component system response regulator OS=Streptomyces coelicolor (strain ATCC BAA-471 / A3(2) / M145) OX=100226 GN=SCO5403 PE=4 SV=1	Not Found	Not Found	Not Found	Not Found	Not Found	High	High	High	2	4
SCO5114; SSPG_RS12775	Q93IU1	BldKC, putative ABC transport system integral membrane protein OS=Streptomyces coelicolor (strain ATCC BAA-471 / A3(2) / M145) OX=100226 GN=SCO5114 PE=3 SV=1	Not Found	Not Found	Not Found	Not Found	Not Found	Not Found	High	Not Found	2	4
ureA; SSPG_RS31740	Q9FCD1	Urease subunit gamma OS=Streptomyces coelicolor (strain ATCC BAA-471 / A3(2) / M145) OX=100226 GN=ureA PE=3 SV=1	Not Found	Peak Found	Not Found	High	Peak Found	High	Not Found	High	2	12
SCO3226	Q7AKM3	Two component system response regulator OS=Streptomyces coelicolor (strain ATCC BAA-471 / A3(2) / M145) OX=100226 GN=SCO3226 PE=4 SV=1	Not Found	Not Found	Not Found	Not Found	Not Found	Peak Found	Not Found	High	2	2
SCO5510	Q9Z569	Putative dehydrogenase OS=Streptomyces coelicolor (strain ATCC BAA-471 / A3(2) / M145) OX=100226 GN=SCO5510 PE=4 SV=1	Not Found	Not Found	Peak Found	Not Found	Not Found	Not Found	High	Not Found	2	3
SCO4907; SSPG_RS13810	Q04942	Transcriptional regulatory protein AfsQ1 OS=Streptomyces coelicolor (strain ATCC BAA-471 / A3(2) / M145) OX=100226 GN=afsQ1 PE=1 SV=2	High	Not Found	Not Found	Peak Found	Peak Found	Not Found	High	Not Found	2	4
SCO2338; SSPG_RS26080	Q9KXI2	Putative O-methyltransferase OS=Streptomyces coelicolor (strain ATCC BAA-471 / A3(2) / M145) OX=100226 GN=SCO2338 PE=4 SV=1	Peak Found	Peak Found	Not Found	Not Found	Not Found	Not Found	High	Not Found	2	3
SCO6195	Q9Z5A7	Putative acetyl-coenzyme A synthetase OS=Streptomyces coelicolor (strain ATCC BAA-471 / A3(2) / M145) OX=100226 GN=SCO6195 PE=4 SV=1	Peak Found	High	Not Found	Not Found	Not Found	Peak Found	High	High	3	4
SCO2402; SSPG_RS25770	Q9RDN5	Putative dehydrogenase OS=Streptomyces coelicolor (strain ATCC BAA-471 / A3(2) / M145) OX=100226 GN=SCO2402 PE=3 SV=1	Peak Found	Peak Found	Peak Found	Peak Found	High	High	Peak Found	High	2	4
SCO1472; SSPG_RS30530	Q9L0Y7	Conserved hypothetical Sun-family protein SCL6.29c OS=Streptomyces coelicolor (strain ATCC BAA-471 / A3(2) / M145) OX=100226 GN=SCO1472 PE=3 SV=1	Not Found	Peak Found	Not Found	Not Found	Not Found	High	High	Peak Found	2	3
SCO6570	O69945	Putative oxidoreductase OS=Streptomyces coelicolor (strain ATCC BAA-471 / A3(2) / M145) OX=100226 GN=SCO6570 PE=4 SV=1	Not Found	Not Found	Not Found	Peak Found	Peak Found	Peak Found	Not Found	Peak Found	2	6
SCO2825	Q93J72	Putative amidase OS=Streptomyces coelicolor (strain ATCC BAA-471 / A3(2) / M145) OX=100226 GN=SCO2825 PE=3 SV=1	Not Found	Not Found	Not Found	Not Found	Not Found	Not Found	Peak Found	High	2	4
SCO4601	Q8R5N2	Putative dehydrogenase OS=Streptomyces coelicolor (strain ATCC BAA-471 / A3(2) / M145) OX=100226 GN=SCO4601 PE=4 SV=1	Not Found	Not Found	Not Found	Peak Found	High	Peak Found	Peak Found	Not Found	2	4
SCO2165; SSPG_RS26990	Q9S2S1	Putative two component system response regulator OS=Streptomyces coelicolor (strain ATCC BAA-471 / A3(2) / M145) OX=100226 GN=SCO2165 PE=4 SV=1	High	High	Peak Found	High	Peak Found	High	Peak Found	Peak Found	2	8
SCO5779	Q8CJQ5	Two-component system sensor OS=Streptomyces coelicolor (strain ATCC BAA-471 / A3(2) / M145) OX=100226 GN=SCO5779 PE=4 SV=1	Peak Found	Peak Found	Not Found	Peak Found	Peak Found	Peak Found	Not Found	High	2	4
SCO1880	Q93RU6	Putative secreted pectate lyase OS=Streptomyces coelicolor (strain ATCC BAA-471 / A3(2) / M145) OX=100226 GN=SCO1880 PE=3 SV=1	Not Found	Not Found	Not Found	High	High	Not Found	High	Not Found	2	6
SCO0308	Q9RL10	Putative membrane protein OS=Streptomyces coelicolor (strain ATCC BAA-471 / A3(2) / M145) OX=100226 GN=SCO0308 PE=4 SV=1	Not Found	Not Found	Not Found	Not Found	High	Not Found	High	Not Found	2	3
SCO4683; SSPG_RS14930	Q9L0F9	Glutamate dehydrogenase OS=Streptomyces coelicolor (strain ATCC BAA-471 / A3(2) / M145) OX=100226 GN=SCO4683 PE=3 SV=1	Peak Found	Not Found	Not Found	Not Found	Not Found	Not Found	High	Not Found	2	4
SCO1054; SSPG_RS32670	Q9K3K6	Putative aminotransferase OS=Streptomyces coelicolor (strain ATCC BAA-471 / A3(2) / M145) OX=100226 GN=SCO1054 PE=4 SV=1	Not Found	High	Not Found	Not Found	Not Found	Not Found	Not Found	Not Found	2	2
SCO2125; SSPG_RS27190	Q9S2L9	Endo/exonuclease/phosphatase domain-containing protein OS=Streptomyces coelicolor (strain ATCC BAA-471 / A3(2) / M145) OX=100226 GN=SCO2125 PE=4 SV=1	Peak Found	High	Peak Found	Peak Found	Peak Found	Peak Found	High	High	2	4
SCO3173; SSPG_RS21865	Q9RKB4	Putative merR-family transcriptional regulator OS=Streptomyces coelicolor (strain ATCC BAA-471 / A3(2) / M145) OX=100226 GN=SCO3173 PE=4 SV=1	Not Found	Not Found	Not Found	Not Found	High	Not Found	Not Found	High	2	3
SCO6160	Q9ZBS8	Multifunctional fusion protein OS=Streptomyces coelicolor (strain ATCC BAA-471 / A3(2) / M145) OX=100226 GN=secF PE=3 SV=1	Peak Found	Peak Found	Peak Found	Peak Found	Peak Found	Peak Found	High	Peak Found	2	3
SCO0641; SSPG_RS34870	Q8CK50	Tellurium resistance protein OS=Streptomyces coelicolor (strain ATCC BAA-471 / A3(2) / M145) OX=100226 GN=SCO0641 PE=4 SV=1	Not Found	Not Found	Not Found	Not Found	Not Found	Not Found	Not Found	High	2	3
gidB; SSPG_RS18865	O54571	Ribosomal RNA small subunit methyltransferase G OS=Streptomyces coelicolor (strain ATCC BAA-471 / A3(2) / M145) OX=100226 GN=rsmG PE=1 SV=1	Peak Found	Peak Found	Not Found	Peak Found	Peak Found	High	Not Found	High	2	7
SCO4850	Q9KZ96	Putative tetR-family transcriptional regulator OS=Streptomyces coelicolor (strain ATCC BAA-471 / A3(2) / M145) OX=100226 GN=SCO4850 PE=1 SV=1	Not Found	Peak Found	Not Found	Peak Found	Not Found	Peak Found	High	High	2	3
SCO2015	Q9S2I8	Putative nucleotidase OS=Streptomyces coelicolor (strain ATCC BAA-471 / A3(2) / M145) OX=100226 GN=SCO2015 PE=3 SV=1	Not Found	Not Found	Not Found	Not Found	Not Found	Peak Found	High	High	2	2
SCO5125; SSPG_RS12720	Q9F345	HTH cro/C1-type domain-containing protein OS=Streptomyces coelicolor (strain ATCC BAA-471 / A3(2) / M145) OX=100226 GN=SCO5125 PE=4 SV=1	Not Found	Not Found	Not Found	Not Found	Not Found	Not Found	High	Not Found	2	3
SCO3163; SSPG_RS21915	Q9RKC4	Uncharacterized protein OS=Streptomyces coelicolor (strain ATCC BAA-471 / A3(2) / M145) OX=100226 GN=SCO3163 PE=4 SV=1	High	Not Found	Not Found	Not Found	Not Found	Not Found	High	Not Found	2	3
SCO4562; SSFG_RS14660	Q9XAQ4	NADH-quinone oxidoreductase subunit A OS=Streptomyces coelicolor (strain ATCC BAA-471 / A3(2) / M145) OX=100226 GN=nuoA PE=3 SV=1	Not Found	Peak Found	High	Peak Found	Not Found	Not Found	Peak Found	High	2	6
SCO1489; SSPG_RS30445	Q7AKQ8	Putative DNA-binding protein OS=Streptomyces coelicolor (strain ATCC BAA-471 / A3(2) / M145) OX=100226 GN=SCO1489 PE=1 SV=1	Peak Found	Peak Found	Peak Found	Not Found	Peak Found	Peak Found	Peak Found	High	2	4
SCO0512; SSPG_RS35515	Q9RJM0	Putative regulatory protein OS=Streptomyces coelicolor (strain ATCC BAA-471 / A3(2) / M145) OX=100226 GN=SCO0512 PE=4 SV=1	Not Found	Not Found	Not Found	Not Found	Peak Found	High	Not Found	Peak Found	2	2
SCO4474	Q9F2R5	Putative integral membrane protein OS=Streptomyces coelicolor (strain ATCC BAA-471 / A3(2) / M145) OX=100226 GN=SCO4474 PE=4 SV=1	Not Found	Not Found	Not Found	Not Found	Not Found	Not Found	Not Found	Not Found	2	2
SCO6631	O86678	Putative membrane protein OS=Streptomyces coelicolor (strain ATCC BAA-471 / A3(2) / M145) OX=100226 GN=SCO6631 PE=4 SV=1	Not Found	Peak Found	Not Found	High	Peak Found	Peak Found	High	Peak Found	2	4
SCO4008	Q9ADP7	HTH-type transcriptional repressor SCO4008 OS=Streptomyces coelicolor (strain ATCC BAA-471 / A3(2) / M145) OX=100226 GN=SCO4008 PE=1 SV=1	Not Found	Peak Found	Not Found	Peak Found	Peak Found	High	Peak Found	High	2	4
SCO3042; SSPG_RS22515	Q9KZK3	Putative transcriptional regulator OS=Streptomyces coelicolor (strain ATCC BAA-471 / A3(2) / M145) OX=100226 GN=SCO3042 PE=4 SV=1	Peak Found	Not Found	Peak Found	High	Peak Found	Not Found	Peak Found	Not Found	2	2
SCO1652	Q9RJ56	Zinc metalloprotease OS=Streptomyces coelicolor (strain ATCC BAA-471 / A3(2) / M145) OX=100226 GN=SCO1652 PE=3 SV=1	Not Found	Peak Found	Peak Found	Not Found	Peak Found	Not Found	High	Not Found	2	3
SCO4366	Q9F2Y1	Phosphoserine aminotransferase OS=Streptomyces coelicolor (strain ATCC BAA-471 / A3(2) / M145) OX=100226 GN=serC PE=3 SV=1	Peak Found	Peak Found	Peak Found	Peak Found	High	Peak Found	Peak Found	High	2	2
SCO4827; SSPG_RS14220	Q9K3J3	Malate dehydrogenase OS=Streptomyces coelicolor (strain ATCC BAA-471 / A3(2) / M145) OX=100226 GN=mdh PE=1 SV=1	Peak Found	High	Not Found	Peak Found	High	High	High	High	2	11
SCO7311; SSPG_RS02620	Q9K4K3	Probable amino acid decarboxylase OS=Streptomyces coelicolor (strain ATCC BAA-471 / A3(2) / M145) OX=100226 GN=SCO7311 PE=4 SV=1	Not Found	Not Found	Not Found	Not Found	High	Not Found	Not Found	Not Found	2	2
SCO3038	Q9KZK7	Uncharacterized protein OS=Streptomyces coelicolor (strain ATCC BAA-471 / A3(2) / M145) OX=100226 GN=SCO3038 PE=4 SV=1	Not Found	Not Found	High	Not Found	Not Found	Not Found	Not Found	Not Found	2	2
SCO1775; SSPG_RS28975	Q9S225	Nudix hydrolase domain-containing protein OS=Streptomyces coelicolor (strain ATCC BAA-471 / A3(2) / M145) OX=100226 GN=SCO1775 PE=4 SV=1	Not Found	Not Found	Not Found	Not Found	Not Found	Not Found	High	Not Found	2	3
SCO2394	Q9RDP3	Putative secreted protein OS=Streptomyces coelicolor (strain ATCC BAA-471 / A3(2) / M145) OX=100226 GN=SCO2394 PE=4 SV=1	Not Found	Not Found	Not Found	Not Found	Not Found	Not Found	High	Peak Found	2	2
SCO5761	O86821	Putative ATP-dependent DNA helicase OS=Streptomyces coelicolor (strain ATCC BAA-471 / A3(2) / M145) OX=100226 GN=SCO5761 PE=4 SV=1	Not Found	Not Found	Not Found	Not Found	Not Found	Not Found	High	Not Found	2	3
SCO7013; SSPG_RS04100	Q7AKD7	Putative sugar-binding lipoprotein OS=Streptomyces coelicolor (strain ATCC BAA-471 / A3(2) / M145) OX=100226 GN=SCO7013 PE=4 SV=1	Not Found	Not Found	Not Found	Not Found	Not Found	Not Found	Peak Found	Peak Found	2	4
SCO2770; SSPG_RS23865; speB	Q8CJY5	Agmatinase OS=Streptomyces coelicolor (strain ATCC BAA-471 / A3(2) / M145) OX=100226 GN=SCO2770 PE=3 SV=1	Not Found	Peak Found	Not Found	High	Peak Found	Not Found	Not Found	Not Found	2	3
SCO7652; SSPG_RS00935	Q9F3N5	Putative acetyltransferase OS=Streptomyces coelicolor (strain ATCC BAA-471 / A3(2) / M145) OX=100226 GN=SCO7652 PE=4 SV=1	Not Found	Not Found	Not Found	Peak Found	High	Peak Found	Not Found	Peak Found	2	3
